# Supplementary material for: ES-mediated chimera analysis revealed requirement of DDX6 for NANOS2 localization and function in mouse germ cells
Source: Sci Rep. 2019 Jan 24;9:515. doi: 10.1038/s41598-018-36502-0 (PMC6345806; doi:10.1038/s41598-018-36502-0)
Supplement: Supplementary file 2 — Table S1 [file 41598_2018_36502_MOESM2_ESM.xlsx]

## Sheet: commonDEGs_GOBP
Table S1 (related to Fig. S5) GO analyses of genes altered in both Nanos2-KO and Ddx6-KO germ cells.
Category	Term	Count	%	PValue	Genes	List Total	Pop Hits	Pop Total	Fold Enrichment	Bonferroni	Benjamini	FDR
GOTERM_BP_FAT	GO:0048646~anatomical structure formation involved in morphogenesis	80	11.0497	3.60162e-08	PPARA, CTHRC1, GDF3, ZFP385A, EDN1, CFAP221, AQP1, MMP2, ACTG1, NRCAM, SPEM1, GPX1, ATP2B2, CCDC40, FOXF1, COL12A1, ERAP1, WDR35, PITX2, RET, NANOG, SH3PXD2A, MYH4, ARID1A, SIX4, MYH6, DNAIC2, NME8, HHEX, ZPBP2, CLIC4, SIX1, PRCP, TXNRD1, TNFAIP2, CTSH, FAIM2, ALOX12, C3, IRX2, ABLIM3, ZMYND10, SOX2, CDH1, T, LAMB3, COL7A1, KRT8, GBX2, COL6A1, TBC1D7, BCAS3, THBS2, FN1, THBS4, PTPRB, COL4A3, ACTC…	597	1263	17911	1.90034	0.000202247	0.000202247	6.93792e-05
GOTERM_BP_FAT	GO:0055001~muscle cell development	22	3.03867	4.6808e-07	ACTC1, KEL, EDN1, MYH4, SKI, SIX4, SEPN1, MYH6, NR3C1, FLNC, CACNA1S, CAPN3, ACTG1, GPX1, MYO18B, TRIM54, SGCG, KRT8, MYH11, CHRNB1, PI16, PITX2	597	177	17911	3.72902	0.00262529	0.00131351	0.000901674
GOTERM_BP_FAT	GO:0048468~cell development	118	16.2983	8.08538e-07	CTHRC1, GDF3, 1700013H16RIK, ADCY1, SLC9A4, SYT3, EDN1, FSTL4, POSTN, MMP2, FOXO6, ACTG1, NRCAM, ATP2B2, ANK3, UNC5C, PI16, NEGR1, CDH23, PITX2, RET, IL25, MYH4, MYH6, SIX4, WEE1, CTNNA2, MYO18B, HES3, SIX1, KALRN, HMGB2, CATSPERD, KEL, ARHGEF28, SOX2, DSCAML1, PAQR5, RAC3, PACRG, PDILT, LRFN3, FN1, ST6GAL1, PTPN5, SMAD3, PCDH15, SKI, SEPN1, NEUROG3, CACNA1S, NREP, CDKN1A, COL14A1, TRIM54, SFRP2,…	597	2278	17911	1.55408	0.00453046	0.00151244	0.0015575
GOTERM_BP_FAT	GO:0055002~striated muscle cell development	20	2.76243	1.61625e-06	ACTC1, KEL, EDN1, MYH4, SKI, SIX4, SEPN1, MYH6, NR3C1, FLNC, CACNA1S, CAPN3, ACTG1, GPX1, MYO18B, KRT8, MYH11, CHRNB1, PI16, PITX2	597	160	17911	3.75021	0.00903581	0.00226665	0.00311339
GOTERM_BP_FAT	GO:0070206~protein trimerization	11	1.51934	3.22463e-06	LCN2, COL23A1, CUBN, OTC, COL6A4, COL6A2, COL6A1, SKI, OGT, SCARA5, TRIM21	597	48	17911	6.87538	0.0179466	0.00361536	0.00621153
GOTERM_BP_FAT	GO:0048598~embryonic morphogenesis	45	6.21547	6.20215e-06	CTHRC1, GDF3, IRX2, SOX2, EDN1, PRRX1, DSCAML1, PRRX2, MMP2, ZIC3, ATP2B2, T, LAMB3, CCDC40, COL7A1, FOXF1, GBX2, COL12A1, COL6A1, PITX2, FN1, CDH23, NANOG, RET, FLT1, SMAD3, ARID1A, PCDH15, SKI, GJB6, SIX4, FZD5, FZD7, LEFTY1, MYCN, HHEX, DUSP2, SFRP2, SALL1, HES3, MYO15, SIX1, USH1C, TXNRD1, FOXI1	597	648	17911	2.08345	0.0342318	0.00578842	0.0119467
GOTERM_BP_FAT	GO:0030030~cell projection organization	78	10.7735	6.46607e-06	CTHRC1, ADCY1, LIMA1, SYT3, PRRX1, CFAP221, FSTL4, POSTN, AQP1, MMP2, FOXO6, NRCAM, ATP2B2, CCDC40, PCP4, ANK3, UNC5C, WDR35, NEGR1, CDH23, CFAP126, CLN3, RET, SGK1, CDHR2, COL25A1, SLIT1, DNAIC2, NME8, WEE1, CTNNA2, BTG2, HNF4A, ADGRV1, USH1C, KALRN, ARHGEF28, ABLIM3, ADAMTS16, KEL, ZMYND10, WDR60, CDH1, SPOCK1, NR3C1, CDC42EP2, NPTX1, RAC3, GBX2, AVIL, TBC1D7, D130043K22RIK, BCAS3, CDC42EP4, LR…	597	1392	17911	1.68113	0.0356621	0.00517422	0.0124551
GOTERM_BP_FAT	GO:0032989~cellular component morphogenesis	77	10.6354	9.35679e-06	ZFP385A, ADCY1, SYT3, EDN1, CFAP221, FSTL4, POSTN, ACTG1, NRCAM, ATP2B2, CCDC40, ANK3, MSN, UNC5C, WDR35, CDH23, RET, SGK1, DMRT1, MYH4, COL25A1, SIX4, MYH6, SLIT1, DNAIC2, ECT2, NME8, WEE1, CTNNA2, BRWD3, C1QBP, ZPBP2, CLIC4, KALRN, ARHGEF28, ABLIM3, ADAMTS16, KEL, ZMYND10, CDH1, PALMD, GLIPR2, CDC42EP2, NPTX1, RAC3, TTBK1, KRT8, GBX2, AVIL, TBC1D7, CDC42EP4, LRFN3, FN1, THBS4, PTPRD, ACTC1, ST6…	597	1382	17911	1.67158	0.0511912	0.00654697	0.0180227
GOTERM_BP_FAT	GO:0001704~formation of primary germ layer	16	2.20994	1.06962e-05	NANOG, SOX2, SMAD3, ARID1A, MMP2, FZD7, T, LAMB3, DUSP2, COL7A1, SFRP2, FOXF1, COL12A1, COL6A1, TXNRD1, FN1	597	120	17911	4.00022	0.0583015	0.00665224	0.0206024
GOTERM_BP_FAT	GO:0048747~muscle fiber development	11	1.51934	3.01402e-05	GPX1, MYO18B, KEL, MYH11, MYH4, SKI, SEPN1, CHRNB1, MYH6, FLNC, CACNA1S	597	61	17911	5.41014	0.155719	0.0167845	0.058044
GOTERM_BP_FAT	GO:0051146~striated muscle cell differentiation	25	3.45304	3.13764e-05	ACTC1, KEL, EDN1, MYH4, ARID1A, SKI, NR3C1, MYH6, SEPN1, SIX4, FLNC, CACNA1S, CAPN3, ACTG1, T, GPX1, MYO18B, COL14A1, KRT8, MYH11, CHRNB1, PI16, NEU2, NEK5, PITX2	597	285	17911	2.63173	0.16156	0.0158917	0.0604241
GOTERM_BP_FAT	GO:0042471~ear morphogenesis	16	2.20994	3.37501e-05	CTHRC1, SOX2, EDN1, PRRX1, PCDH15, GJB6, SIX4, PRRX2, ATP2B2, SALL1, MYO15, SIX1, GBX2, USH1C, FOXI1, CDH23	597	132	17911	3.63657	0.172664	0.0156712	0.0649939
GOTERM_BP_FAT	GO:0003341~cilium movement	11	1.51934	3.48798e-05	DNAH10, DNALI1, CCDC40, HYDIN, CFAP46, CCDC151, CFAP221, TTLL6, DNAIC2, ROPN1L, DNAH6	597	62	17911	5.32288	0.177896	0.0149554	0.0671687
GOTERM_BP_FAT	GO:0045494~photoreceptor cell maintenance	9	1.24309	4.30155e-05	PDE6A, MAK, ADGRV1, NXNL1, USH1C, PCDH15, CIB2, ABCA4, CDH23	597	40	17911	6.75038	0.214614	0.0171077	0.0828296
GOTERM_BP_FAT	GO:0009790~embryo development	65	8.9779	4.68192e-05	GDF3, CTHRC1, EDN1, PRRX1, PRRX2, MMP2, ZIC3, ATP2B2, CCDC40, FOXF1, COL12A1, SPIC, PITX2, CDH23, NANOG, RET, PTPRR, ARID1A, SIX4, MYH6, LEFTY1, SLC34A2, MYCN, HHEX, MYO18B, HNF4A, HES3, SIX1, USH1C, TXNRD1, HSD17B2, IRX2, SOX2, DSCAML1, CDH1, T, LAMB3, COL7A1, DNMT3L, KRT8, GBX2, COL6A1, KRT4, FN1, MUC1, CUBN, FLT1, OOEP, HC, SMAD3, PCDH15, SKI, GJB6, FZD5, ISL1, DPPA3, TET1, FZD7, DUSP2, SFRP2,…	597	1161	17911	1.67968	0.231214	0.0173768	0.0901508
GOTERM_BP_FAT	GO:0007369~gastrulation	19	2.62431	4.75138e-05	GDF3, NANOG, SOX2, SMAD3, ARID1A, MMP2, FZD7, LEFTY1, T, HHEX, LAMB3, DUSP2, COL7A1, SFRP2, FOXF1, COL12A1, COL6A1, TXNRD1, FN1	597	185	17911	3.08125	0.234207	0.0165394	0.0914876
GOTERM_BP_FAT	GO:0043583~ear development	22	3.03867	5.56393e-05	CTHRC1, EDN1, SOX2, PRRX1, CDH1, PCDH15, GJB6, SIX4, PRRX2, MYCL, MYCN, LIN7A, ATP2B2, SALL1, ADGRV1, SIX1, MYO15, GBX2, USH1C, CCNA2, FOXI1, CDH23	597	240	17911	2.75015	0.268369	0.0182132	0.107125
GOTERM_BP_FAT	GO:0042692~muscle cell differentiation	31	4.28177	6.03158e-05	GDF3, KEL, EDN1, NR3C1, ACTG1, T, GPX1, FOXF1, KRT8, PI16, PITX2, ACTC1, MYH4, SKI, ARID1A, MYH6, SEPN1, SIX4, FLNC, ISL1, CAPN3, CACNA1S, MYO18B, COL14A1, TRIM54, SGCG, SIX1, MYH11, CHRNB1, NEU2, NEK5	597	414	17911	2.2465	0.287335	0.0186431	0.116124
GOTERM_BP_FAT	GO:0048562~embryonic organ morphogenesis	26	3.59116	8.18769e-05	CTHRC1, EDN1, SOX2, PRRX1, DSCAML1, PRRX2, ZIC3, ATP2B2, T, CCDC40, FOXF1, GBX2, CDH23, PITX2, SMAD3, PCDH15, ARID1A, GJB6, SIX4, FZD5, MYCN, SALL1, SIX1, MYO15, USH1C, FOXI1	597	322	17911	2.4225	0.368615	0.0239116	0.157604
GOTERM_BP_FAT	GO:0006928~movement of cell or subcellular component	87	12.0166	8.6553e-05	ADCY3, CTHRC1, EDN1, CFAP221, POSTN, TTLL6, AQP1, MMP2, SPEM1, NRCAM, KISS1, GPX1, CCDC40, ANK3, FOXF1, AP3B2, MSN, LBP, UNC5C, WDR35, PITX2, CLN3, RET, MYH2, PTPRR, DMRT1, FOXN1, MYH7, SIX4, MYH6, DAPK2, SLIT1, NME8, MYH8, DNAIC2, DDIT4, CTNNA2, LEFTY1, C1QBP, CLIC4, SIX1, PRCP, CTSH, ALOX12, KALRN, DNAH10, HMGB2, DNAH9, CATSPERD, ITGA11, CDH1, SPOCK1, IL33, KIF9, ROPN1L, DNAH6, NSUN7, T, GLIPR2…	597	1724	17911	1.51401	0.384981	0.0240121	0.166598
GOTERM_BP_FAT	GO:0048839~inner ear development	20	2.76243	9.05429e-05	CTHRC1, SOX2, PRRX1, CDH1, PCDH15, GJB6, SIX4, PRRX2, MYCL, MYCN, LIN7A, ATP2B2, ADGRV1, MYO15, SIX1, GBX2, USH1C, CCNA2, FOXI1, CDH23	597	212	17911	2.83035	0.39861	0.023924	0.174272
GOTERM_BP_FAT	GO:0030162~regulation of proteolysis	40	5.52486	9.39133e-05	XDH, TFAP4, C3, UBE3A, SOX2, SPOCK1, SERPINA3C, TIMP4, CDH1, PMAIP1, SERPINB1B, IL33, AQP1, GPX1, COL7A1, ITIH5, ITIH2, OGT, PI16, RNF14, NR1H3, CLN3, COL4A3, SMAD3, LDLRAD3, R3HDML, CAPN3, TRIM21, PSMB9, HSPBP1, PSME1, C1QBP, SFRP2, PSME2, CTSC, SH3D19, PSME2B, NEK5, CTSH, ALOX12	597	615	17911	1.95133	0.409887	0.0236895	0.180753
GOTERM_BP_FAT	GO:0007605~sensory perception of sound	16	2.20994	0.000117109	MYO1A, TMC2, SOX2, CDH1, PCDH15, GJB6, TMPRSS3, GPX1, ATP2B2, ADGRV1, MYO15, OTOG, SIX1, USH1C, COL11A2, CDH23	597	147	17911	3.26549	0.48197	0.0281916	0.225349
GOTERM_BP_FAT	GO:0000902~cell morphogenesis	68	9.39227	0.000155494	ZFP385A, ADCY1, SYT3, CFAP221, FSTL4, POSTN, NRCAM, ATP2B2, CCDC40, ANK3, MSN, UNC5C, WDR35, CDH23, SGK1, RET, DMRT1, COL25A1, SLIT1, DNAIC2, ECT2, NME8, WEE1, CTNNA2, BRWD3, C1QBP, CLIC4, KALRN, ARHGEF28, ABLIM3, ADAMTS16, KEL, ZMYND10, CDH1, PALMD, GLIPR2, CDC42EP2, NPTX1, RAC3, TTBK1, KRT8, GBX2, AVIL, TBC1D7, CDC42EP4, LRFN3, FN1, THBS4, PTPRD, ST6GAL1, MAK, DPYSL4, SMAD3, PCDH15, NEUROG3, IS…	597	1283	17911	1.59011	0.582439	0.0357344	0.299109
GOTERM_BP_FAT	GO:0007492~endoderm development	12	1.65746	0.000158475	GDF3, HHEX, NANOG, LAMB3, DUSP2, COL7A1, SOX2, SMAD3, COL12A1, COL6A1, MMP2, FN1	597	88	17911	4.09114	0.589372	0.0349764	0.304835
GOTERM_BP_FAT	GO:0070207~protein homotrimerization	7	0.966851	0.000172523	LCN2, COL23A1, CUBN, OTC, SKI, OGT, SCARA5	597	26	17911	8.07737	0.620528	0.0365823	0.331814
GOTERM_BP_FAT	GO:0001895~retina homeostasis	10	1.38122	0.000197936	ACTG1, PDE6A, MAK, ADGRV1, NXNL1, USH1C, PCDH15, CIB2, ABCA4, CDH23	597	62	17911	4.83898	0.671006	0.0403385	0.380601
GOTERM_BP_FAT	GO:0071248~cellular response to metal ion	15	2.07182	0.000224666	ADCY1, EDN1, CDH1, AQP1, ECT2, CAPN3, CD86, NPTX1, CLIC4, ANK3, ADGRV1, CPNE1, MT2, MT1, FN1	597	139	17911	3.23759	0.716875	0.0440662	0.431895
GOTERM_BP_FAT	GO:0050954~sensory perception of mechanical stimulus	17	2.34807	0.000237538	MYO1A, SCN1A, TMC2, SOX2, CDH1, PCDH15, GJB6, TMPRSS3, GPX1, ATP2B2, ADGRV1, SIX1, MYO15, OTOG, USH1C, COL11A2, CDH23	597	174	17911	2.9312	0.736624	0.0449638	0.456586
GOTERM_BP_FAT	GO:1901655~cellular response to ketone	12	1.65746	0.000259919	ADCY3, NANOG, ADCY1, TFAP4, KLF9, ADCY5, POSTN, MSN, NR3C1, AQP1, KLF2, DDIT4	597	93	17911	3.87118	0.767739	0.047498	0.499503
GOTERM_BP_FAT	GO:0048729~tissue morphogenesis	40	5.52486	0.000265722	CTHRC1, IRX2, ADAMTS16, SOX2, EDN1, NR3C1, MMP2, ZIC3, T, KRT25, CCDC40, FOXF1, GBX2, MSN, PITX2, NANOG, RET, ACTC1, FLT1, FOXN1, SMAD3, ARID1A, MYH7, SKI, PCDH15, MYH6, SIX4, FZD5, ISL1, MYCN, HHEX, KRT17, SFRP2, CLIC4, SERPINB5, SALL1, SIX1, TXNRD1, AREG, CTSH	597	647	17911	1.85482	0.775189	0.0470044	0.510629
GOTERM_BP_FAT	GO:0050885~neuromuscular process controlling balance	10	1.38122	0.000285513	RBFOX1, CLN3, ATP2B2, RAC3, ADCY5, SOX2, GAA, USH1C, PCDH15, CDH23	597	65	17911	4.61564	0.798843	0.0488796	0.548561
GOTERM_BP_FAT	GO:0042472~inner ear morphogenesis	13	1.79558	0.000297615	CTHRC1, SOX2, PRRX1, PCDH15, SIX4, PRRX2, ATP2B2, SIX1, MYO15, GBX2, USH1C, FOXI1, CDH23	597	110	17911	3.54565	0.812064	0.0493945	0.571749
GOTERM_BP_FAT	GO:0048514~blood vessel morphogenesis	35	4.83425	0.000298779	XDH, C3, EDN1, PRRX1, PRRX2, AQP1, MMP2, NRCAM, T, GPX1, FOXF1, GBX2, ERAP1, BCAS3, THBS2, THBS4, PITX2, FN1, PTPRB, COL4A3, FLT1, LGALS3, HC, FOXN1, ISL1, FZD5, HHEX, MYO18B, SFRP2, CLIC4, SIX1, PRCP, TNFAIP2, CTSH, ALOX12	597	540	17911	1.94455	0.813289	0.0481603	0.57398
GOTERM_BP_FAT	GO:0051049~regulation of transport	88	12.1547	0.000376871	ISX, KCNC1, PPARA, XPO1, ADCY5, SYT3, EDN1, GRIK5, POSTN, PMAIP1, TLR6, AQP1, KISS1, ATP2B2, SLC1A2, JSRP1, PCP4, ANK3, FOXF1, KLHL24, MSN, OGT, LBP, DPP6, RNF31, SGK1, LYPLA1, PARP10, ECT2, GRB10, HNF4A, CLIC3, CLIC4, TMEM184A, KCNH8, KALRN, CD244, SCN1A, C3, ABLIM3, OPRK1, KEL, ITLN1, BLK, CLCNKA, CDH1, IL33, NR3C1, HSPA2, RASGRP1, TFF2, CD2, MTCL1, BCAS3, ENTPD1, RANBP3L, ELMOD1, FN1, NR1H3, T…	597	1828	17911	1.44428	0.879597	0.0586903	0.723487
GOTERM_BP_FAT	GO:0001706~endoderm formation	9	1.24309	0.000386648	NANOG, LAMB3, DUSP2, COL7A1, SOX2, COL12A1, COL6A1, MMP2, FN1	597	54	17911	5.00028	0.886032	0.058545	0.742188
GOTERM_BP_FAT	GO:0090596~sensory organ morphogenesis	23	3.1768	0.000395127	CTHRC1, FLT1, EDN1, SOX2, PRRX1, SKI, PCDH15, ARID1A, GJB6, SIX4, PRRX2, FZD5, AQP1, ATP2B2, SALL1, SIX1, MYO15, GBX2, USH1C, FOXI1, PITX2, CDH23, GRK1	597	296	17911	2.33121	0.891333	0.058222	0.758405
GOTERM_BP_FAT	GO:0060429~epithelium development	61	8.42541	0.000429533	GDF3, CTHRC1, SLC9A4, EDN1, AQP1, MMP2, ZIC3, ATP2B2, GPX1, CCDC40, FOXF1, MSN, PITX2, CDH23, RET, CDHR2, DMRT1, FOXN1, ARID1A, SIX4, MYCL, MYCN, HHEX, CCND1, KRT17, CLIC4, SERPINB5, HES3, SIX1, USH1C, CTSH, ALOX12, XDH, IRX2, ADAMTS16, SOX2, CDH1, NR3C1, KRT25, T, GBX2, KRT4, MUC1, FLT1, LGALS3, PPHLN1, SMAD3, PCDH15, SKI, NEUROG3, FZD5, FZD7, CCDC67, CDKN1A, HYDIN, SFRP2, SALL1, AREG, NR5A2, KL…	597	1157	17911	1.58177	0.910434	0.0615203	0.824185
GOTERM_BP_FAT	GO:0030239~myofibril assembly	9	1.24309	0.000562716	ACTG1, ACTC1, KRT8, EDN1, MYH11, MYH4, SIX4, MYH6, CAPN3	597	57	17911	4.73711	0.957621	0.0778561	1.07843
GOTERM_BP_FAT	GO:0035987~endodermal cell differentiation	8	1.10497	0.000572796	NANOG, LAMB3, COL7A1, SOX2, COL12A1, COL6A1, MMP2, FN1	597	44	17911	5.45485	0.959955	0.0772931	1.09764
GOTERM_BP_FAT	GO:0002009~morphogenesis of an epithelium	34	4.69613	0.000578836	CTHRC1, IRX2, ADAMTS16, EDN1, SOX2, NR3C1, MMP2, ZIC3, T, KRT25, CCDC40, FOXF1, GBX2, MSN, PITX2, RET, FLT1, FOXN1, SMAD3, SKI, PCDH15, ARID1A, SIX4, FZD5, MYCN, HHEX, KRT17, SFRP2, CLIC4, SERPINB5, SALL1, SIX1, AREG, CTSH	597	538	17911	1.89602	0.961291	0.0762459	1.10916
GOTERM_BP_FAT	GO:0007423~sensory organ development	37	5.1105	0.000630864	CTHRC1, GDF3, EDN1, SOX2, PRRX1, CDH1, PRRX2, AQP1, PDE6A, ATP2B2, GBX2, CCNA2, UNC45B, PITX2, CDH23, RET, FLT1, SMAD3, ARID1A, SKI, PCDH15, GJB6, SIX4, FZD5, MYCL, PRPH2, CACNA1S, LIN7A, MYCN, CLIC4, ADGRV1, SALL1, SIX1, MYO15, USH1C, FOXI1, GRK1	597	608	17911	1.82576	0.971104	0.08092	1.20828
GOTERM_BP_FAT	GO:0030198~extracellular matrix organization	19	2.62431	0.000648433	COL4A3, LTBP2, LGALS3, SMAD3, POSTN, KIF9, VIT, COL5A3, LAMB3, COL14A1, SERPINB5, SFRP2, FOXF1, COL27A1, COL6A4, MYH11, ERO1L, COL11A2, FN1	597	228	17911	2.50014	0.973821	0.0812267	1.24173
GOTERM_BP_FAT	GO:0060562~epithelial tube morphogenesis	26	3.59116	0.00067946	CTHRC1, ADAMTS16, IRX2, SOX2, EDN1, NR3C1, ZIC3, T, CCDC40, FOXF1, GBX2, PITX2, RET, FLT1, SMAD3, ARID1A, SKI, SIX4, MYCN, HHEX, SFRP2, CLIC4, SALL1, SIX1, AREG, CTSH	597	370	17911	2.10823	0.978009	0.0830967	1.30078
GOTERM_BP_FAT	GO:0043062~extracellular structure organization	19	2.62431	0.000680218	COL4A3, LTBP2, LGALS3, SMAD3, POSTN, KIF9, VIT, COL5A3, LAMB3, COL14A1, SERPINB5, SFRP2, FOXF1, COL27A1, COL6A4, MYH11, ERO1L, COL11A2, FN1	597	229	17911	2.48922	0.978103	0.0814144	1.30222
GOTERM_BP_FAT	GO:0006508~proteolysis	76	10.4972	0.000684184	1700016K19RIK, SERPINA3C, PMAIP1, AQP1, MMP2, GPX1, ITIH5, ERAP1, ITIH2, CFI, OGT, DPP6, PI16, ADAM7, ADGB, CLN3, RET, CLCA1, TRABD2B, LDLRAD3, ADAMTS7, ADAMTS9, GZMK, C1QBP, PSME1, PSME2, CTSO, PRCP, CTSC, PSME2B, CTSH, NEK5, ALOX12, XDH, TFAP4, UBE3A, C3, ADAMTS16, KEL, ENDOU, SOX2, MME, TIMP4, CDH1, CTSA, SPOCK1, IL33, SERPINB1B, COL7A1, OTUD7A, RNF14, NR1H3, AGBL2, COL4A3, ADAM23, CAPN9, CBL,…	597	1556	17911	1.46538	0.978586	0.0801628	1.30976
GOTERM_BP_FAT	GO:0035239~tube morphogenesis	28	3.8674	0.000696998	CTHRC1, ADAMTS16, IRX2, EDN1, SOX2, CDH1, NR3C1, ZIC3, T, CCDC40, FOXF1, GBX2, BCAS3, PITX2, RET, FLT1, SMAD3, SKI, ARID1A, SIX4, MYCN, HHEX, CLIC4, SFRP2, SALL1, SIX1, AREG, CTSH	597	413	17911	2.03401	0.980073	0.0799367	1.33414
GOTERM_BP_FAT	GO:0071396~cellular response to lipid	36	4.97238	0.000780974	ADCY3, PPARA, HMGB2, ADCY1, TFAP4, LDLR, UBE3A, ADCY5, OPRK1, EDN1, HMGCS1, NR3C1, AQP1, MMP2, ZFP36L2, T, MSN, LBP, OGT, CCNA2, RNF14, NR1H3, MUC1, RET, SGK1, KLF9, ARID1A, UCP1, ISL1, DDIT4, LCN2, CD86, NCOA2, HNF4A, NR5A2, ALOX12	597	592	17911	1.82443	0.98757	0.0873562	1.49373
GOTERM_BP_FAT	GO:0010038~response to metal ion	24	3.31492	0.000783715	XDH, ADCY1, OTC, ALDOB, EDN1, SYT3, CDH1, PCDH15, AQP1, ECT2, TAT, CAPN3, NPTX1, CD86, CCND1, ANK3, CLIC4, ADGRV1, CPNE1, CACNA1G, MT2, MT1, LCT, FN1	597	332	17911	2.1688	0.98776	0.0859395	1.49894
GOTERM_BP_FAT	GO:0050776~regulation of immune response	37	5.1105	0.000902409	HMGB2, BPIFB1, NMI, C3, BLK, CD247, CDH1, IL33, TLR6, SKAP1, MMP2, GPX1, LPXN, PGLYRP4, FOXF1, RASGRP1, DDX60, OTUD7A, LBP, CFI, NR1H3, ZBP1, RNF31, PTPRD, LGALS3, HC, KLK5, SMAD3, ATAD5, FZD5, FCGR1, CARD11, KCNN4, CD86, C1QBP, IRF1, CTSH	597	620	17911	1.79042	0.993719	0.0964324	1.72409
GOTERM_BP_FAT	GO:0061061~muscle structure development	38	5.24862	0.000945216	GDF3, KEL, EDN1, NR3C1, ACTG1, T, GPX1, FOXF1, KRT8, PI16, UNC45B, PITX2, TCF23, RBFOX1, ACTC1, MYH4, SMAD3, ARID1A, SKI, MYH7, MYH6, SEPN1, SIX4, FLNC, ISL1, CACNA1S, CAPN3, MYO18B, COL14A1, TRIM54, SGCG, BTG2, SIX1, KLHL31, MYH11, CHRNB1, NEU2, NEK5	597	645	17911	1.76754	0.995062	0.0988957	1.80517
GOTERM_BP_FAT	GO:0010035~response to inorganic substance	34	4.69613	0.00106594	XDH, ADCY1, SYT3, EDN1, ALDOB, HMGCS1, CDH1, AQP1, MMP2, GPX1, NPTX1, ANK3, KRT8, MT2, MT1, CCNA2, FN1, OTC, PCDH15, TAT, CAPN3, ECT2, LCN2, CCND1, CD86, CLIC4, ADGRV1, LRP11, CPNE1, CACNA1G, AREG, KLF2, LCT, SLC14A2	597	558	17911	1.82806	0.997495	0.108797	2.0335
GOTERM_BP_FAT	GO:0010927~cellular component assembly involved in morphogenesis	23	3.1768	0.00107071	ACTC1, MAK, ZMYND10, ABLIM3, EDN1, CFAP221, MYH4, PCDH15, SIX4, MYH6, DNAIC2, NME8, CAPN3, ACTG1, CCDC40, HYDIN, ZPBP2, CCDC113, CCDC151, KRT8, MYH11, TBC1D7, WDR35	597	319	17911	2.16313	0.997561	0.10731	2.04251
GOTERM_BP_FAT	GO:0030182~neuron differentiation	68	9.39227	0.0011058	CTHRC1, ADCY1, SYT3, PRRX1, FSTL4, POSTN, MMP2, FOXO6, NRCAM, ATP2B2, PCP4, ANK3, UNC5C, NEGR1, PITX2, CDH23, SGK1, RET, TLE6, COL25A1, SLIT1, ECT2, MYCL, WEE1, MYCN, CTNNA2, DDIT4, BTG2, HES3, ADGRV1, SIX1, USH1C, FAIM2, KALRN, ARHGEF28, KEL, CTF1, SOX2, DSCAML1, CDH1, SPOCK1, NR3C1, NPTX1, RAC3, GBX2, AVIL, D130043K22RIK, LRFN3, FN1, THBS4, PTPRD, PTPN5, DPYSL4, PCDH15, SKI, NEUROG3, ISL1, RNF1…	597	1379	17911	1.47942	0.997998	0.108694	2.10877
GOTERM_BP_FAT	GO:0031325~positive regulation of cellular metabolic process	121	16.7127	0.00112773	ADCY3, GDF3, ADCY1, EDN1, ZXDC, PMAIP1, TLR6, ZIC3, FOXF1, OGT, CCNA2, PITX2, RET, TRABD2B, IL25, ARID1A, SIX4, HHEX, GRB10, KRT17, HNF4A, HES3, SIX1, NEK5, XDH, HMGB2, TFAP4, ITLN1, SOX2, IL33, MYBL2, EPM2AIP1, T, GCKR, ZFP750, TFF2, RNF14, NR1H3, IKZF4, KLF9, PTPN5, SMAD3, ATAD5, SKI, NEUROG3, TET1, HSPBP1, CDKN1A, DUSP26, SFRP2, EBF2, SALL1, AGXT2, AREG, KLF2, FOXI1, GRK1, PPARA, E2F3, RAI1, L…	597	2769	17911	1.31102	0.99823	0.108827	2.15015
GOTERM_BP_FAT	GO:0022603~regulation of anatomical structure morphogenesis	54	7.45856	0.00115495	CTHRC1, EDN1, SYT3, FSTL4, POSTN, AQP1, ERAP1, MSN, NANOG, SGK1, RET, MYH4, SIX4, SLIT1, BRWD3, HHEX, HNF4A, C1QBP, SIX1, CTSH, KALRN, ALOX12, XDH, C3, ADAMTS16, KEL, CDH1, PALMD, GLIPR2, CDC42EP2, RAC3, TTBK1, TBC1D7, CDC42EP4, THBS2, FN1, THBS4, COL4A3, ST6GAL1, PTPRD, FLT1, LGALS3, MAK, ZMYM3, HC, SMAD3, NEUROG3, ISL1, FZD7, SFRP2, SALL1, CCDC151, SH3D19, MPL	597	1033	17911	1.56834	0.998481	0.109429	2.20151
GOTERM_BP_FAT	GO:0051128~regulation of cellular component organization	107	14.779	0.00120343	XPO1, SYT3, EDN1, GRIK5, FSTL4, POSTN, PMAIP1, TLR6, AQP1, FOXO6, NRCAM, 5330417C22RIK, ANK3, OGT, PI16, NEGR1, RNF31, RET, CDHR2, TRABD2B, HRK, MYH4, LYPLA1, SPIRE2, PARP10, SIX4, CTNNA2, COLQ, KRT17, HNF4A, SIX1, KALRN, KEL, BLK, LMAN1, CDC42EP2, TTBK1, RAC3, CDC42EP4, ARHGDIB, NR1H3, FN1, ST6GAL1, LGALS3, ZMYM3, PTPN5, SMAD3, NEUROG3, CDC27, FCGR1, TET1, LCN2, CDKN1A, COL14A1, TRIM54, SFRP2, O…	597	2399	17911	1.33813	0.998844	0.111873	2.29291
GOTERM_BP_FAT	GO:0003012~muscle system process	25	3.45304	0.00124766	MYL4, MRVI1, EDN1, NR3C1, JSRP1, MYOM2, MYOM1, PI16, HTR1D, ACTC1, MYH1, MYH2, SMAD3, MYH4, MYH7, SEPN1, MYH6, CACNA1S, MYH8, COL14A1, GAA, CACNA1G, MYH11, CHRNB1, SNTA1	597	365	17911	2.05491	0.999098	0.113863	2.37623
GOTERM_BP_FAT	GO:0072358~cardiovascular system development	55	7.59669	0.00126389	PPARA, EDN1, PRRX1, PRRX2, AQP1, MMP2, ZIC3, NRCAM, GPX1, CCDC40, FOXF1, ERAP1, PI16, PITX2, DAW1, FOXN1, ARID1A, MYH7, MYH6, LEFTY1, HHEX, MYO18B, TMEM65, SGCG, CLIC4, SIX1, PRCP, GAA, CTSH, TNFAIP2, ALOX12, XDH, C3, NR3C1, T, HEXIM1, GBX2, BCAS3, THBS2, FN1, THBS4, PTPRB, COL4A3, ACTC1, FLT1, LGALS3, HC, SMAD3, ISL1, FZD5, COL14A1, SFRP2, SALL1, CCDC151, MYH11	597	1062	17911	1.55376	0.999177	0.113417	2.40677
GOTERM_BP_FAT	GO:0072359~circulatory system development	55	7.59669	0.00126389	PPARA, EDN1, PRRX1, PRRX2, AQP1, MMP2, ZIC3, NRCAM, GPX1, CCDC40, FOXF1, ERAP1, PI16, PITX2, DAW1, FOXN1, ARID1A, MYH7, MYH6, LEFTY1, HHEX, MYO18B, TMEM65, SGCG, CLIC4, SIX1, PRCP, GAA, CTSH, TNFAIP2, ALOX12, XDH, C3, NR3C1, T, HEXIM1, GBX2, BCAS3, THBS2, FN1, THBS4, PTPRB, COL4A3, ACTC1, FLT1, LGALS3, HC, SMAD3, ISL1, FZD5, COL14A1, SFRP2, SALL1, CCDC151, MYH11	597	1062	17911	1.55376	0.999177	0.113417	2.40677
GOTERM_BP_FAT	GO:0030855~epithelial cell differentiation	37	5.1105	0.00127237	XDH, GDF3, SLC9A4, SOX2, CDH1, ATP2B2, GPX1, FOXF1, MSN, KRT4, CDH23, MUC1, LGALS3, PPHLN1, CDHR2, FOXN1, DMRT1, SMAD3, PCDH15, NEUROG3, MYCL, FZD7, CCDC67, MYCN, HHEX, CCND1, CDKN1A, HYDIN, KRT17, CLIC4, SALL1, SIX1, USH1C, NR5A2, KLF2, ALOX8, ALOX12	597	633	17911	1.75365	0.999215	0.112343	2.42274
GOTERM_BP_FAT	GO:0048754~branching morphogenesis of an epithelial tube	16	2.20994	0.00128589	FLT1, ADAMTS16, SOX2, EDN1, SIX4, MYCN, HHEX, SFRP2, CLIC4, FOXF1, SALL1, SIX1, GBX2, AREG, CTSH, PITX2	597	184	17911	2.60884	0.999273	0.111715	2.44818
GOTERM_BP_FAT	GO:0009887~organ morphogenesis	54	7.45856	0.00130703	CTHRC1, PPARA, EDN1, PRRX1, PRRX2, AQP1, MMP2, ZIC3, ATP2B2, CCDC40, FOXF1, MSN, COL11A2, PITX2, CDH23, MYH7, ARID1A, SIX4, MYH6, LEFTY1, CTNNA2, MYCN, HHEX, SERPINB5, SIX1, GAA, USH1C, CTSH, ALPL, IRX2, ADAMTS16, SOX2, DSCAML1, CDH1, NR3C1, T, COL27A1, GBX2, ACTC1, FLT1, SMAD3, SKI, PCDH15, GJB6, ISL1, FZD5, SFRP2, SALL1, MYO15, PAPPA2, AREG, NR5A2, FOXI1, GRK1	597	1038	17911	1.56078	0.999354	0.111721	2.48795
GOTERM_BP_FAT	GO:0033993~response to lipid	52	7.18232	0.00133058	ADCY3, PPARA, ADCY1, LDLR, ADCY5, EDN1, POSTN, AQP1, MMP2, MSN, LBP, OGT, CCNA2, PITX2, NANOG, SGK1, RET, ARID1A, TAT, LEFTY1, DDIT4, CD86, CCND1, NCOA2, HNF4A, CTSH, ALOX12, ALPL, HMGB2, HSD17B2, TFAP4, UBE3A, OPRK1, SOX2, HMGCS1, TIMP4, NR3C1, PAQR5, T, ZFP36L2, RNF14, NR1H3, MUC1, KLF9, GJB6, UCP1, ISL1, FCGR1, LCN2, CDKN1A, AREG, NR5A2	597	991	17911	1.57426	0.999434	0.111917	2.53223
GOTERM_BP_FAT	GO:0070925~organelle assembly	37	5.1105	0.00136067	ZMYND10, BLK, HAUS2, ABLIM3, ADAMTS16, EDN1, CFAP221, KIF9, MYBL2, ACTG1, CCDC40, 5330417C22RIK, KRT8, TRP53INP1, TBC1D7, MSN, WDR35, ATG9B, ACTC1, SH3PXD2A, NRXN2, MAK, MYH4, PCDH15, MYH6, SIX4, CAPN3, NME8, DNAIC2, CCDC67, HYDIN, C1QBP, ZPBP2, CCDC113, CCDC151, MYH11, RPL3L	597	636	17911	1.74538	0.999522	0.112618	2.58879
GOTERM_BP_FAT	GO:0071385~cellular response to glucocorticoid stimulus	9	1.24309	0.00136262	ZFP36L2, SGK1, TFAP4, KLF9, EDN1, NR3C1, AQP1, ISL1, DDIT4	597	65	17911	4.15408	0.999528	0.111136	2.59246
GOTERM_BP_FAT	GO:1901654~response to ketone	16	2.20994	0.00143266	ADCY3, NANOG, ADCY1, KLF9, TFAP4, ADCY5, EDN1, POSTN, NR3C1, AQP1, DDIT4, CDKN1A, CCND1, MSN, KLF2, NR1H3	597	186	17911	2.58079	0.999681	0.114846	2.72397
GOTERM_BP_FAT	GO:0010604~positive regulation of macromolecule metabolic process	121	16.7127	0.00156478	GDF3, EDN1, ZXDC, PMAIP1, TLR6, ZIC3, ANK3, FOXF1, OGT, CCNA2, PITX2, RET, TRABD2B, IL25, ARID1A, SIX4, HHEX, KRT17, HNF4A, HES3, SIX1, NEK5, XDH, HMGB2, TFAP4, ITLN1, SOX2, IL33, MYBL2, EPM2AIP1, T, ZFP750, TFF2, RNF14, NR1H3, FN1, IKZF4, KLF9, PTPN5, SMAD3, ATAD5, SKI, NEUROG3, TET1, HSPBP1, LCN2, CDKN1A, DUSP26, SFRP2, EBF2, SALL1, AREG, KLF2, FOXI1, PPARA, E2F3, RAI1, LDLR, PRRX1, SKAP1, FUBP…	597	2794	17911	1.29929	0.999848	0.123014	2.9716
GOTERM_BP_FAT	GO:0040011~locomotion	73	10.0829	0.00158062	ADCY3, CTHRC1, EDN1, POSTN, AQP1, MMP2, NRCAM, SPEM1, KISS1, GPX1, ATP2B2, CCDC40, ANK3, FOXF1, MSN, UNC5C, LBP, PITX2, CLN3, RET, PTPRR, DMRT1, FOXN1, SIX4, DAPK2, SLIT1, NME8, CTNNA2, DDIT4, LEFTY1, C1QBP, CLIC4, SIX1, PRCP, CTSH, ALOX12, KALRN, HMGB2, CATSPERD, OPRK1, ITGA11, CDH1, SPOCK1, IL33, ROPN1L, DNAH6, NSUN7, GLIPR2, T, EPX, GBX2, TFF2, PDILT, TRP53INP1, D130043K22RIK, BCAS3, ARHGDIB, …	597	1529	17911	1.43239	0.999861	0.12247	3.00125
GOTERM_BP_FAT	GO:0051050~positive regulation of transport	52	7.18232	0.00175827	KCNC1, EDN1, SYT3, POSTN, PMAIP1, AQP1, KISS1, ATP2B2, SLC1A2, ANK3, PCP4, MSN, LBP, DPP6, RNF31, SGK1, ECT2, CD244, C3, ITLN1, OPRK1, BLK, ABLIM3, CDH1, NR3C1, IL33, HSPA2, RASGRP1, CD2, MTCL1, BCAS3, RANBP3L, NR1H3, ELMOD1, LGALS3, HC, PTPN5, CBL, LRRC46, SMAD3, ISL1, FZD5, FCGR1, CAPN3, KCNN4, CYP4F18, SFRP2, PPIA, CACNA1G, TSGA13, PDZK1, ALOX8	597	1005	17911	1.55233	0.999949	0.133448	3.33317
GOTERM_BP_FAT	GO:0035270~endocrine system development	14	1.9337	0.00194007	RFX8, HHEX, HNF4A, SALL1, SIX1, SOX2, SMAD3, CDH1, NR3C1, NEUROG3, ISL1, NR5A2, TBX19, PITX2	597	154	17911	2.72743	0.999982	0.14427	3.67175
GOTERM_BP_FAT	GO:0009893~positive regulation of metabolic process	128	17.6796	0.00196281	ADCY3, GDF3, ADCY1, EDN1, ZXDC, PMAIP1, TLR6, ZIC3, ANK3, FOXF1, OGT, CCNA2, PITX2, RET, TRABD2B, IL25, ARID1A, SIX4, HHEX, GRB10, KRT17, HNF4A, HES3, SIX1, NEK5, XDH, HMGB2, TFAP4, ITLN1, SOX2, IL33, MYBL2, EPM2AIP1, T, GCKR, ZFP750, TFF2, RNF14, NR1H3, FN1, IKZF4, KLF9, PTPN5, SMAD3, ATAD5, SKI, NEUROG3, TET1, HSPBP1, LCN2, CDKN1A, DUSP26, SFRP2, EBF2, SALL1, AGXT2, AREG, KLF2, FOXI1, GRK1, PPA…	597	3004	17911	1.27837	0.999984	0.143934	3.71401
GOTERM_BP_FAT	GO:0071384~cellular response to corticosteroid stimulus	9	1.24309	0.00201048	ZFP36L2, SGK1, TFAP4, KLF9, EDN1, NR3C1, AQP1, ISL1, DDIT4	597	69	17911	3.91326	0.999988	0.145275	3.80257
GOTERM_BP_FAT	GO:0006936~muscle contraction	20	2.76243	0.0020571	ACTC1, MYL4, MYH1, EDN1, MRVI1, MYH2, MYH4, MYH7, MYH6, MYH8, CACNA1S, MYOM2, JSRP1, CACNA1G, GAA, MYH11, MYOM1, CHRNB1, HTR1D, SNTA1	597	273	17911	2.19792	0.999991	0.146508	3.88909
GOTERM_BP_FAT	GO:2000026~regulation of multicellular organismal development	86	11.8785	0.00231862	CTHRC1, GDF3, SYT3, EDN1, PRRX1, FSTL4, AQP1, FOXO6, NRCAM, GPX1, PGLYRP4, PCP4, ERAP1, OGT, PI16, NEGR1, RBFOX1, RET, SGK1, NANOG, TLE6, DMRT1, FOXN1, SIX4, MYH6, SLIT1, ECT2, MYCL, MYCN, ADAMTS7, CARD11, HHEX, CCND1, CD86, C1QBP, COLQ, KRT17, HNF4A, HES3, SIX1, CTSH, ALOX12, KALRN, XDH, HMGB2, C3, KEL, SOX2, CDH1, SPOCK1, NR3C1, ZFP36L2, GLIPR2, RAC3, RASGRP1, AVIL, D130043K22RIK, THBS2, ARHGDI…	597	1888	17911	1.3666	0.999998	0.161524	4.37312
GOTERM_BP_FAT	GO:0050905~neuromuscular process	12	1.65746	0.00236467	RBFOX1, CLN3, ATP2B2, SCN1A, RAC3, ADCY5, SOX2, GAA, USH1C, PCDH15, CDH23, CTNNA2	597	121	17911	2.97537	0.999998	0.162452	4.4581
GOTERM_BP_FAT	GO:0009611~response to wounding	31	4.28177	0.00250313	PPARA, C3, SOX2, POSTN, TSPAN8, AQP1, MMP2, ACTG1, ZFP36L2, GPX1, SLC1A2, FOXF1, TFF2, ENTPD1, FN1, NANOG, MYH2, SMAD3, SEPN1, ISL1, CAPN3, FZD7, WEE1, HHEX, NREP, F5, HNF4A, PRCP, MPL, SCARA5, ALOX12	597	519	17911	1.79201	0.999999	0.169062	4.71322
GOTERM_BP_FAT	GO:0071407~cellular response to organic cyclic compound	31	4.28177	0.0025174	ALPL, ADCY3, PPARA, ADCY1, TFAP4, UBE3A, ADCY5, EDN1, HMGCS1, CDH1, NR3C1, AQP1, MMP2, ZFP36L2, FOXF1, MSN, CIB2, CCNA2, RNF14, NR1H3, NANOG, SGK1, KLF9, ARID1A, SEPN1, ISL1, DDIT4, NCOA2, HNF4A, NR5A2, KLF2	597	520	17911	1.78856	0.999999	0.16793	4.73948
GOTERM_BP_FAT	GO:0061138~morphogenesis of a branching epithelium	17	2.34807	0.00254508	FLT1, ADAMTS16, EDN1, SOX2, SIX4, FZD5, MYCN, HHEX, SFRP2, CLIC4, FOXF1, SALL1, SIX1, GBX2, AREG, CTSH, PITX2	597	217	17911	2.35036	0.999999	0.167631	4.79038
GOTERM_BP_FAT	GO:0050910~detection of mechanical stimulus involved in sensory perception of sound	5	0.690608	0.00255986	ATP2B2, TMC2, ADGRV1, SOX2, PCDH15	597	18	17911	8.3338	0.999999	0.166574	4.81755
GOTERM_BP_FAT	GO:0050957~equilibrioception	4	0.552486	0.00265025	SOX2, USH1C, PCDH15, CDH23	597	9	17911	13.3341	1	0.169971	4.98357
GOTERM_BP_FAT	GO:0007517~muscle organ development	25	3.45304	0.00279588	RBFOX1, ACTC1, KEL, EDN1, SMAD3, MYH4, MYH7, SKI, SIX4, NR3C1, MYH6, SEPN1, ISL1, CACNA1S, CAPN3, GPX1, COL14A1, SGCG, BTG2, SIX1, KLHL31, PI16, UNC45B, PITX2, TCF23	597	388	17911	1.9331	1	0.17644	5.25047
GOTERM_BP_FAT	GO:0001568~blood vessel development	36	4.97238	0.00285866	XDH, C3, EDN1, PRRX1, PRRX2, AQP1, MMP2, NRCAM, T, GPX1, FOXF1, GBX2, ERAP1, BCAS3, THBS2, THBS4, PITX2, FN1, PTPRB, COL4A3, FLT1, LGALS3, HC, FOXN1, ARID1A, ISL1, FZD5, HHEX, MYO18B, SFRP2, CLIC4, SIX1, PRCP, TNFAIP2, CTSH, ALOX12	597	641	17911	1.68496	1	0.17804	5.36531
GOTERM_BP_FAT	GO:0001763~morphogenesis of a branching structure	18	2.48619	0.00301344	FLT1, ADAMTS16, EDN1, SOX2, CDH1, SIX4, FZD5, MYCN, HHEX, SFRP2, CLIC4, FOXF1, SALL1, SIX1, GBX2, AREG, CTSH, PITX2	597	241	17911	2.24079	1	0.184705	5.64788
GOTERM_BP_FAT	GO:0014706~striated muscle tissue development	26	3.59116	0.00307036	KEL, EDN1, NR3C1, T, GPX1, PI16, PITX2, RBFOX1, ACTC1, MYH4, ARID1A, SKI, MYH7, SIX4, SEPN1, MYH6, ISL1, CAPN3, CACNA1S, MYO18B, COL14A1, BTG2, SGCG, SIX1, MYH11, KLHL31	597	413	17911	1.88873	1	0.185834	5.75161
GOTERM_BP_FAT	GO:0045595~regulation of cell differentiation	82	11.326	0.00310096	PPARA, CTHRC1, GDF3, ZFP385A, SYT3, EDN1, PRRX1, FSTL4, POSTN, FOXO6, NRCAM, PGLYRP4, PCP4, FOXF1, OGT, PI16, NEGR1, RBFOX1, RET, NANOG, SGK1, TLE6, FOXN1, MYH4, SIX4, SLIT1, ECT2, MYCL, MYCN, ADAMTS7, CARD11, CCND1, ADAMTS9, C1QBP, HES3, ADGRV1, SIX1, NEU2, NEK5, TBX19, ALOX12, KALRN, XDH, HMGB2, KEL, SOX2, CDH1, SPOCK1, NR3C1, GLIPR2, ZFP36L2, RAC3, RASGRP1, AVIL, TRP53INP1, D130043K22RIK, FN1,…	597	1802	17911	1.36523	1	0.185516	5.80731
GOTERM_BP_FAT	GO:0070208~protein heterotrimerization	5	0.690608	0.00315809	COL6A4, COL6A2, COL6A1, SKI, OGT	597	19	17911	7.89518	1	0.18662	5.91124
GOTERM_BP_FAT	GO:0071383~cellular response to steroid hormone stimulus	17	2.34807	0.00319112	PPARA, SGK1, TFAP4, KLF9, UBE3A, EDN1, ARID1A, NR3C1, ISL1, AQP1, DDIT4, ZFP36L2, NCOA2, HNF4A, NR5A2, RNF14, NR1H3	597	222	17911	2.29743	1	0.186428	5.97127
GOTERM_BP_FAT	GO:0048545~response to steroid hormone	24	3.31492	0.00319576	ALPL, PPARA, HMGB2, SGK1, TFAP4, KLF9, UBE3A, EDN1, ARID1A, NR3C1, ISL1, AQP1, TAT, DDIT4, PAQR5, ZFP36L2, CCND1, CDKN1A, NCOA2, HNF4A, AREG, NR5A2, RNF14, NR1H3	597	370	17911	1.94605	1	0.184761	5.9797
GOTERM_BP_FAT	GO:0060537~muscle tissue development	27	3.72928	0.0033347	KEL, EDN1, NR3C1, T, GPX1, PI16, PITX2, RBFOX1, ACTC1, MYH4, SMAD3, SKI, ARID1A, MYH7, SIX4, SEPN1, MYH6, ISL1, CAPN3, CACNA1S, MYO18B, COL14A1, BTG2, SGCG, SIX1, MYH11, KLHL31	597	438	17911	1.84942	1	0.190044	6.23184
GOTERM_BP_FAT	GO:0051384~response to glucocorticoid	14	1.9337	0.00336541	ALPL, ZFP36L2, CCND1, CDKN1A, SGK1, TFAP4, KLF9, EDN1, NR3C1, AREG, AQP1, ISL1, TAT, DDIT4	597	164	17911	2.56112	1	0.189704	6.28747
GOTERM_BP_FAT	GO:0046068~cGMP metabolic process	7	0.966851	0.003576	GUCY2F, ATP2B2, GUCY1B2, PDE10A, NPR2, AQP1, GUCY2C	597	45	17911	4.66693	1	0.198352	6.66818
GOTERM_BP_FAT	GO:0051254~positive regulation of RNA metabolic process	66	9.11602	0.00363653	PPARA, RAI1, E2F3, EDN1, PRRX1, ZXDC, SKAP1, ZIC3, FOXF1, OGT, SPIC, CCNA2, PITX2, NANOG, RET, DMRT1, IL25, ARID1A, SIX4, MYCN, HHEX, NCOA2, BTG2, HNF4A, HES3, SIX1, TBX19, GLIS3, NANOS3, HMGB2, TFAP4, UBE3A, ABLIM3, NANOS2, SOX2, CDH1, IL33, NR3C1, MYBL2, T, ZFP36L2, ZFP750, ZKSCAN17, GBX2, TRP53INP1, BCAS3, RNF14, NR1H3, IKZF4, KLF9, SMAD3, SKI, CREB5, NEUROG3, FZD5, ISL1, TET1, CAPN3, FZD7, SF…	597	1397	17911	1.4174	1	0.199398	6.77734
GOTERM_BP_FAT	GO:0048699~generation of neurons	71	9.80663	0.00370279	CTHRC1, ADCY1, SYT3, PRRX1, FSTL4, POSTN, MMP2, FOXO6, NRCAM, ATP2B2, PCP4, ANK3, UNC5C, NEGR1, PITX2, CDH23, RET, SGK1, TLE6, COL25A1, SIX4, SLIT1, ECT2, MYCL, WEE1, MYCN, CTNNA2, DDIT4, BTG2, HES3, ADGRV1, SIX1, USH1C, FAIM2, KALRN, HMGB2, ARHGEF28, KEL, CTF1, SOX2, DSCAML1, CDH1, SPOCK1, NR3C1, NPTX1, RAC3, GBX2, AVIL, D130043K22RIK, LRFN3, FN1, THBS4, PTPRD, PTPN5, DPYSL4, PCDH15, SKI, NEUROG…	597	1526	17911	1.39588	1	0.200697	6.89669
GOTERM_BP_FAT	GO:0048870~cell motility	64	8.83978	0.00376193	ADCY3, CTHRC1, EDN1, POSTN, AQP1, MMP2, SPEM1, KISS1, GPX1, CCDC40, FOXF1, MSN, UNC5C, LBP, PITX2, CLN3, RET, PTPRR, DMRT1, FOXN1, SIX4, DAPK2, SLIT1, NME8, CTNNA2, DDIT4, LEFTY1, C1QBP, CLIC4, SIX1, PRCP, CTSH, ALOX12, KALRN, HMGB2, CATSPERD, ITGA11, CDH1, SPOCK1, IL33, ROPN1L, DNAH6, NSUN7, GLIPR2, T, EPX, GBX2, TFF2, PDILT, TRP53INP1, D130043K22RIK, BCAS3, ARHGDIB, FN1, THBS4, RHOX5, FLT1, LGA…	597	1348	17911	1.42441	1	0.201627	7.0031
GOTERM_BP_FAT	GO:0051674~localization of cell	64	8.83978	0.00376193	ADCY3, CTHRC1, EDN1, POSTN, AQP1, MMP2, SPEM1, KISS1, GPX1, CCDC40, FOXF1, MSN, UNC5C, LBP, PITX2, CLN3, RET, PTPRR, DMRT1, FOXN1, SIX4, DAPK2, SLIT1, NME8, CTNNA2, DDIT4, LEFTY1, C1QBP, CLIC4, SIX1, PRCP, CTSH, ALOX12, KALRN, HMGB2, CATSPERD, ITGA11, CDH1, SPOCK1, IL33, ROPN1L, DNAH6, NSUN7, GLIPR2, T, EPX, GBX2, TFF2, PDILT, TRP53INP1, D130043K22RIK, BCAS3, ARHGDIB, FN1, THBS4, RHOX5, FLT1, LGA…	597	1348	17911	1.42441	1	0.201627	7.0031
GOTERM_BP_FAT	GO:0007010~cytoskeleton organization	55	7.59669	0.00386709	XPO1, LIMA1, PRC1, EDN1, TTLL6, AQP1, INSRR, ACTG1, CCDC40, CLN3, SGK1, SPECC1, MYH4, SPIRE2, SIX4, MYH6, DNAIC2, WEE1, BRWD3, KRT17, USH1C, ARHGEF28, ZMYND10, HAUS2, BLK, ABLIM3, MYBL2, KRT25, CDC42EP2, RAC3, KRT8, AVIL, MTCL1, CNN1, KRT4, CDC42EP4, BCAS3, ARHGDIB, CHD3, ACTC1, MYO1B, ZMYM3, SMAD3, PCDH15, CAPN3, CCDC67, GDPD2, TRIM54, HYDIN, NRAP, CCDC151, CAPG, MYH11, SH3D19, MAP6	597	1120	17911	1.4733	1	0.204711	7.19201
GOTERM_BP_FAT	GO:0052547~regulation of peptidase activity	23	3.1768	0.00388961	XDH, COL4A3, TFAP4, SOX2, SMAD3, SPOCK1, SERPINA3C, TIMP4, CDH1, SERPINB1B, PMAIP1, R3HDML, AQP1, PSMB9, GPX1, COL7A1, SFRP2, ITIH5, ITIH2, PI16, NEK5, CTSH, ALOX12	597	354	17911	1.94926	1	0.203865	7.23242
GOTERM_BP_FAT	GO:0001525~angiogenesis	27	3.72928	0.00398368	C3, EDN1, AQP1, MMP2, NRCAM, GPX1, GBX2, ERAP1, BCAS3, THBS2, THBS4, FN1, PITX2, PTPRB, COL4A3, FLT1, LGALS3, HC, ISL1, FZD5, HHEX, CLIC4, SFRP2, PRCP, TNFAIP2, CTSH, ALOX12	597	444	17911	1.82443	1	0.206343	7.40104
GOTERM_BP_FAT	GO:0009628~response to abiotic stimulus	56	7.73481	0.00410209	PPARA, EDN1, POSTN, PMAIP1, AQP1, MMP2, INSRR, ATP2B2, GPX1, SLC1A2, ALAS2, OGT, CCNA2, SGK1, CLCA1, NRXN2, XRRA1, ECT2, GRM1, DDIT4, CCND1, BTG2, ADGRV1, LRP11, LCT, KALRN, SCN1A, OPRK1, SOX2, HMGCS1, MME, HSPA2, KRT8, TRP53INP1, ERO1L, MUC1, PDK1, GUCY2F, FLT1, TMC2, CBL, SMAD3, PCDH15, GJB6, UCP1, CAPN3, CDC25A, CACNA2D4, CDKN1A, SFRP2, IRF1, MPL, SCARA5, SLC14A2, GRK1, SMPD2	597	1148	17911	1.4635	1	0.20987	7.61286
GOTERM_BP_FAT	GO:0048741~skeletal muscle fiber development	6	0.828729	0.00440057	GPX1, KEL, MYH4, SKI, SEPN1, CACNA1S	597	33	17911	5.45485	1	0.221342	8.14479
GOTERM_BP_FAT	GO:0048568~embryonic organ development	29	4.00552	0.00449668	CTHRC1, GDF3, EDN1, SOX2, PRRX1, DSCAML1, PRRX2, ZIC3, ATP2B2, T, CCDC40, FOXF1, KRT8, GBX2, CDH23, PITX2, SMAD3, PCDH15, ARID1A, GJB6, SIX4, FZD5, MYCN, HHEX, SALL1, SIX1, MYO15, USH1C, FOXI1	597	494	17911	1.76123	1	0.223612	8.31546
GOTERM_BP_FAT	GO:0090197~positive regulation of chemokine secretion	4	0.552486	0.00495323	HC, POSTN, IL33, ALOX8	597	11	17911	10.9097	1	0.241266	9.12205
GOTERM_BP_FAT	GO:0033275~actin-myosin filament sliding	4	0.552486	0.00495323	ACTC1, MYH7, MYH6, MYH8	597	11	17911	10.9097	1	0.241266	9.12205
GOTERM_BP_FAT	GO:0031344~regulation of cell projection organization	36	4.97238	0.00495443	KEL, ADAMTS16, SYT3, PRRX1, FSTL4, SPOCK1, NR3C1, AQP1, FOXO6, NRCAM, CDC42EP2, PCP4, AVIL, D130043K22RIK, TBC1D7, CDC42EP4, BCAS3, NEGR1, FN1, CLN3, RET, SGK1, PTPRD, MAK, PTPN5, CDHR2, NEUROG3, SLIT1, LCN2, PROM2, HNF4A, SFRP2, TENM2, CCDC151, USH1C, KALRN	597	662	17911	1.63151	1	0.239259	9.12415
GOTERM_BP_FAT	GO:0060284~regulation of cell development	50	6.90608	0.00496133	EDN1, SYT3, PRRX1, FSTL4, POSTN, FOXO6, NRCAM, PCP4, PI16, NEGR1, SGK1, RET, TLE6, MYH4, ECT2, MYCL, SLIT1, MYCN, C1QBP, HES3, SIX1, KALRN, HMGB2, KEL, SOX2, CDH1, SPOCK1, NR3C1, GLIPR2, RAC3, AVIL, D130043K22RIK, FN1, ST6GAL1, PTPRD, PTPN5, SMAD3, SKI, NPR2, NEUROG3, ISL1, RNF112, YWHAG, NREP, COL14A1, SFRP2, SALL1, CPNE1, KDM4C, MPL	597	1006	17911	1.49114	1	0.237525	9.13629
GOTERM_BP_FAT	GO:0071241~cellular response to inorganic substance	16	2.20994	0.00501218	ADCY1, EDN1, CDH1, AQP1, ECT2, CAPN3, CD86, NPTX1, CLIC4, ANK3, ADGRV1, CPNE1, MT2, MT1, CCNA2, FN1	597	212	17911	2.26428	1	0.237641	9.2257
GOTERM_BP_FAT	GO:0007018~microtubule-based movement	17	2.34807	0.00509971	DNAH10, CLN3, DNAH9, CFAP221, TTLL6, KIF9, DNAIC2, ROPN1L, DNAH6, DNALI1, CCDC40, HYDIN, RASGRP1, CFAP46, CCDC151, AP3B2, WDR35	597	233	17911	2.18896	1	0.239257	9.3794
GOTERM_BP_FAT	GO:1904951~positive regulation of establishment of protein localization	30	4.14365	0.0051099	CD244, BLK, ABLIM3, CDH1, POSTN, PMAIP1, IL33, DKC1, ANK3, RASGRP1, CD2, MTCL1, BCAS3, DPP6, RANBP3L, ELMOD1, RNF31, HC, PTPN5, LRRC46, SMAD3, ISL1, FZD5, ECT2, KCNN4, SFRP2, PPIA, TSGA13, PDZK1, ALOX8	597	522	17911	1.72423	1	0.237705	9.39728
GOTERM_BP_FAT	GO:0010557~positive regulation of macromolecule biosynthetic process	72	9.94475	0.00538213	PPARA, RAI1, E2F3, EDN1, PRRX1, ZXDC, TLR6, SKAP1, ZIC3, DKC1, FOXF1, SPIC, LBP, OGT, CCNA2, LTB, PITX2, NANOG, RET, DMRT1, IL25, ARID1A, SIX4, MYCN, CARD11, HHEX, NCOA2, HNF4A, KRT17, C1QBP, HES3, SIX1, TBX19, GLIS3, HMGB2, TFAP4, UBE3A, ABLIM3, SOX2, CDH1, IL33, NR3C1, MYBL2, EPM2AIP1, T, ZFP750, ZKSCAN17, GBX2, TRP53INP1, BCAS3, RNF14, NR1H3, IKZF4, KLF9, SMAD3, SKI, CREB5, NEUROG3, FZD5, ISL1…	597	1577	17911	1.36977	1	0.246668	9.87366
GOTERM_BP_FAT	GO:0031328~positive regulation of cellular biosynthetic process	77	10.6354	0.00540095	ADCY3, PPARA, ADCY1, RAI1, E2F3, LDLR, EDN1, PRRX1, ZXDC, TLR6, SKAP1, ZIC3, DKC1, FOXF1, SPIC, LBP, OGT, CCNA2, LTB, PITX2, NANOG, RET, DMRT1, IL25, ARID1A, SIX4, MYCN, CARD11, HHEX, NCOA2, HNF4A, KRT17, C1QBP, HES3, SIX1, TBX19, GLIS3, CD244, HMGB2, TFAP4, UBE3A, ABLIM3, SOX2, CDH1, IL33, NR3C1, MYBL2, EPM2AIP1, T, ZFP750, ZKSCAN17, GBX2, TRP53INP1, BCAS3, RNF14, NR1H3, IKZF4, KLF9, SMAD3, SKI,…	597	1709	17911	1.35174	1	0.245433	9.90651
GOTERM_BP_FAT	GO:0045214~sarcomere organization	6	0.828729	0.00570022	ACTG1, KRT8, EDN1, SIX4, MYH6, CAPN3	597	35	17911	5.14314	1	0.25512	10.4273
GOTERM_BP_FAT	GO:0060122~inner ear receptor stereocilium organization	6	0.828729	0.00570022	CTHRC1, ATP2B2, ADGRV1, USH1C, PCDH15, CDH23	597	35	17911	5.14314	1	0.25512	10.4273
GOTERM_BP_FAT	GO:0048666~neuron development	53	7.32044	0.00580627	CTHRC1, ADCY1, SYT3, PRRX1, FSTL4, POSTN, MMP2, FOXO6, NRCAM, ATP2B2, ANK3, PCP4, UNC5C, NEGR1, CDH23, SGK1, RET, COL25A1, SLIT1, WEE1, CTNNA2, BTG2, ADGRV1, USH1C, KALRN, ARHGEF28, CTF1, KEL, DSCAML1, CDH1, SPOCK1, NR3C1, NPTX1, RAC3, AVIL, GBX2, D130043K22RIK, LRFN3, FN1, THBS4, PTPRD, PTPN5, DPYSL4, SKI, PCDH15, NEUROG3, ISL1, NREP, TENM2, CPNE1, AREG, MAP6, GRK1	597	1092	17911	1.45613	1	0.257179	10.6111
GOTERM_BP_FAT	GO:0007155~cell adhesion	72	9.94475	0.0058601	PPARA, LIMA1, MPZL2, ZAN, POSTN, MMP2, SKAP1, ACTG1, NRCAM, CLEC4F, ANK3, FOXF1, COL12A1, MSN, LRRFIP1, NEGR1, CDH23, EIF2S3X, RET, CNTNAP4, ICAM5, CDHR2, FOXN1, CTNNA2, CARD11, CD86, C1QBP, ADGRV1, ALOX12, CD244, SOX2, ITGA11, DSCAML1, CDH1, SPOCK1, VIT, ZFP36L2, LAMB3, LPXN, COL7A1, RAC3, RASGRP1, COL6A4, COL6A2, CD2, COL6A1, CD22, BCAS3, THBS2, LRFN3, FN1, THBS4, COL4A3, PTPRD, ST6GAL1, SVEP1,…	597	1583	17911	1.36457	1	0.257225	10.7043
GOTERM_BP_FAT	GO:0022008~neurogenesis	74	10.221	0.00605161	CTHRC1, ADCY1, SYT3, PRRX1, FSTL4, POSTN, MMP2, FOXO6, NRCAM, ATP2B2, PCP4, ANK3, MT2, UNC5C, NEGR1, CDH23, PITX2, RET, SGK1, TLE6, COL25A1, SIX4, SLIT1, ECT2, MYCL, WEE1, MYCN, CTNNA2, DDIT4, BTG2, HES3, ADGRV1, SIX1, USH1C, FAIM2, KALRN, HMGB2, ARHGEF28, KEL, CTF1, SOX2, DSCAML1, CDH1, SPOCK1, IL33, NR3C1, NPTX1, RAC3, GBX2, AVIL, D130043K22RIK, LRFN3, FN1, THBS4, TRPC4, PTPRD, PTPN5, DPYSL4, P…	597	1638	17911	1.35539	1	0.26241	11.0351
GOTERM_BP_FAT	GO:0001894~tissue homeostasis	16	2.20994	0.00618812	XDH, MAK, CBL, NXNL1, PCDH15, ABCA4, ACTG1, PDE6A, COL14A1, RAC3, ADGRV1, USH1C, CIB2, COL11A2, CTSH, CDH23	597	217	17911	2.21211	1	0.265452	11.2702
GOTERM_BP_FAT	GO:0090196~regulation of chemokine secretion	4	0.552486	0.00644251	HC, POSTN, IL33, ALOX8	597	12	17911	10.0006	1	0.272692	11.7067
GOTERM_BP_FAT	GO:0007528~neuromuscular junction development	7	0.966851	0.00668849	COLQ, ANK3, SIX1, SIX4, CACNA1S, SNTA1, KALRN	597	51	17911	4.11788	1	0.279441	12.1268
GOTERM_BP_FAT	GO:0050878~regulation of body fluid levels	22	3.03867	0.00673716	XDH, ZFP385A, C3, OPRK1, EDN1, CLCNKA, CDH1, TSPAN8, AQP1, WEE1, ACTG1, KCNN4, ATP2B2, CCND1, F5, HNF4A, MPL, ENTPD1, SCARA5, NR1H3, KALRN, ALOX12	597	349	17911	1.89122	1	0.279115	12.2097
GOTERM_BP_FAT	GO:1901700~response to oxygen-containing compound	75	10.3591	0.00674454	ADCY3, PPARA, ADCY1, LDLR, ADCY5, EDN1, GRIK5, SERPINA3C, POSTN, AQP1, MMP2, GPX1, SLC1A2, DNTT, MT1, MSN, LBP, OGT, CIB2, CCNA2, NANOG, SGK1, RET, OTC, ECT2, NME8, LEFTY1, DDIT4, HHEX, CCND1, CD86, GRB10, BTG2, HNF4A, LRP11, CTSH, LCT, KALRN, ALPL, HMGB2, TFAP4, HSD17B2, OPRK1, SOX2, ALDOB, HMGCS1, TIMP4, CDH1, NR3C1, EPM2AIP1, T, ZFP36L2, GCKR, KRT8, LY6H, COL6A2, COL6A1, TRP53INP1, NR1H3, MUC1…	597	1670	17911	1.34738	1	0.277353	12.2223
GOTERM_BP_FAT	GO:0001944~vasculature development	36	4.97238	0.00674793	XDH, C3, EDN1, PRRX1, PRRX2, AQP1, MMP2, NRCAM, T, GPX1, FOXF1, GBX2, ERAP1, BCAS3, THBS2, THBS4, PITX2, FN1, PTPRB, COL4A3, FLT1, LGALS3, HC, FOXN1, ARID1A, ISL1, FZD5, HHEX, MYO18B, SFRP2, CLIC4, SIX1, PRCP, TNFAIP2, CTSH, ALOX12	597	677	17911	1.59536	1	0.275479	12.228
GOTERM_BP_FAT	GO:0045944~positive regulation of transcription from RNA polymerase II promoter	51	7.0442	0.0067848	PPARA, RAI1, EDN1, PRRX1, SKAP1, ZIC3, FOXF1, OGT, SPIC, PITX2, NANOG, IL25, DMRT1, SIX4, MYCN, HHEX, NCOA2, HNF4A, HES3, SIX1, TBX19, GLIS3, HMGB2, TFAP4, UBE3A, ABLIM3, SOX2, NR3C1, IL33, MYBL2, T, ZFP750, GBX2, BCAS3, NR1H3, IKZF4, KLF9, SMAD3, SKI, CREB5, NEUROG3, ISL1, FZD5, TET1, SFRP2, SALL1, EBF2, IRF1, NR5A2, KLF2, FOXI1	597	1049	17911	1.45861	1	0.274786	12.2908
GOTERM_BP_FAT	GO:0032880~regulation of protein localization	49	6.76796	0.00686902	XPO1, ADCY5, TRIM50, POSTN, PMAIP1, TLR6, DKC1, ANK3, MSN, OGT, DPP6, RNF31, SGK1, LYPLA1, PARP10, SIX4, ECT2, HNF4A, SIX1, TMEM184A, KALRN, CD244, BLK, ABLIM3, CDH1, IL33, RASGRP1, CD2, MTCL1, BCAS3, RANBP3L, ELMOD1, FN1, NR1H3, MYO1A, HC, PTPN5, LRRC46, SMAD3, ISL1, FZD5, FZD7, KCNN4, CDKN1A, PPIA, SFRP2, TSGA13, PDZK1, ALOX8	597	1000	17911	1.47008	1	0.275722	12.4339
GOTERM_BP_FAT	GO:0022610~biological adhesion	72	9.94475	0.00692142	PPARA, LIMA1, MPZL2, ZAN, POSTN, MMP2, SKAP1, ACTG1, NRCAM, CLEC4F, ANK3, FOXF1, COL12A1, MSN, LRRFIP1, NEGR1, CDH23, EIF2S3X, RET, CNTNAP4, ICAM5, CDHR2, FOXN1, CTNNA2, CARD11, CD86, C1QBP, ADGRV1, ALOX12, CD244, SOX2, ITGA11, DSCAML1, CDH1, SPOCK1, VIT, ZFP36L2, LAMB3, LPXN, COL7A1, RAC3, RASGRP1, COL6A4, COL6A2, CD2, COL6A1, CD22, BCAS3, THBS2, LRFN3, FN1, THBS4, COL4A3, PTPRD, ST6GAL1, SVEP1,…	597	1595	17911	1.35431	1	0.275564	12.5229
GOTERM_BP_FAT	GO:0030029~actin filament-based process	35	4.83425	0.0071793	LIMA1, ABLIM3, EDN1, AQP1, INSRR, ACTG1, CDC42EP2, RAC3, KRT8, AVIL, CNN1, BCAS3, CDC42EP4, ARHGDIB, CLN3, ACTC1, MYO1B, SPECC1, MYH2, MYH4, SMAD3, PCDH15, MYH7, MYH6, SPIRE2, SIX4, FLNC, MYH8, CAPN3, GDPD2, NRAP, CAPG, MYH11, USH1C, SNTA1	597	656	17911	1.6007	1	0.28228	12.9594
GOTERM_BP_FAT	GO:0014904~myotube cell development	6	0.828729	0.00724909	GPX1, KEL, MYH4, SKI, SEPN1, CACNA1S	597	37	17911	4.86514	1	0.282648	13.0772
GOTERM_BP_FAT	GO:0045664~regulation of neuron differentiation	36	4.97238	0.00739301	KEL, SYT3, SOX2, PRRX1, FSTL4, SPOCK1, NR3C1, FOXO6, NRCAM, PCP4, RAC3, AVIL, D130043K22RIK, NEGR1, FN1, RET, SGK1, PTPRD, PTPN5, TLE6, NEUROG3, ISL1, MYCL, SLIT1, ECT2, MYCN, RNF112, YWHAG, NREP, SFRP2, HES3, SALL1, SIX1, CPNE1, KDM4C, KALRN	597	681	17911	1.58599	1	0.285431	13.3196
GOTERM_BP_FAT	GO:0045893~positive regulation of transcription, DNA-templated	62	8.56354	0.00747946	PPARA, RAI1, E2F3, EDN1, PRRX1, ZXDC, SKAP1, ZIC3, FOXF1, OGT, SPIC, CCNA2, PITX2, NANOG, RET, DMRT1, IL25, ARID1A, SIX4, MYCN, HHEX, NCOA2, HNF4A, HES3, SIX1, TBX19, GLIS3, HMGB2, TFAP4, UBE3A, ABLIM3, SOX2, CDH1, NR3C1, IL33, MYBL2, T, ZFP750, ZKSCAN17, GBX2, TRP53INP1, BCAS3, RNF14, NR1H3, IKZF4, KLF9, SMAD3, SKI, CREB5, NEUROG3, FZD5, ISL1, TET1, CAPN3, FZD7, SFRP2, SALL1, EBF2, IRF1, NR5A2, …	597	1339	17911	1.38917	1	0.286305	13.465
GOTERM_BP_FAT	GO:1903508~positive regulation of nucleic acid-templated transcription	62	8.56354	0.00747946	PPARA, RAI1, E2F3, EDN1, PRRX1, ZXDC, SKAP1, ZIC3, FOXF1, OGT, SPIC, CCNA2, PITX2, NANOG, RET, DMRT1, IL25, ARID1A, SIX4, MYCN, HHEX, NCOA2, HNF4A, HES3, SIX1, TBX19, GLIS3, HMGB2, TFAP4, UBE3A, ABLIM3, SOX2, CDH1, NR3C1, IL33, MYBL2, T, ZFP750, ZKSCAN17, GBX2, TRP53INP1, BCAS3, RNF14, NR1H3, IKZF4, KLF9, SMAD3, SKI, CREB5, NEUROG3, FZD5, ISL1, TET1, CAPN3, FZD7, SFRP2, SALL1, EBF2, IRF1, NR5A2, …	597	1339	17911	1.38917	1	0.286305	13.465
GOTERM_BP_FAT	GO:0043009~chordate embryonic development	38	5.24862	0.00757345	CTHRC1, GDF3, HSD17B2, EDN1, PRRX1, DSCAML1, CDH1, PRRX2, T, FOXF1, DNMT3L, KRT8, GBX2, SPIC, PITX2, MUC1, CUBN, OOEP, HC, PTPRR, SMAD3, ARID1A, SKI, MYH6, SIX4, ISL1, FZD5, TET1, SLC34A2, MYCN, HHEX, MYO18B, SFRP2, HES3, SALL1, SIX1, KDM4C, KLF2	597	731	17911	1.55959	1	0.287407	13.6227
GOTERM_BP_FAT	GO:0031960~response to corticosteroid	14	1.9337	0.00765257	ALPL, ZFP36L2, CCND1, CDKN1A, SGK1, TFAP4, KLF9, EDN1, NR3C1, AREG, AQP1, ISL1, TAT, DDIT4	597	181	17911	2.32057	1	0.288017	13.7552
GOTERM_BP_FAT	GO:0010628~positive regulation of gene expression	76	10.4972	0.00766589	PPARA, E2F3, RAI1, LDLR, EDN1, PRRX1, ZXDC, SKAP1, ZIC3, FUBP1, ANK3, FOXF1, MSN, SPIC, OGT, CCNA2, PITX2, NANOG, RET, DMRT1, IL25, ARID1A, SIX4, MYCN, HHEX, NCOA2, KRT17, HNF4A, C1QBP, HES3, SIX1, CTSH, TBX19, ALOX12, GLIS3, HMGB2, TFAP4, UBE3A, C3, ABLIM3, SOX2, CDH1, IL33, NR3C1, MYBL2, T, ZFP750, ZKSCAN17, GBX2, TRP53INP1, BCAS3, RNF14, FN1, NR1H3, IKZF4, ACTC1, KLF9, SMAD3, SKI, CREB5, NEURO…	597	1708	17911	1.33497	1	0.286546	13.7775
GOTERM_BP_FAT	GO:0042592~homeostatic process	76	10.4972	0.0078011	LDLR, SLC9A4, ADCY5, EDN1, GRIK5, PMAIP1, AQP1, ACTG1, KISS1, GPX1, ATP2B2, ALAS2, DKC1, JSRP1, ANK3, SLC24A2, MT2, MT1, NPC1L1, OIT3, OGT, HTR1D, COL11A2, CIB2, CDH23, CLN3, SGK1, CAR14, OTC, FOXN1, ZSCAN4C, GRM1, NME8, SLC34A2, CARD11, HNF4A, CLIC4, ADGRV1, PRCP, GAA, USH1C, TXNRD1, CTSH, ALOX12, XDH, HMGB2, KEL, OPRK1, CDH1, ABCA4, PDE6A, GCKR, RAC3, PDILT, ERO1L, NR1H3, TRPC4, MAK, CBL, TRPC7…	597	1707	17911	1.33575	1	0.288907	14.0036
GOTERM_BP_FAT	GO:1902680~positive regulation of RNA biosynthetic process	62	8.56354	0.00799236	PPARA, RAI1, E2F3, EDN1, PRRX1, ZXDC, SKAP1, ZIC3, FOXF1, OGT, SPIC, CCNA2, PITX2, NANOG, RET, DMRT1, IL25, ARID1A, SIX4, MYCN, HHEX, NCOA2, HNF4A, HES3, SIX1, TBX19, GLIS3, HMGB2, TFAP4, UBE3A, ABLIM3, SOX2, CDH1, NR3C1, IL33, MYBL2, T, ZFP750, ZKSCAN17, GBX2, TRP53INP1, BCAS3, RNF14, NR1H3, IKZF4, KLF9, SMAD3, SKI, CREB5, NEUROG3, FZD5, ISL1, TET1, CAPN3, FZD7, SFRP2, SALL1, EBF2, IRF1, NR5A2, …	597	1343	17911	1.38504	1	0.292952	14.3223
GOTERM_BP_FAT	GO:0090195~chemokine secretion	4	0.552486	0.00817043	HC, POSTN, IL33, ALOX8	597	13	17911	9.23128	1	0.296514	14.6181
GOTERM_BP_FAT	GO:0055007~cardiac muscle cell differentiation	11	1.51934	0.0084747	T, ACTC1, MYO18B, COL14A1, EDN1, MYH11, ARID1A, NR3C1, MYH6, PI16, PITX2	597	124	17911	2.66144	1	0.303785	15.1213
GOTERM_BP_FAT	GO:0034220~ion transmembrane transport	36	4.97238	0.00862533	SLC16A13, KCNC1, SLC9A4, KEL, OPRK1, CLCNKA, AQP1, ATP2B2, SLC1A2, HSPA2, JSRP1, ANK3, SLC24A2, KLHL24, ERO1L, HTR1D, DPP6, TRPC4, TRPM6, TMC2, TRPC7, SEPN1, CAPN3, CACNA1S, CACNA2D4, KCNN4, ATP6V1C2, CLIC3, CLIC4, CACNA1G, CHRNB3, KCNH8, PDZK1, SCARA5, SLC27A5, SNTA1	597	688	17911	1.56986	1	0.306351	15.3693
GOTERM_BP_FAT	GO:0009891~positive regulation of biosynthetic process	77	10.6354	0.00870726	ADCY3, PPARA, ADCY1, RAI1, E2F3, LDLR, EDN1, PRRX1, ZXDC, TLR6, SKAP1, ZIC3, DKC1, FOXF1, SPIC, LBP, OGT, CCNA2, LTB, PITX2, NANOG, RET, DMRT1, IL25, ARID1A, SIX4, MYCN, CARD11, HHEX, NCOA2, HNF4A, KRT17, C1QBP, HES3, SIX1, TBX19, GLIS3, CD244, HMGB2, TFAP4, UBE3A, ABLIM3, SOX2, CDH1, IL33, NR3C1, MYBL2, EPM2AIP1, T, ZFP750, ZKSCAN17, GBX2, TRP53INP1, BCAS3, RNF14, NR1H3, IKZF4, KLF9, SMAD3, SKI,…	597	1744	17911	1.32462	1	0.30686	15.5039
GOTERM_BP_FAT	GO:0071277~cellular response to calcium ion	7	0.966851	0.00882447	ADCY1, CLIC4, ADGRV1, EDN1, CPNE1, ECT2, CAPN3	597	54	17911	3.88911	1	0.308386	15.6962
GOTERM_BP_FAT	GO:0009792~embryo development ending in birth or egg hatching	38	5.24862	0.008899	CTHRC1, GDF3, HSD17B2, EDN1, PRRX1, DSCAML1, CDH1, PRRX2, T, FOXF1, DNMT3L, KRT8, GBX2, SPIC, PITX2, MUC1, CUBN, OOEP, HC, PTPRR, SMAD3, ARID1A, SKI, MYH6, SIX4, ISL1, FZD5, TET1, SLC34A2, MYCN, HHEX, MYO18B, SFRP2, HES3, SALL1, SIX1, KDM4C, KLF2	597	739	17911	1.54271	1	0.308658	15.8182
GOTERM_BP_FAT	GO:0050778~positive regulation of immune response	27	3.72928	0.0090744	HMGB2, BPIFB1, C3, BLK, CD247, IL33, TLR6, SKAP1, MMP2, LPXN, DDX60, RASGRP1, LBP, CFI, ZBP1, RNF31, NR1H3, LGALS3, HC, KLK5, ATAD5, FZD5, FCGR1, KCNN4, CD86, C1QBP, IRF1	597	474	17911	1.70896	1	0.311805	16.1047
GOTERM_BP_FAT	GO:0070201~regulation of establishment of protein localization	42	5.8011	0.00910983	XPO1, CD244, BLK, ADCY5, ABLIM3, TRIM50, CDH1, POSTN, PMAIP1, IL33, TLR6, DKC1, ANK3, RASGRP1, CD2, MTCL1, OGT, DPP6, BCAS3, RANBP3L, NR1H3, FN1, RNF31, ELMOD1, HC, PTPN5, LRRC46, SMAD3, LYPLA1, PARP10, FZD5, ISL1, ECT2, FZD7, KCNN4, CDKN1A, HNF4A, SFRP2, PPIA, TSGA13, PDZK1, ALOX8	597	840	17911	1.50008	1	0.310942	16.1625
GOTERM_BP_FAT	GO:0042060~wound healing	24	3.31492	0.00944349	PPARA, NANOG, C3, MYH2, SOX2, SMAD3, POSTN, TSPAN8, SEPN1, AQP1, CAPN3, FZD7, WEE1, ACTG1, GPX1, F5, HNF4A, PRCP, TFF2, MPL, ENTPD1, SCARA5, FN1, ALOX12	597	406	17911	1.7735	1	0.318431	16.7046
GOTERM_BP_FAT	GO:0007626~locomotory behavior	17	2.34807	0.0101286	ZFP385A, SCN1A, ADCY5, OPRK1, PCDH15, RCAN2, GRM1, SEZ6L2, ATP2B2, NCOA2, MYO15, OTOG, SLC18A2, GAA, NEGR1, CDH23, KALRN	597	251	17911	2.03199	1	0.33527	17.8075
GOTERM_BP_FAT	GO:0048871~multicellular organismal homeostasis	21	2.90055	0.0102584	XDH, MAK, CBL, NXNL1, CDH1, PCDH15, AQP1, ABCA4, ACTG1, PDE6A, GPX1, COL14A1, RAC3, ADGRV1, PRCP, USH1C, CIB2, COL11A2, CTSH, ALOX12, CDH23	597	340	17911	1.85304	1	0.336813	18.0147
GOTERM_BP_FAT	GO:1904970~brush border assembly	3	0.414365	0.0103395	MYO7B, CDHR2, USH1C	597	5	17911	18.001	1	0.337044	18.144
GOTERM_BP_FAT	GO:0008582~regulation of synaptic growth at neuromuscular junction	3	0.414365	0.0103395	COLQ, SIX1, SIX4	597	5	17911	18.001	1	0.337044	18.144
GOTERM_BP_FAT	GO:0009725~response to hormone	41	5.66298	0.0103978	ALPL, PPARA, HMGB2, TFAP4, UBE3A, OPRK1, EDN1, ALDOB, HMGCS1, SERPINA3C, TIMP4, NR3C1, AQP1, PAQR5, EPM2AIP1, ZFP36L2, OGT, CCNA2, RNF14, NR1H3, PITX2, SGK1, KLF9, OTC, ARID1A, UCP1, ISL1, TAT, DDIT4, HHEX, CCND1, CDKN1A, GRB10, YWHAG, NCOA2, HNF4A, BTG2, IRF1, AREG, NR5A2, CTSH	597	822	17911	1.49643	1	0.336674	18.237
GOTERM_BP_FAT	GO:0060113~inner ear receptor cell differentiation	8	1.10497	0.0106679	CTHRC1, ATP2B2, ADGRV1, USH1C, PCDH15, MYCL, MYCN, CDH23	597	73	17911	3.28785	1	0.341823	18.6657
GOTERM_BP_FAT	GO:0009605~response to external stimulus	97	13.3978	0.0107333	GDF3, EDN1, TSPAN8, POSTN, PMAIP1, AQP1, TLR6, MMP2, NRCAM, ATP2B2, 5330417C22RIK, PGLYRP4, ANK3, FOXF1, OASL2, UNC5C, OGT, PITX2, CDH23, IL25, HRK, DDIT4, CTNNA2, LRP11, KALRN, SCN1A, HMGB2, ITLN1, SOX2, HMGCS1, TIMP4, IL33, TFF2, OTUD7A, NR1H3, FN1, GUCY2F, ST6GAL1, CUBN, LGALS3, HC, SMAD3, PCDH15, UCP1, REEP2, FCGR1, CACNA2D4, LCN2, CDKN1A, 2610528A11RIK, SFRP2, MYH13, TGTP2, SCARA5, GRK1, PPA…	597	2301	17911	1.26474	1	0.34161	18.7692
GOTERM_BP_FAT	GO:0009612~response to mechanical stimulus	16	2.20994	0.0111139	SCN1A, NRXN2, TMC2, EDN1, SOX2, PCDH15, POSTN, AQP1, MMP2, ATP2B2, BTG2, ADGRV1, LRP11, IRF1, SMPD2, KALRN	597	232	17911	2.06908	1	0.349425	19.3692
GOTERM_BP_FAT	GO:0050974~detection of mechanical stimulus involved in sensory perception	6	0.828729	0.0111827	ATP2B2, SCN1A, TMC2, ADGRV1, SOX2, PCDH15	597	41	17911	4.39049	1	0.349251	19.4772
GOTERM_BP_FAT	GO:0072593~reactive oxygen species metabolic process	16	2.20994	0.0115332	XDH, SH3PXD2A, EDN1, SMAD3, PMAIP1, UCP1, TLR6, MYCN, DDIT4, GPX1, CDKN1A, EPX, AGXT2, TXNRD1, OGT, KLF2	597	233	17911	2.0602	1	0.356081	20.0253
GOTERM_BP_FAT	GO:1903533~regulation of protein targeting	19	2.62431	0.0115843	PTPN5, ABLIM3, LRRC46, SMAD3, CDH1, PARP10, FZD5, ECT2, FZD7, CDKN1A, HNF4A, ANK3, SFRP2, MTCL1, TSGA13, OGT, PDZK1, ELMOD1, RNF31	597	299	17911	1.90646	1	0.355434	20.1049
GOTERM_BP_FAT	GO:0022604~regulation of cell morphogenesis	31	4.28177	0.0117682	KEL, ADAMTS16, SYT3, FSTL4, POSTN, PALMD, GLIPR2, CDC42EP2, TTBK1, RAC3, TBC1D7, MSN, CDC42EP4, FN1, ST6GAL1, RET, SGK1, PTPRD, ZMYM3, MAK, SMAD3, NEUROG3, SLIT1, BRWD3, C1QBP, SFRP2, SALL1, CCDC151, SH3D19, MPL, KALRN	597	581	17911	1.60078	1	0.358031	20.3907
GOTERM_BP_FAT	GO:0000904~cell morphogenesis involved in differentiation	40	5.52486	0.0117932	ADCY1, ZFP385A, ARHGEF28, KEL, FSTL4, CDH1, POSTN, NRCAM, ATP2B2, GLIPR2, NPTX1, RAC3, ANK3, KRT8, GBX2, UNC5C, LRFN3, FN1, CDH23, ST6GAL1, RET, SGK1, PTPRD, SMAD3, COL25A1, PCDH15, NEUROG3, ISL1, SLIT1, FZD7, CTNNA2, C1QBP, SFRP2, CLIC4, TENM2, SALL1, MAP6, MPL, KALRN, GRK1	597	803	17911	1.49448	1	0.356749	20.4295
GOTERM_BP_FAT	GO:0030036~actin cytoskeleton organization	30	4.14365	0.0121766	LIMA1, ABLIM3, EDN1, AQP1, INSRR, ACTG1, CDC42EP2, RAC3, KRT8, AVIL, CNN1, CDC42EP4, BCAS3, ARHGDIB, CLN3, ACTC1, MYO1B, SPECC1, MYH4, SMAD3, PCDH15, MYH6, SPIRE2, SIX4, CAPN3, GDPD2, NRAP, CAPG, MYH11, USH1C	597	558	17911	1.61299	1	0.364063	21.0221
GOTERM_BP_FAT	GO:0021675~nerve development	8	1.10497	0.0122827	RET, NPTX1, SALL1, HES3, SIX1, COL25A1, SIX4, ISL1	597	75	17911	3.20018	1	0.364689	21.1854
GOTERM_BP_FAT	GO:0015914~phospholipid transport	7	0.966851	0.0123779	KCNN4, PITPNM1, LDLR, ATP8B2, STARD10, ATP8B5, ABCA4	597	58	17911	3.62089	1	0.365049	21.3314
GOTERM_BP_FAT	GO:0051222~positive regulation of protein transport	27	3.72928	0.0124352	CD244, BLK, ABLIM3, CDH1, POSTN, IL33, ANK3, RASGRP1, CD2, MTCL1, BCAS3, RANBP3L, ELMOD1, RNF31, HC, PTPN5, LRRC46, SMAD3, ISL1, FZD5, ECT2, KCNN4, PPIA, SFRP2, TSGA13, PDZK1, ALOX8	597	487	17911	1.66334	1	0.364523	21.4194
GOTERM_BP_FAT	GO:0045935~positive regulation of nucleobase-containing compound metabolic process	72	9.94475	0.0127231	ADCY3, PPARA, ADCY1, RAI1, E2F3, EDN1, PRRX1, ZXDC, SKAP1, ZIC3, DKC1, FOXF1, OGT, SPIC, CCNA2, PITX2, NANOG, RET, DMRT1, IL25, ARID1A, SIX4, MYCN, HHEX, NCOA2, BTG2, HNF4A, HES3, SIX1, TBX19, GLIS3, NANOS3, HMGB2, TFAP4, UBE3A, ABLIM3, NANOS2, SOX2, CDH1, IL33, NR3C1, MYBL2, T, ZFP36L2, ZFP750, ZKSCAN17, GBX2, TRP53INP1, BCAS3, RNF14, NR1H3, IKZF4, KLF9, SMAD3, ATAD5, SKI, CREB5, NEUROG3, FZD5, …	597	1637	17911	1.31956	1	0.369328	21.8594
GOTERM_BP_FAT	GO:0010675~regulation of cellular carbohydrate metabolic process	12	1.65746	0.0128431	PDK1, PPARA, CD244, GRB10, GCKR, NCOA2, HNF4A, PMAIP1, OGT, NR3C1, EPM2AIP1, DDIT4	597	152	17911	2.36855	1	0.370219	22.0423
GOTERM_BP_FAT	GO:0090023~positive regulation of neutrophil chemotaxis	5	0.690608	0.013177	C1QBP, EDN1, LBP, DAPK2, THBS4	597	28	17911	5.35744	1	0.375922	22.5486
GOTERM_BP_FAT	GO:0030031~cell projection assembly	24	3.31492	0.0133254	CLN3, MYO1A, MAK, ZMYND10, ABLIM3, ADAMTS16, CFAP221, PCDH15, AQP1, DNAIC2, NME8, CDC42EP2, CCDC40, HYDIN, HNF4A, RAC3, TENM2, CCDC113, CCDC151, CAPG, TBC1D7, CDC42EP4, BCAS3, WDR35	597	419	17911	1.71847	1	0.377386	22.7727
GOTERM_BP_FAT	GO:0043401~steroid hormone mediated signaling pathway	12	1.65746	0.0134379	PPARA, SGK1, NCOA2, HNF4A, KLF9, UBE3A, ARID1A, NR3C1, ISL1, NR5A2, RNF14, NR1H3	597	153	17911	2.35307	1	0.378033	22.9421
GOTERM_BP_FAT	GO:0033157~regulation of intracellular protein transport	22	3.03867	0.0136821	XPO1, PTPN5, ABLIM3, LRRC46, SMAD3, CDH1, PARP10, FZD5, ECT2, FZD7, CDKN1A, HNF4A, ANK3, SFRP2, MTCL1, TSGA13, OGT, BCAS3, PDZK1, RANBP3L, ELMOD1, RNF31	597	373	17911	1.76954	1	0.38156	23.3088
GOTERM_BP_FAT	GO:0050808~synapse organization	16	2.20994	0.0137743	PTPRD, NRXN2, CDH1, SIX4, CACNA1S, SLIT1, CTNNA2, ATP2B2, SEZ6L2, COLQ, ANK3, SIX1, CHRNB1, THBS2, SNTA1, KALRN	597	238	17911	2.01692	1	0.381728	23.4467
GOTERM_BP_FAT	GO:0002764~immune response-regulating signaling pathway	18	2.48619	0.0145027	BPIFB1, LGALS3, BLK, CD247, TLR6, SKAP1, KCNN4, CARD11, LPXN, CD86, C1QBP, DDX60, RASGRP1, IRF1, LBP, CTSH, RNF31, NR1H3	597	284	17911	1.90151	1	0.395488	24.5285
GOTERM_BP_FAT	GO:0043584~nose development	4	0.552486	0.0148567	SOX2, SIX1, SKI, SIX4	597	16	17911	7.50042	1	0.401045	25.0491
GOTERM_BP_FAT	GO:1903829~positive regulation of cellular protein localization	21	2.90055	0.0149454	PTPN5, ABLIM3, LRRC46, SMAD3, CDH1, PMAIP1, FZD5, ECT2, DKC1, ANK3, SFRP2, MTCL1, MSN, TSGA13, OGT, BCAS3, DPP6, PDZK1, RANBP3L, ELMOD1, RNF31	597	353	17911	1.7848	1	0.40102	25.179
GOTERM_BP_FAT	GO:0055013~cardiac muscle cell development	8	1.10497	0.0150249	ACTC1, MYO18B, EDN1, MYH11, NR3C1, MYH6, PI16, PITX2	597	78	17911	3.07709	1	0.400806	25.2952
GOTERM_BP_FAT	GO:0030910~olfactory placode formation	3	0.414365	0.0151691	SOX2, SIX1, SIX4	597	6	17911	15.0008	1	0.401918	25.5056
GOTERM_BP_FAT	GO:0071698~olfactory placode development	3	0.414365	0.0151691	SOX2, SIX1, SIX4	597	6	17911	15.0008	1	0.401918	25.5056
GOTERM_BP_FAT	GO:0071699~olfactory placode morphogenesis	3	0.414365	0.0151691	SOX2, SIX1, SIX4	597	6	17911	15.0008	1	0.401918	25.5056
GOTERM_BP_FAT	GO:0070887~cellular response to chemical stimulus	107	14.779	0.0151745	ADCY3, GDF3, ADCY1, OSMR, ADCY5, EDN1, GRIK5, POSTN, PMAIP1, AQP1, MMP2, ANK3, FOXF1, OGT, CIB2, CCNA2, RET, CLCA1, ARID1A, MYH6, NME8, DDIT4, ADAMTS7, HHEX, GRB10, HNF4A, XDH, HMGB2, TFAP4, CSF2RB2, HMGCS1, MME, T, PACRG, TFF2, ERO1L, RNF14, NR1H3, FN1, MUC1, KLF9, LGALS3, HC, SMAD3, SKI, UCP1, SEPN1, LCN2, NREP, SFRP2, OTUB1, CPNE1, RGS8, TGTP2, KLF2, PPARA, LDLR, GPX1, MT2, MT1, MSN, LBP, IL13…	597	2607	17911	1.23137	1	0.400194	25.5134
GOTERM_BP_FAT	GO:0036293~response to decreased oxygen levels	19	2.62431	0.015277	PDK1, MUC1, PPARA, FLT1, CLCA1, CBL, EDN1, SMAD3, POSTN, PMAIP1, AQP1, MMP2, DDIT4, ALAS2, OGT, ERO1L, MPL, CCNA2, LCT	597	308	17911	1.85075	1	0.400455	25.6627
GOTERM_BP_FAT	GO:0010033~response to organic substance	120	16.5746	0.0153836	ADCY3, GDF3, ADCY1, OSMR, ADCY5, EDN1, GRIK5, POSTN, PMAIP1, TLR6, AQP1, MMP2, TMEM145, DNTT, FOXF1, OGT, CIB2, CCNA2, PITX2, RET, ARID1A, MYH6, TAT, DDIT4, ADAMTS7, HHEX, GRB10, HNF4A, KALRN, XDH, HMGB2, TFAP4, CSF2RB2, ALDOB, SOX2, HMGCS1, MME, TIMP4, PAQR5, EPM2AIP1, T, GCKR, PACRG, TFF2, ERO1L, RNF14, NR1H3, FN1, MUC1, KLF9, SMAD3, SKI, UCP1, SEPN1, FCGR1, LCN2, NREP, CDKN1A, SFRP2, OTUB1, CP…	597	2972	17911	1.21137	1	0.400796	25.8176
GOTERM_BP_FAT	GO:0007017~microtubule-based process	33	4.55801	0.0154069	XPO1, DNAH10, DNAH9, PRC1, ZMYND10, HAUS2, CFAP221, TTLL6, KIF9, MYBL2, ROPN1L, DNAH6, DNALI1, CCDC40, RASGRP1, AP3B2, MTCL1, WDR35, BCAS3, CHD3, CLN3, SGK1, SPECC1, SPIRE2, DNAIC2, WEE1, CCDC67, TRIM54, HYDIN, CCDC151, CFAP46, TUBA4A, MAP6	597	642	17911	1.54214	1	0.399465	25.8514
GOTERM_BP_FAT	GO:0035051~cardiocyte differentiation	12	1.65746	0.0160275	T, ACTC1, MYO18B, COL14A1, EDN1, MYH11, ARID1A, NR3C1, MYH6, ISL1, PI16, PITX2	597	157	17911	2.29312	1	0.409955	26.7465
GOTERM_BP_FAT	GO:0042490~mechanoreceptor differentiation	8	1.10497	0.0160286	CTHRC1, ATP2B2, ADGRV1, USH1C, PCDH15, MYCL, MYCN, CDH23	597	79	17911	3.03814	1	0.408174	26.7481
GOTERM_BP_FAT	GO:0021983~pituitary gland development	6	0.828729	0.0163658	SALL1, SOX2, CDH1, ISL1, TBX19, PITX2	597	45	17911	4.00022	1	0.412918	27.2302
GOTERM_BP_FAT	GO:0031016~pancreas development	9	1.24309	0.0164561	RFX8, HHEX, CCDC40, HNF4A, FOXF1, NEUROG3, ISL1, NR5A2, ZIC3	597	98	17911	2.75526	1	0.412861	27.3587
GOTERM_BP_FAT	GO:0022600~digestive system process	9	1.24309	0.0164561	ISX, KCNN4, LDLR, SLC9A4, OPRK1, TFF2, NPC1L1, AQP1, NR1H3	597	98	17911	2.75526	1	0.412861	27.3587
GOTERM_BP_FAT	GO:0055085~transmembrane transport	47	6.49171	0.0166506	SLC16A13, KCNC1, SCN1A, SLC13A5, SLC38A8, SLC9A4, OPRK1, KEL, CLCNKA, AQP1, ATP2B2, SLC1A2, HSPA2, JSRP1, ANK3, SLC24A2, KLHL24, ERO1L, HTR1D, DPP6, SLC43A1, TRPC4, ABCB9, TRPM6, SPNS3, ABCB11, TMC2, TRPC7, SEPN1, UCP1, CACNA1S, CAPN3, CACNA2D4, ATP6V1C2, KCNN4, STRA6L, CLIC3, CLIC4, SLC18A2, CACNA1G, CHRNB3, KCNH8, PDZK1, SCARA5, SLC27A5, SLC14A2, SNTA1	597	1001	17911	1.40867	1	0.414786	27.6349
GOTERM_BP_FAT	GO:0006182~cGMP biosynthetic process	5	0.690608	0.0167423	GUCY2F, GUCY1B2, NPR2, AQP1, GUCY2C	597	30	17911	5.00028	1	0.414747	27.7648
GOTERM_BP_FAT	GO:0071624~positive regulation of granulocyte chemotaxis	5	0.690608	0.0167423	C1QBP, EDN1, LBP, DAPK2, THBS4	597	30	17911	5.00028	1	0.414747	27.7648
GOTERM_BP_FAT	GO:0051173~positive regulation of nitrogen compound metabolic process	75	10.3591	0.0167798	ADCY3, PPARA, ADCY1, RAI1, E2F3, EDN1, PRRX1, ZXDC, SKAP1, ZIC3, DKC1, FOXF1, SPIC, OGT, CCNA2, PITX2, NANOG, RET, DMRT1, IL25, ARID1A, SIX4, MYCN, HHEX, NCOA2, BTG2, HNF4A, KRT17, C1QBP, HES3, SIX1, TBX19, GLIS3, NANOS3, HMGB2, TFAP4, UBE3A, ABLIM3, NANOS2, SOX2, CDH1, IL33, NR3C1, MYBL2, T, ZFP36L2, ZFP750, ZKSCAN17, GBX2, TRP53INP1, BCAS3, RNF14, NR1H3, IKZF4, KLF9, SMAD3, ATAD5, SKI, CREB5, N…	597	1742	17911	1.29169	1	0.413688	27.8178
GOTERM_BP_FAT	GO:0019884~antigen processing and presentation of exogenous antigen	7	0.966851	0.0168324	ABCB9, PSME1, PSME2, FCGR1, PSME2B, TAPBP, PSMB9	597	62	17911	3.38729	1	0.412923	27.8921
GOTERM_BP_FAT	GO:0042246~tissue regeneration	7	0.966851	0.0168324	GPX1, NANOG, SOX2, POSTN, SEPN1, CAPN3, FZD7	597	62	17911	3.38729	1	0.412923	27.8921
GOTERM_BP_FAT	GO:0045862~positive regulation of proteolysis	17	2.34807	0.016962	XDH, COL4A3, TFAP4, C3, SMAD3, IL33, PMAIP1, CAPN3, HSPBP1, SFRP2, CTSC, SH3D19, OGT, NEK5, CTSH, RNF14, ALOX12	597	266	17911	1.9174	1	0.413601	28.0751
GOTERM_BP_FAT	GO:0032526~response to retinoic acid	10	1.38122	0.0170468	MUC1, T, RET, NANOG, HSD17B2, SOX2, OGT, AQP1, CTSH, LEFTY1	597	118	17911	2.54251	1	0.413442	28.1946
GOTERM_BP_FAT	GO:0030317~sperm motility	8	1.10497	0.017079	NSUN7, SPEM1, ADCY3, CCDC40, RHOX5, CATSPERD, NME8, ROPN1L	597	80	17911	3.00017	1	0.412313	28.2398
GOTERM_BP_FAT	GO:0007610~behavior	35	4.83425	0.0171954	ADCY3, PPARA, SCN1A, ADCY1, ZFP385A, PTCHD1, ADCY5, OPRK1, NR3C1, FOXO6, SORCS3, SEZ6L2, ATP2B2, SLC1A2, SLC24A2, NEGR1, THBS4, CDH23, CLN3, SGK1, NRXN2, CNTNAP4, PTPN5, PCDH15, GRM1, RCAN2, NCOA2, BTG2, CELF6, OTOG, MYO15, SLC18A2, GAA, CHRNB1, KALRN	597	697	17911	1.50654	1	0.412742	28.4033
GOTERM_BP_FAT	GO:0014070~response to organic cyclic compound	47	6.49171	0.0174205	ADCY3, ALPL, PPARA, HMGB2, ADCY1, TFAP4, UBE3A, OPRK1, ADCY5, EDN1, HMGCS1, CDH1, POSTN, NR3C1, PMAIP1, AQP1, MMP2, PAQR5, ZFP36L2, DNTT, FOXF1, MSN, CIB2, CCNA2, RNF14, NR1H3, NANOG, SGK1, KLF9, OTC, ARID1A, SEPN1, ISL1, TAT, FCGR1, DDIT4, CCND1, CDKN1A, NCOA2, HNF4A, BTG2, CHRNB3, AREG, CHRNB1, NR5A2, KLF2, KALRN	597	1005	17911	1.40306	1	0.415143	28.7185
GOTERM_BP_FAT	GO:1900151~regulation of nuclear-transcribed mRNA catabolic process, deadenylation-dependent decay	4	0.552486	0.0176022	NANOS3, ZFP36L2, BTG2, NANOS2	597	17	17911	7.05922	1	0.41673	28.9721
GOTERM_BP_FAT	GO:1900153~positive regulation of nuclear-transcribed mRNA catabolic process, deadenylation-dependent decay	4	0.552486	0.0176022	NANOS3, ZFP36L2, BTG2, NANOS2	597	17	17911	7.05922	1	0.41673	28.9721
GOTERM_BP_FAT	GO:0045793~positive regulation of cell size	4	0.552486	0.0176022	RET, TMEM123, EDN1, OGT	597	17	17911	7.05922	1	0.41673	28.9721
GOTERM_BP_FAT	GO:0042127~regulation of cell proliferation	71	9.80663	0.0181773	CTHRC1, E2F3, PRC1, OSMR, EDN1, PRRX1, PRRX2, PMAIP1, AQP1, MMP2, KISS1, GPX1, FOXF1, CCNA2, PITX2, NANOG, SGK1, SIX4, PARP10, MYCN, LEFTY1, CARD11, HHEX, CCND1, CD86, BTG2, HNF4A, SERPINB5, SIX1, CTSH, TBX19, ALOX12, XDH, CD244, HMGB2, TFAP4, BLK, SOX2, CDH1, NR3C1, T, TFF2, TRP53INP1, CNN1, KRT4, FN1, THBS4, B020004J07RIK, ST6GAL1, LGALS3, KLF9, BMX, SMAD3, ATAD5, SKI, GJB6, SEPN1, FZD5, GUCY2C…	597	1642	17911	1.29727	1	0.425289	29.7688
GOTERM_BP_FAT	GO:0048584~positive regulation of response to stimulus	78	10.7735	0.018838	GDF3, ZFP385A, LDLR, EDN1, PRRX1, PRRX2, PMAIP1, TLR6, SKAP1, MMP2, KISS1, GPX1, DDX60, SPRED2, CFI, LBP, RNF31, HRK, DAPK2, ECT2, GRM1, LEFTY1, CARD11, ATP6V1C2, HHEX, GRB10, CD86, NCOA2, HNF4A, C1QBP, ADGRV1, CTSC, CTSH, XDH, HMGB2, BPIFB1, TFAP4, UBE3A, C3, OPRK1, CTF1, BLK, SOX2, CD247, STARD10, IL33, NR3C1, GLIPR2, LPXN, HEXIM1, RASGRP1, TFF2, TRP53INP1, TMEM198, NENF, ZBP1, FN1, NR1H3, THBS…	597	1834	17911	1.27597	1	0.435119	30.6736
GOTERM_BP_FAT	GO:0040007~growth	48	6.62983	0.018977	GDF3, RAI1, C3, UBE3A, SOX2, SYT3, EDN1, FSTL4, POSTN, NR3C1, FUBP1, GPX1, SLC1A2, PGLYRP4, COL27A1, PRMT6, MT2, MT1, LBP, PI16, FN1, NANOG, SGK1, CDHR2, SMAD3, PCDH15, MYH6, SIX4, SEPN1, SLIT1, CAPN3, FZD7, LEFTY1, HHEX, CDKN1A, COL14A1, HNF4A, COLQ, KRT17, SFRP2, CLIC4, SALL1, SIX1, CPNE1, AREG, KLF2, ALOX8, ALOX12	597	1035	17911	1.39138	1	0.435794	30.8626
GOTERM_BP_FAT	GO:0048858~cell projection morphogenesis	40	5.52486	0.0195909	ADCY1, ARHGEF28, ZMYND10, KEL, ABLIM3, SYT3, FSTL4, CFAP221, POSTN, NRCAM, NPTX1, CCDC40, ANK3, GBX2, AVIL, TBC1D7, UNC5C, WDR35, LRFN3, THBS4, FN1, SGK1, PTPRD, MAK, DPYSL4, COL25A1, PCDH15, ISL1, SLIT1, NME8, DNAIC2, WEE1, CTNNA2, HYDIN, TENM2, CCDC113, CCDC151, CPNE1, MAP6, KALRN	597	830	17911	1.44586	1	0.444511	31.6912
GOTERM_BP_FAT	GO:0098655~cation transmembrane transport	28	3.8674	0.0198085	KCNC1, SLC9A4, KEL, OPRK1, AQP1, ATP2B2, JSRP1, HSPA2, ANK3, SLC24A2, ERO1L, HTR1D, DPP6, TRPC4, TRPM6, TMC2, TRPC7, SEPN1, CAPN3, CACNA1S, CACNA2D4, KCNN4, ATP6V1C2, CACNA1G, CHRNB3, KCNH8, SCARA5, SNTA1	597	531	17911	1.58201	1	0.446433	31.9826
GOTERM_BP_FAT	GO:0002684~positive regulation of immune system process	38	5.24862	0.020434	HMGB2, BPIFB1, CD244, C3, BLK, CD247, EDN1, IL33, TLR6, MMP2, SKAP1, LPXN, FOXF1, RASGRP1, DDX60, LBP, OGT, CFI, THBS4, NR1H3, ZBP1, RNF31, ABCB9, FLT1, LGALS3, HC, KLK5, ATAD5, DAPK2, FZD5, FCGR1, CARD11, KCNN4, CDKN1A, CD86, C1QBP, IRF1, MPL	597	782	17911	1.45788	1	0.455042	32.8139
GOTERM_BP_FAT	GO:0055006~cardiac cell development	8	1.10497	0.02052	ACTC1, MYO18B, EDN1, MYH11, NR3C1, MYH6, PI16, PITX2	597	83	17911	2.89173	1	0.454719	32.9274
GOTERM_BP_FAT	GO:0010165~response to X-ray	5	0.690608	0.0208573	CDKN1A, CCND1, SFRP2, PMAIP1, XRRA1	597	32	17911	4.68776	1	0.458457	33.371
GOTERM_BP_FAT	GO:0051223~regulation of protein transport	38	5.24862	0.0212723	XPO1, CD244, BLK, ADCY5, ABLIM3, CDH1, POSTN, IL33, TLR6, ANK3, RASGRP1, CD2, MTCL1, OGT, BCAS3, RANBP3L, NR1H3, FN1, RNF31, ELMOD1, HC, PTPN5, LRRC46, SMAD3, LYPLA1, PARP10, FZD5, ISL1, ECT2, FZD7, KCNN4, CDKN1A, HNF4A, SFRP2, PPIA, TSGA13, PDZK1, ALOX8	597	784	17911	1.45416	1	0.463368	33.9128
GOTERM_BP_FAT	GO:0010906~regulation of glucose metabolic process	10	1.38122	0.0217299	PDK1, PPARA, GRB10, GCKR, NCOA2, HNF4A, PMAIP1, OGT, NR3C1, EPM2AIP1	597	123	17911	2.43916	1	0.468855	34.5055
GOTERM_BP_FAT	GO:1903749~positive regulation of establishment of protein localization to mitochondrion	8	1.10497	0.0217669	PTPN5, ABLIM3, LRRC46, PMAIP1, TSGA13, FZD5, ELMOD1, RNF31	597	84	17911	2.8573	1	0.467715	34.5533
GOTERM_BP_FAT	GO:0019725~cellular homeostasis	41	5.66298	0.0221841	SLC9A4, KEL, ADCY5, EDN1, GRIK5, AQP1, PDE6A, KISS1, GPX1, ATP2B2, GCKR, ALAS2, JSRP1, SLC24A2, PDILT, MT2, MT1, OGT, ERO1L, HTR1D, CIB2, CDH23, CLN3, TRPC4, SGK1, TRPC7, SMAD3, GJB6, SEPN1, NME8, CAPN3, GRM1, TMPRSS3, SLC34A2, LCN2, KCNN4, CLIC4, CACNA1G, GAA, TXNRD1, SCARA5	597	866	17911	1.4204	1	0.472463	35.0889
GOTERM_BP_FAT	GO:0048732~gland development	26	3.59116	0.0223031	XDH, UBE3A, SOX2, HMGCS1, CDH1, NR3C1, MMP2, ZIC3, ATP2B2, CCDC40, FOXF1, MSN, PITX2, OTC, FOXN1, SMAD3, SIX4, ISL1, HHEX, CCND1, SERPINB5, SALL1, SIX1, AREG, TBX19, KALRN	597	488	17911	1.59845	1	0.472579	35.2408
GOTERM_BP_FAT	GO:0035148~tube formation	12	1.65746	0.0223048	CTHRC1, T, RET, SFRP2, SALL1, IRX2, SIX1, ARID1A, CDH1, SKI, SIX4, BCAS3	597	165	17911	2.18194	1	0.470908	35.2431
GOTERM_BP_FAT	GO:0001666~response to hypoxia	18	2.48619	0.0229066	PDK1, MUC1, PPARA, FLT1, CLCA1, EDN1, SMAD3, POSTN, PMAIP1, AQP1, MMP2, DDIT4, ALAS2, OGT, ERO1L, MPL, CCNA2, LCT	597	299	17911	1.80612	1	0.478319	36.0066
GOTERM_BP_FAT	GO:0021536~diencephalon development	8	1.10497	0.0230654	PTCHD1, SALL1, SOX2, GBX2, CDH1, ISL1, TBX19, PITX2	597	85	17911	2.82369	1	0.478999	36.2066
GOTERM_BP_FAT	GO:0090022~regulation of neutrophil chemotaxis	5	0.690608	0.0231272	C1QBP, EDN1, LBP, DAPK2, THBS4	597	33	17911	4.54571	1	0.478233	36.2843
GOTERM_BP_FAT	GO:0031175~neuron projection development	43	5.93923	0.0237058	ADCY1, ARHGEF28, KEL, SYT3, PRRX1, FSTL4, SPOCK1, CDH1, POSTN, NR3C1, MMP2, FOXO6, NRCAM, NPTX1, RAC3, ANK3, PCP4, GBX2, AVIL, D130043K22RIK, UNC5C, NEGR1, LRFN3, THBS4, FN1, RET, SGK1, PTPRD, PTPN5, DPYSL4, COL25A1, NEUROG3, ISL1, SLIT1, WEE1, CTNNA2, NREP, BTG2, TENM2, CPNE1, MAP6, AREG, KALRN	597	921	17911	1.40073	1	0.485067	37.0073
GOTERM_BP_FAT	GO:0061050~regulation of cell growth involved in cardiac muscle cell development	4	0.552486	0.023883	COL14A1, EDN1, NR3C1, PI16	597	19	17911	6.31614	1	0.485965	37.2273
GOTERM_BP_FAT	GO:0043500~muscle adaptation	9	1.24309	0.0238949	COL14A1, EDN1, SMAD3, MYH7, SEPN1, NR3C1, MYH6, PI16, CACNA1S	597	105	17911	2.57157	1	0.484466	37.242
GOTERM_BP_FAT	GO:0048878~chemical homeostasis	50	6.90608	0.0240625	LDLR, SLC9A4, ADCY5, EDN1, GRIK5, AQP1, KISS1, ATP2B2, GPX1, ALAS2, JSRP1, ANK3, SLC24A2, MT2, MT1, NPC1L1, OIT3, OGT, CIB2, HTR1D, CDH23, CLN3, SGK1, CAR14, OTC, GRM1, SLC34A2, HNF4A, CLIC4, PRCP, CTSH, ALOX12, KEL, CDH1, PDE6A, GCKR, ERO1L, NR1H3, TRPC4, TRPC7, SMAD3, SEPN1, GJB6, CAPN3, TMPRSS3, LCN2, SLC18A2, CACNA1G, NR5A2, SCARA5	597	1101	17911	1.36247	1	0.48522	37.4492
GOTERM_BP_FAT	GO:0009636~response to toxic substance	11	1.51934	0.0242339	LCN2, GPX1, DHRS2, CDKN1A, TRPM6, SLC18A2, MT2, MT1, CDH1, GUCY2C, HTR1D	597	146	17911	2.2604	1	0.486022	37.6605
GOTERM_BP_FAT	GO:0001578~microtubule bundle formation	8	1.10497	0.0244164	CCDC40, HYDIN, PRC1, ZMYND10, CCDC151, TTLL6, MTCL1, DNAIC2	597	86	17911	2.79085	1	0.486971	37.8847
GOTERM_BP_FAT	GO:0006357~regulation of transcription from RNA polymerase II promoter	75	10.3591	0.0246056	ISX, PPARA, XPO1, GDF3, RAI1, EDN1, PRRX1, SKAP1, FOXO6, ZIC3, FUBP1, FOXF1, PRMT6, SPIC, OGT, PITX2, NANOG, DMRT1, IL25, ARID1A, ZSCAN4C, SIX4, IRF2BP1, MYH6, MYCN, LEFTY1, BRWD3, HHEX, CCND1, NCOA2, BTG2, HNF4A, C1QBP, HES3, SIX1, TBX19, GLIS3, HMGB2, TFAP4, UBE3A, ABLIM3, SOX2, IL33, NR3C1, MYBL2, T, HEXIM1, ZFP750, ZKSCAN17, GBX2, BCAS3, NR1H3, RFX8, IKZF4, RHOX5, KLF9, RFX5, SMAD3, SKI, CREB…	597	1774	17911	1.26839	1	0.488007	38.1164
GOTERM_BP_FAT	GO:0031349~positive regulation of defense response	17	2.34807	0.0249244	BPIFB1, HMGB2, LDLR, C3, KLK5, IL33, TLR6, FCGR1, MMP2, CD86, C1QBP, DDX60, RASGRP1, IRF1, LBP, ZBP1, NR1H3	597	279	17911	1.82806	1	0.490843	38.5049
GOTERM_BP_FAT	GO:0006869~lipid transport	18	2.48619	0.0249249	PPARA, SPNS3, LDLR, ABCB11, EDN1, STARD10, ABCA4, KCNN4, PITPNM1, STRA6L, CYP4F18, STARD6, NPC1L1, ATP8B2, LBP, ATP8B5, SLC27A5, NR1H3	597	302	17911	1.78818	1	0.489217	38.5054
GOTERM_BP_FAT	GO:0007368~determination of left/right symmetry	10	1.38122	0.0249474	T, CCDC40, DAW1, FOXF1, CCDC151, SMAD3, DNAIC2, ZIC3, LEFTY1, PITX2	597	126	17911	2.38109	1	0.487909	38.5327
GOTERM_BP_FAT	GO:0006875~cellular metal ion homeostasis	27	3.72928	0.0251408	KEL, ADCY5, EDN1, PDE6A, KISS1, ATP2B2, ALAS2, JSRP1, SLC24A2, MT2, MT1, ERO1L, CIB2, HTR1D, CDH23, CLN3, SGK1, TRPC4, TRPC7, SMAD3, SEPN1, CAPN3, GRM1, TMPRSS3, LCN2, CACNA1G, SCARA5	597	518	17911	1.56379	1	0.488978	38.7672
GOTERM_BP_FAT	GO:0007566~embryo implantation	7	0.966851	0.0254076	OOEP, C1QBP, KLF9, ARID1A, CDH1, MMP2, ARHGDIB	597	68	17911	3.08841	1	0.491042	39.0892
GOTERM_BP_FAT	GO:1902624~positive regulation of neutrophil migration	5	0.690608	0.0255414	C1QBP, EDN1, LBP, DAPK2, THBS4	597	34	17911	4.41201	1	0.491268	39.2501
GOTERM_BP_FAT	GO:0090316~positive regulation of intracellular protein transport	16	2.20994	0.0255931	PTPN5, ABLIM3, LRRC46, SMAD3, CDH1, FZD5, ECT2, SFRP2, ANK3, MTCL1, TSGA13, BCAS3, PDZK1, RANBP3L, ELMOD1, RNF31	597	257	17911	1.86781	1	0.490377	39.3122
GOTERM_BP_FAT	GO:0008015~blood circulation	24	3.31492	0.0256281	PPARA, ACTC1, MYL4, ADAMTS16, EDN1, MRVI1, SMAD3, MYH7, POSTN, NR3C1, MYH6, MMP2, GPX1, TMEM65, SGCG, F5, CYP4F18, PRCP, CACNA1G, GAA, ERAP1, HTR1D, SNTA1, ALOX12	597	446	17911	1.61444	1	0.489267	39.3541
GOTERM_BP_FAT	GO:0036294~cellular response to decreased oxygen levels	10	1.38122	0.0260913	PDK1, CLCA1, CBL, EDN1, PMAIP1, ERO1L, OGT, AQP1, MPL, CCNA2	597	127	17911	2.36234	1	0.493927	39.907
GOTERM_BP_FAT	GO:0051592~response to calcium ion	10	1.38122	0.0260913	ADCY1, CCND1, CLIC4, ADGRV1, SYT3, EDN1, CPNE1, PCDH15, ECT2, CAPN3	597	127	17911	2.36234	1	0.493927	39.907
GOTERM_BP_FAT	GO:0007519~skeletal muscle tissue development	13	1.79558	0.0263547	RBFOX1, GPX1, BTG2, KEL, SIX1, KLHL31, MYH4, SKI, SIX4, SEPN1, CAPN3, CACNA1S, PITX2	597	191	17911	2.042	1	0.49586	40.2194
GOTERM_BP_FAT	GO:0009966~regulation of signal transduction	100	13.8122	0.026364	GDF3, CTHRC1, EDN1, FSTL4, POSTN, PMAIP1, TLR6, SEZ6L2, JSRP1, SPRED2, OGT, RNF31, RET, TRABD2B, PTPRR, HRK, NME8, DDIT4, HHEX, GRB10, HNF4A, PRCP, KALRN, XDH, BPIFB1, HMGB2, TFAP4, ARHGEF28, SOX2, HEXIM1, TFF2, OTUD7A, TMEM198, RNF14, NR1H3, FN1, ARHGDIB, LGALS3, PTPN5, SMAD3, SKI, SEPN1, NREP, DUSP26, SFRP2, SALL1, CPNE1, RGS8, GRK1, ZFP385A, PRRX1, PRRX2, KISS1, JADE1, GPX1, DDX60, KLHL24, LBP…	597	2468	17911	1.21563	1	0.494412	40.2304
GOTERM_BP_FAT	GO:0042493~response to drug	24	3.31492	0.0265467	XPO1, ACTC1, ADCY1, RET, HMGB2, ABCB11, PTPN5, OTC, EDN1, HMGCS1, TIMP4, CDH1, AQP1, MMP2, LCN2, SLC1A2, CD86, CDKN1A, CCND1, SFRP2, SLC18A2, NPC1L1, HTR1D, LCT	597	447	17911	1.61083	1	0.495261	40.446
GOTERM_BP_FAT	GO:0050767~regulation of neurogenesis	39	5.38674	0.0265564	HMGB2, KEL, SYT3, SOX2, PRRX1, FSTL4, SPOCK1, CDH1, NR3C1, FOXO6, NRCAM, PCP4, RAC3, AVIL, D130043K22RIK, NEGR1, FN1, RET, SGK1, PTPRD, PTPN5, TLE6, SKI, NEUROG3, ISL1, MYCL, SLIT1, ECT2, MYCN, RNF112, YWHAG, NREP, SFRP2, SALL1, HES3, SIX1, CPNE1, KDM4C, KALRN	597	824	17911	1.41998	1	0.493832	40.4575
GOTERM_BP_FAT	GO:0048585~negative regulation of response to stimulus	59	8.14917	0.0266706	PPARA, GDF3, CTHRC1, ZFP385A, FSTL4, TSPAN8, JADE1, GPX1, PGLYRP4, FOXF1, SPRED2, OGT, NANOG, TRABD2B, PTPRR, SLIT1, NME8, LEFTY1, CTNNA2, DDIT4, HHEX, CCND1, GRB10, HNF4A, C1QBP, FAIM2, ALOX12, XDH, NANOS3, BPIFB1, HMGB2, NMI, SOX2, CDH1, NR3C1, IL33, LPXN, TFF2, OTUD7A, TBC1D7, NENF, NR1H3, PTPRD, ST6GAL1, LGALS3, HC, PTPN5, CBL, SMAD3, SKI, ISL1, DUSP26, SFRP2, OTUB1, SALL1, PARPBP, IRF1, CPNE…	597	1350	17911	1.31118	1	0.493782	40.5919
GOTERM_BP_FAT	GO:0045084~positive regulation of interleukin-12 biosynthetic process	3	0.414365	0.0270928	IRF1, TLR6, LTB	597	8	17911	11.2506	1	0.497734	41.0864
GOTERM_BP_FAT	GO:0009996~negative regulation of cell fate specification	3	0.414365	0.0270928	NANOG, SFRP2, FZD7	597	8	17911	11.2506	1	0.497734	41.0864
GOTERM_BP_FAT	GO:2000542~negative regulation of gastrulation	3	0.414365	0.0270928	NANOG, SFRP2, FZD7	597	8	17911	11.2506	1	0.497734	41.0864
GOTERM_BP_FAT	GO:0071356~cellular response to tumor necrosis factor	11	1.51934	0.0274081	LCN2, ADAMTS7, ZFP36L2, CARD14, KRT8, EDN1, CPNE1, IRF1, POSTN, KLF2, LTB	597	149	17911	2.21489	1	0.500254	41.453
GOTERM_BP_FAT	GO:1901798~positive regulation of signal transduction by p53 class mediator	4	0.552486	0.0274192	ZFP385A, HEXIM1, SPRED2, PMAIP1	597	20	17911	6.00034	1	0.49886	41.4659
GOTERM_BP_FAT	GO:0006811~ion transport	59	8.14917	0.0275032	SLC16A13, KCNC1, SLC13A5, SLC9A4, EDN1, GRIK5, AQP1, SLC1A4, ATP2B2, SLC1A2, JSRP1, ANK3, SLC1A6, SLC24A2, KLHL24, HTR1D, DPP6, SLC43A1, CDH23, CLN3, TRPM6, SGK1, CLCA1, ZP2, ABCB11, SLC34A2, ATP6V1C2, CLIC3, CLIC4, KCNH8, SLC27A5, SCN1A, SLC38A8, OPRK1, KEL, CLCNKA, STARD10, NR3C1, HSPA2, ERO1L, TRPC4, LGALS3, TMC2, ASIC4, TRPC7, UCP1, SEPN1, CACNA1S, CAPN3, CACNA2D4, LCN2, KCNN4, CYP4F18, CACNA…	597	1354	17911	1.30731	1	0.498406	41.5632
GOTERM_BP_FAT	GO:0007389~pattern specification process	25	3.45304	0.0279932	GDF3, NANOG, FLT1, OOEP, DAW1, IRX2, EDN1, SMAD3, SKI, ISL1, FZD5, DNAIC2, ZIC3, LEFTY1, T, HHEX, CCDC40, BTG2, SFRP2, FOXF1, HES3, CCDC151, SIX1, GBX2, PITX2	597	474	17911	1.58237	1	0.503093	42.1279
GOTERM_BP_FAT	GO:0098660~inorganic ion transmembrane transport	28	3.8674	0.0280266	KCNC1, SLC9A4, KEL, OPRK1, CLCNKA, ATP2B2, JSRP1, HSPA2, ANK3, SLC24A2, ERO1L, HTR1D, DPP6, TRPC4, TRPM6, TMC2, TRPC7, SEPN1, CAPN3, CACNA1S, CACNA2D4, KCNN4, ATP6V1C2, CLIC3, CLIC4, CACNA1G, KCNH8, SCARA5	597	548	17911	1.53293	1	0.501992	42.1661
GOTERM_BP_FAT	GO:0003013~circulatory system process	24	3.31492	0.0282548	PPARA, ACTC1, MYL4, ADAMTS16, EDN1, MRVI1, SMAD3, MYH7, POSTN, NR3C1, MYH6, MMP2, GPX1, TMEM65, SGCG, F5, CYP4F18, PRCP, CACNA1G, GAA, ERAP1, HTR1D, SNTA1, ALOX12	597	450	17911	1.60009	1	0.503336	42.4271
GOTERM_BP_FAT	GO:0070588~calcium ion transmembrane transport	15	2.07182	0.0286266	TRPC4, TRPM6, TMC2, TRPC7, SEPN1, CACNA1S, CAPN3, CACNA2D4, ATP2B2, JSRP1, HSPA2, SLC24A2, CACNA1G, ERO1L, HTR1D	597	238	17911	1.89086	1	0.506443	42.85
GOTERM_BP_FAT	GO:0014902~myotube differentiation	9	1.24309	0.0290692	GPX1, KEL, MYH4, SKI, SIX4, SEPN1, CACNA1S, NEU2, PITX2	597	109	17911	2.4772	1	0.51037	43.3495
GOTERM_BP_FAT	GO:0045089~positive regulation of innate immune response	12	1.65746	0.0291335	HMGB2, BPIFB1, CD86, C1QBP, DDX60, RASGRP1, IRF1, LBP, TLR6, MMP2, ZBP1, NR1H3	597	172	17911	2.09314	1	0.509651	43.4217
GOTERM_BP_FAT	GO:0035295~tube development	34	4.69613	0.02926	CTHRC1, IRX2, ADAMTS16, EDN1, SOX2, CDH1, NR3C1, AQP1, ZIC3, T, CCDC40, FOXF1, GBX2, BCAS3, PITX2, RET, FLT1, OTC, SMAD3, SKI, ARID1A, SEPN1, SIX4, MYCN, HHEX, CDKN1A, SFRP2, CLIC4, HES3, SALL1, SIX1, AREG, KLF2, CTSH	597	702	17911	1.45307	1	0.50969	43.5635
GOTERM_BP_FAT	GO:0051246~regulation of protein metabolic process	100	13.8122	0.0295044	GDF3, XPO1, EDN1, PMAIP1, TLR6, AQP1, SPRED2, OGT, PI16, CCNA2, RET, TRABD2B, PTPRR, PARP10, DDIT4, HHEX, KRT17, HNF4A, PSME2B, NEK5, XDH, TFAP4, ITLN1, SOX2, TIMP4, IL33, HEXIM1, TFF2, RNF14, NR1H3, FN1, PTPN5, SMAD3, R3HDML, TET1, PSMB9, HSPBP1, CDKN1A, DUSP26, SFRP2, OTUB1, AREG, KLF2, ZFP385A, SERPINA3C, GPX1, KISS1, PCP4, ITIH5, ITIH2, MSN, LBP, LTB, CLN3, LDLRAD3, ECT2, GRM1, LEFTY1, CARD11…	597	2483	17911	1.20828	1	0.511152	43.8367
GOTERM_BP_FAT	GO:0048705~skeletal system morphogenesis	15	2.07182	0.0295412	ALPL, PRRX1, SMAD3, DSCAML1, SKI, SIX4, PRRX2, MMP2, MYCN, T, SFRP2, COL27A1, SIX1, PAPPA2, COL11A2	597	239	17911	1.88295	1	0.510109	43.8776
GOTERM_BP_FAT	GO:0006873~cellular ion homeostasis	30	4.14365	0.02985	SLC9A4, ADCY5, KEL, EDN1, PDE6A, KISS1, ATP2B2, ALAS2, JSRP1, SLC24A2, MT2, MT1, ERO1L, HTR1D, CIB2, CDH23, CLN3, TRPC4, SGK1, TRPC7, SMAD3, SEPN1, GRM1, CAPN3, TMPRSS3, SLC34A2, LCN2, CLIC4, CACNA1G, SCARA5	597	602	17911	1.4951	1	0.512324	44.2207
GOTERM_BP_FAT	GO:0007399~nervous system development	92	12.7072	0.0299555	CTHRC1, ADCY1, SYT3, PRRX1, FSTL4, POSTN, AQP1, MMP2, ZIC3, FOXO6, NRCAM, SEZ6L2, ATP2B2, SLC1A2, PCP4, ANK3, MT2, UNC5C, NEGR1, CDH23, PITX2, RBFOX1, RET, SGK1, NRXN2, TLE6, ARID1A, COL25A1, SIX4, SLIT1, ECT2, MYCL, WEE1, MYCN, CTNNA2, DDIT4, HHEX, BTG2, COLQ, HES3, ADGRV1, SIX1, USH1C, FAIM2, TBX19, KALRN, HMGB2, PTCHD1, PFKFB3, ARHGEF28, KEL, CTF1, SOX2, HMGCS1, DSCAML1, TIMP4, CDH1, SPOCK1, I…	597	2261	17911	1.22077	1	0.512104	44.3374
GOTERM_BP_FAT	GO:1902589~single-organism organelle organization	72	9.94475	0.030173	XPO1, LIMA1, PRC1, EDN1, SYT3, GRIK5, CFAP221, TTLL6, PMAIP1, AQP1, INSRR, ACTG1, SLC1A4, CCDC40, WDR35, CFAP126, CLN3, ATG9B, SGK1, SPECC1, MYH4, SIX4, SPIRE2, MYH6, DNAIC2, NME8, MRPS2, WEE1, ADAMTS7, KRT17, ZPBP2, USH1C, ARHGEF28, ABLIM3, ZMYND10, HAUS2, KIF9, MYBL2, KRT25, CDC42EP2, HSPA2, RAC3, KRT8, AVIL, TBC1D7, MTCL1, MYOM1, CNN1, BCAS3, CDC42EP4, ARHGDIB, CHD3, PDK1, ACTC1, HC, MYO1B, MA…	597	1714	17911	1.26028	1	0.513208	44.5773
GOTERM_BP_FAT	GO:0031099~regeneration	13	1.79558	0.0302793	NANOG, SOX2, POSTN, SEPN1, ISL1, CAPN3, MMP2, FZD7, GPX1, NREP, CDKN1A, CCND1, CCNA2	597	195	17911	2.00011	1	0.512997	44.6943
GOTERM_BP_FAT	GO:0007507~heart development	30	4.14365	0.0308408	PPARA, EDN1, NR3C1, MMP2, ZIC3, T, CCDC40, HEXIM1, FOXF1, PI16, PITX2, ACTC1, DAW1, SMAD3, MYH7, ARID1A, MYH6, ISL1, LEFTY1, HHEX, MYO18B, TMEM65, COL14A1, SGCG, SFRP2, SALL1, SIX1, CCDC151, MYH11, GAA	597	603	17911	1.49262	1	0.518089	45.3078
GOTERM_BP_FAT	GO:0060119~inner ear receptor cell development	6	0.828729	0.0310167	CTHRC1, ATP2B2, ADGRV1, USH1C, PCDH15, CDH23	597	53	17911	3.39642	1	0.518664	45.4987
GOTERM_BP_FAT	GO:0007586~digestion	10	1.38122	0.0310381	ISX, KCNN4, LDLR, SLC9A4, OPRK1, CAPN9, TFF2, NPC1L1, AQP1, NR1H3	597	131	17911	2.2902	1	0.517461	45.5219
GOTERM_BP_FAT	GO:0045088~regulation of innate immune response	14	1.9337	0.0310442	BPIFB1, HMGB2, NMI, TLR6, MMP2, CD86, C1QBP, DDX60, RASGRP1, IRF1, OTUD7A, LBP, NR1H3, ZBP1	597	218	17911	1.92671	1	0.516087	45.5285
GOTERM_BP_FAT	GO:0032386~regulation of intracellular transport	25	3.45304	0.031119	XPO1, ABLIM3, CDH1, ANK3, FOXF1, MTCL1, MSN, OGT, BCAS3, RANBP3L, ELMOD1, RNF31, PTPN5, LRRC46, SMAD3, PARP10, REEP2, FZD5, ECT2, FZD7, CDKN1A, HNF4A, SFRP2, TSGA13, PDZK1	597	479	17911	1.56585	1	0.515509	45.6095
GOTERM_BP_FAT	GO:1903827~regulation of cellular protein localization	28	3.8674	0.0320357	XPO1, ABLIM3, CDH1, PMAIP1, DKC1, ANK3, MTCL1, MSN, OGT, BCAS3, DPP6, RANBP3L, ELMOD1, RNF31, PTPN5, LRRC46, SMAD3, LYPLA1, PARP10, FZD5, ECT2, FZD7, CDKN1A, HNF4A, SFRP2, TSGA13, PDZK1, KALRN	597	555	17911	1.5136	1	0.524469	46.5923
GOTERM_BP_FAT	GO:1901565~organonitrogen compound catabolic process	16	2.20994	0.0323489	XDH, OTC, PDE10A, TAT, TET1, ITPA, PGLYRP4, TDH, ERAP1, AGXT2, THNSL2, AOX4, UROC1, CTSH, NEU2, HPD	597	265	17911	1.81142	1	0.526533	46.9242
GOTERM_BP_FAT	GO:0032990~cell part morphogenesis	40	5.52486	0.0324985	ADCY1, ARHGEF28, ZMYND10, KEL, ABLIM3, SYT3, FSTL4, CFAP221, POSTN, NRCAM, NPTX1, CCDC40, ANK3, GBX2, AVIL, TBC1D7, UNC5C, WDR35, LRFN3, THBS4, FN1, SGK1, PTPRD, MAK, DPYSL4, COL25A1, PCDH15, ISL1, SLIT1, NME8, DNAIC2, WEE1, CTNNA2, HYDIN, TENM2, CCDC113, CCDC151, CPNE1, MAP6, KALRN	597	863	17911	1.39058	1	0.526763	47.0821
GOTERM_BP_FAT	GO:0098727~maintenance of cell number	11	1.51934	0.0333394	ZFP36L2, NANOG, SALL1, NANOS2, SOX2, PRRX1, ARID1A, SKI, SEPN1, TET1, FZD7	597	154	17911	2.14298	1	0.534557	47.9611
GOTERM_BP_FAT	GO:0001701~in utero embryonic development	24	3.31492	0.0335648	MUC1, GDF3, CUBN, OOEP, HSD17B2, HC, EDN1, PTPRR, SMAD3, CDH1, MYH6, FZD5, TET1, SLC34A2, HHEX, MYO18B, FOXF1, HES3, DNMT3L, KRT8, KDM4C, SPIC, KLF2, PITX2	597	458	17911	1.57214	1	0.53557	48.1943
GOTERM_BP_FAT	GO:0032268~regulation of cellular protein metabolic process	93	12.8453	0.0337317	GDF3, ZFP385A, EDN1, SERPINA3C, PMAIP1, TLR6, AQP1, KISS1, GPX1, PCP4, SPRED2, ITIH5, ITIH2, MSN, OGT, PI16, CCNA2, CLN3, RET, TRABD2B, PTPRR, PARP10, ECT2, GRM1, DDIT4, LEFTY1, HHEX, CCND1, CARD14, BTG2, PSME1, C1QBP, KRT17, HNF4A, PSME2, CTSC, PSME2B, NEK5, CTSH, ALOX12, XDH, NANOS3, NMI, TFAP4, C3, UBE3A, CTF1, NANOS2, OPRK1, ITLN1, SOX2, TIMP4, CDH1, SPOCK1, IL33, SERPINB1B, ROPN1L, PLCL1, ZF…	597	2298	17911	1.21417	1	0.535946	48.3664
GOTERM_BP_FAT	GO:0014866~skeletal myofibril assembly	3	0.414365	0.0340764	ACTC1, MYH11, MYH4	597	9	17911	10.0006	1	0.538216	48.72
GOTERM_BP_FAT	GO:1904396~regulation of neuromuscular junction development	3	0.414365	0.0340764	COLQ, SIX1, SIX4	597	9	17911	10.0006	1	0.538216	48.72
GOTERM_BP_FAT	GO:0042090~interleukin-12 biosynthetic process	3	0.414365	0.0340764	IRF1, TLR6, LTB	597	9	17911	10.0006	1	0.538216	48.72
GOTERM_BP_FAT	GO:0030049~muscle filament sliding	3	0.414365	0.0340764	MYH7, MYH6, MYH8	597	9	17911	10.0006	1	0.538216	48.72
GOTERM_BP_FAT	GO:0048739~cardiac muscle fiber development	3	0.414365	0.0340764	MYO18B, MYH11, MYH6	597	9	17911	10.0006	1	0.538216	48.72
GOTERM_BP_FAT	GO:0055082~cellular chemical homeostasis	36	4.97238	0.0341143	SLC9A4, KEL, ADCY5, EDN1, GRIK5, AQP1, PDE6A, KISS1, ATP2B2, GPX1, GCKR, ALAS2, JSRP1, SLC24A2, MT2, MT1, ERO1L, OGT, HTR1D, CIB2, CDH23, CLN3, TRPC4, SGK1, TRPC7, SMAD3, GJB6, SEPN1, CAPN3, GRM1, TMPRSS3, SLC34A2, LCN2, CLIC4, CACNA1G, SCARA5	597	762	17911	1.4174	1	0.537207	48.7588
GOTERM_BP_FAT	GO:0015748~organophosphate ester transport	7	0.966851	0.0344577	KCNN4, PITPNM1, LDLR, ATP8B2, STARD10, ATP8B5, ABCA4	597	73	17911	2.87687	1	0.539436	49.1085
GOTERM_BP_FAT	GO:0060538~skeletal muscle organ development	13	1.79558	0.0346088	RBFOX1, GPX1, BTG2, KEL, SIX1, KLHL31, MYH4, SKI, SIX4, SEPN1, CAPN3, CACNA1S, PITX2	597	199	17911	1.95991	1	0.539623	49.2617
GOTERM_BP_FAT	GO:0009855~determination of bilateral symmetry	10	1.38122	0.0351521	T, CCDC40, DAW1, FOXF1, CCDC151, SMAD3, DNAIC2, ZIC3, LEFTY1, PITX2	597	134	17911	2.23893	1	0.543894	49.809
GOTERM_BP_FAT	GO:0030856~regulation of epithelial cell differentiation	10	1.38122	0.0351521	XDH, GDF3, CCND1, SALL1, SOX2, FOXN1, MYCL, ALOX8, MYCN, ALOX12	597	134	17911	2.23893	1	0.543894	49.809
GOTERM_BP_FAT	GO:0033158~regulation of protein import into nucleus, translocation	4	0.552486	0.0352775	CDKN1A, HNF4A, PTPN5, PARP10	597	22	17911	5.45485	1	0.543796	49.9345
GOTERM_BP_FAT	GO:0051247~positive regulation of protein metabolic process	61	8.42541	0.0354099	GDF3, EDN1, PMAIP1, TLR6, KISS1, MSN, LBP, OGT, LTB, CLN3, RET, TRABD2B, GRM1, ECT2, LEFTY1, CARD11, CCND1, CARD14, HNF4A, KRT17, C1QBP, CTSC, CTSH, NEK5, ALOX12, XDH, NMI, TFAP4, UBE3A, C3, ITLN1, OPRK1, CTF1, SOX2, IL33, GLIPR2, HSPA2, RASGRP1, TFF2, TBC1D7, NENF, RNF14, NR1H3, THBS4, COL4A3, FLT1, PTPN5, SMAD3, FZD5, ISL1, TET1, CAPN3, HSPBP1, CDKN1A, PROM2, DUSP26, SFRP2, IRF1, SH3D19, AREG, …	597	1428	17911	1.28158	1	0.543772	50.0667
GOTERM_BP_FAT	GO:0060249~anatomical structure homeostasis	19	2.62431	0.0354347	XDH, MAK, CBL, NXNL1, PCDH15, ZSCAN4C, ABCA4, ACTG1, PDE6A, COL14A1, DKC1, RAC3, ADGRV1, GAA, USH1C, CIB2, COL11A2, CTSH, CDH23	597	339	17911	1.68151	1	0.542641	50.0914
GOTERM_BP_FAT	GO:0051960~regulation of nervous system development	42	5.8011	0.0356915	HMGB2, KEL, SOX2, SYT3, PRRX1, FSTL4, SPOCK1, CDH1, NR3C1, FOXO6, NRCAM, RAC3, PCP4, AVIL, D130043K22RIK, THBS2, NEGR1, FN1, RET, SGK1, PTPRD, PTPN5, TLE6, SKI, SIX4, NEUROG3, ISL1, MYCL, SLIT1, ECT2, MYCN, RNF112, YWHAG, NREP, COLQ, SFRP2, SALL1, HES3, SIX1, CPNE1, KDM4C, KALRN	597	922	17911	1.36667	1	0.543894	50.3467
GOTERM_BP_FAT	GO:0002253~activation of immune response	18	2.48619	0.036142	BPIFB1, LGALS3, HC, C3, BLK, CD247, TLR6, SKAP1, KCNN4, LPXN, CD86, C1QBP, DDX60, IRF1, LBP, CFI, RNF31, NR1H3	597	316	17911	1.70896	1	0.547098	50.7917
GOTERM_BP_FAT	GO:0051336~regulation of hydrolase activity	41	5.66298	0.0362931	XDH, MYL4, HMGB2, TFAP4, ALDOB, SOX2, NIFK, SPOCK1, SERPINA3C, TIMP4, CDH1, PMAIP1, SERPINB1B, AQP1, ADAP1, GPX1, COL7A1, HSPA2, RASGRP1, ITIH5, MTCL1, TBC1D7, ITIH2, BCAS3, PI16, NR1H3, ELMOD1, COL4A3, FLT1, SMAD3, MYH6, R3HDML, ECT2, PSMB9, PROM2, SFRP2, RGS8, NEK5, CTSH, KALRN, ALOX12	597	896	17911	1.37284	1	0.547249	50.94
GOTERM_BP_FAT	GO:0030003~cellular cation homeostasis	29	4.00552	0.0362993	SLC9A4, ADCY5, KEL, EDN1, PDE6A, KISS1, ATP2B2, ALAS2, JSRP1, SLC24A2, MT2, MT1, ERO1L, HTR1D, CIB2, CDH23, CLN3, TRPC4, SGK1, TRPC7, SMAD3, SEPN1, GRM1, CAPN3, TMPRSS3, LCN2, CLIC4, CACNA1G, SCARA5	597	587	17911	1.4822	1	0.545946	50.9462
GOTERM_BP_FAT	GO:0010646~regulation of cell communication	110	15.1934	0.0363126	CTHRC1, GDF3, ADCY5, EDN1, GRIK5, FSTL4, POSTN, PMAIP1, TLR6, ATP2B2, SEZ6L2, JSRP1, ANK3, SPRED2, OGT, RNF31, RET, TRABD2B, HRK, PTPRR, NME8, DDIT4, HHEX, GRB10, HNF4A, PRCP, KALRN, XDH, BPIFB1, HMGB2, TFAP4, ARHGEF28, BLK, SOX2, SORCS3, HEXIM1, TFF2, OTUD7A, TMEM198, RNF14, ARHGDIB, NR1H3, FN1, LGALS3, PTPN5, SMAD3, SKI, SEPN1, NREP, DUSP26, SFRP2, SALL1, CPNE1, RGS8, GRK1, ZFP385A, PRRX1, PRRX…	597	2785	17911	1.18499	1	0.54472	50.9592
GOTERM_BP_FAT	GO:0090066~regulation of anatomical structure size	27	3.72928	0.0363188	LIMA1, KEL, EDN1, MRVI1, FSTL4, AQP1, MMP2, ATP2B2, GPX1, CDC42EP2, TMEM123, AVIL, MSN, OGT, CDC42EP4, HTR1D, FN1, RET, CDHR2, SPIRE2, SLIT1, KCNN4, CAPG, CACNA1G, USH1C, SNTA1, ALOX12	597	536	17911	1.51128	1	0.543428	50.9652
GOTERM_BP_FAT	GO:0014823~response to activity	7	0.966851	0.0364874	MYH2, CBL, EDN1, MYH4, POSTN, SEPN1, CAPN3	597	74	17911	2.838	1	0.543769	51.1302
GOTERM_BP_FAT	GO:0009799~specification of symmetry	10	1.38122	0.036603	T, CCDC40, DAW1, FOXF1, CCDC151, SMAD3, DNAIC2, ZIC3, LEFTY1, PITX2	597	135	17911	2.22235	1	0.543579	51.243
GOTERM_BP_FAT	GO:0045766~positive regulation of angiogenesis	10	1.38122	0.036603	FLT1, LGALS3, C3, HC, SFRP2, ERAP1, AQP1, ISL1, CTSH, ALOX12	597	135	17911	2.22235	1	0.543579	51.243
GOTERM_BP_FAT	GO:0003009~skeletal muscle contraction	5	0.690608	0.0366695	JSRP1, GAA, MYH7, CHRNB1, MYH8	597	38	17911	3.94759	1	0.542903	51.3079
GOTERM_BP_FAT	GO:0002053~positive regulation of mesenchymal cell proliferation	5	0.690608	0.0366695	FOXF1, SIX1, PRRX1, PRRX2, MYCN	597	38	17911	3.94759	1	0.542903	51.3079
GOTERM_BP_FAT	GO:0031032~actomyosin structure organization	11	1.51934	0.037301	ACTG1, ACTC1, KRT8, EDN1, MYH11, MYH4, SMAD3, SIX4, CNN1, MYH6, CAPN3	597	157	17911	2.10203	1	0.547805	51.9191
GOTERM_BP_FAT	GO:0001101~response to acid chemical	21	2.90055	0.0376414	MUC1, NANOG, RET, LDLR, HSD17B2, OTC, EDN1, SOX2, CDH1, UCP1, AQP1, MMP2, LEFTY1, T, SLC1A2, KRT8, LRP11, COL6A1, OGT, CTSH, SLC14A2	597	390	17911	1.61547	1	0.549797	52.2456
GOTERM_BP_FAT	GO:0051480~regulation of cytosolic calcium ion concentration	18	2.48619	0.0380511	CLN3, TRPC4, ADCY5, EDN1, TRPC7, SMAD3, SEPN1, CAPN3, GRM1, PDE6A, KISS1, ATP2B2, JSRP1, CACNA1G, ERO1L, HTR1D, CIB2, CDH23	597	318	17911	1.69821	1	0.552436	52.6357
GOTERM_BP_FAT	GO:0070252~actin-mediated cell contraction	6	0.828729	0.0381117	ACTC1, MYH2, MYH7, MYH6, MYH8, SNTA1	597	56	17911	3.21447	1	0.551695	52.6931
GOTERM_BP_FAT	GO:0032388~positive regulation of intracellular transport	17	2.34807	0.0387289	PTPN5, ABLIM3, LRRC46, SMAD3, CDH1, FZD5, ECT2, SFRP2, ANK3, MTCL1, MSN, TSGA13, BCAS3, PDZK1, RANBP3L, ELMOD1, RNF31	597	295	17911	1.72891	1	0.556274	53.2744
GOTERM_BP_FAT	GO:0098602~single organism cell adhesion	37	5.1105	0.0389428	PPARA, CD244, MPZL2, SOX2, CDH1, POSTN, NRCAM, ACTG1, ZFP36L2, ANK3, CLEC4F, RAC3, FOXF1, RASGRP1, CD2, MSN, NEGR1, THBS4, FN1, RET, LGALS3, ICAM5, CDHR2, FOXN1, BMX, SMAD3, FZD5, FZD7, CTNNA2, CARD11, CD86, C1QBP, TENM2, ADGRV1, IRF1, MPL, ALOX12	597	796	17911	1.39455	1	0.556981	53.4743
GOTERM_BP_FAT	GO:0007589~body fluid secretion	8	1.10497	0.0390694	XDH, KCNN4, ATP2B2, CCND1, EDN1, AQP1, NR1H3, KALRN	597	95	17911	2.52646	1	0.556862	53.5922
GOTERM_BP_FAT	GO:1903747~regulation of establishment of protein localization to mitochondrion	8	1.10497	0.0390694	PTPN5, ABLIM3, LRRC46, PMAIP1, TSGA13, FZD5, ELMOD1, RNF31	597	95	17911	2.52646	1	0.556862	53.5922
GOTERM_BP_FAT	GO:0071453~cellular response to oxygen levels	10	1.38122	0.0396264	PDK1, CLCA1, CBL, EDN1, PMAIP1, ERO1L, OGT, AQP1, MPL, CCNA2	597	137	17911	2.1899	1	0.560765	54.1076
GOTERM_BP_FAT	GO:0061245~establishment or maintenance of bipolar cell polarity	5	0.690608	0.0398238	OOEP, FOXF1, MTCL1, MSN, LIN7A	597	39	17911	3.84637	1	0.561291	54.289
GOTERM_BP_FAT	GO:0035088~establishment or maintenance of apical/basal cell polarity	5	0.690608	0.0398238	OOEP, FOXF1, MTCL1, MSN, LIN7A	597	39	17911	3.84637	1	0.561291	54.289
GOTERM_BP_FAT	GO:0002682~regulation of immune system process	54	7.45856	0.0402341	EDN1, TLR6, MMP2, SKAP1, GPX1, PGLYRP4, FOXF1, DDX60, MSN, LBP, CFI, OGT, RNF31, FOXN1, DAPK2, MRPS2, CARD11, CD86, C1QBP, CTSH, SCN1A, BPIFB1, HMGB2, CD244, NMI, C3, BLK, CD247, CDH1, IL33, ZFP36L2, LPXN, RASGRP1, TFF2, OTUD7A, MYOM1, THBS4, NR1H3, ZBP1, PTPRD, ABCB9, FLT1, LGALS3, HC, KLK5, SMAD3, ATAD5, REEP2, FZD5, FCGR1, KCNN4, CDKN1A, IRF1, MPL	597	1249	17911	1.29711	1	0.563771	54.6638
GOTERM_BP_FAT	GO:0071345~cellular response to cytokine stimulus	27	3.72928	0.040468	NMI, OSMR, CSF2RB2, EDN1, MME, POSTN, ZFP36L2, FOXF1, KRT8, MT2, TFF2, IL13RA1, LTB, ZBP1, FN1, NANOG, IRGM1, NPR2, ADAMTS7, LCN2, CARD14, CD86, OTUB1, CPNE1, IRF1, TGTP2, KLF2	597	542	17911	1.49455	1	0.564614	54.8762
GOTERM_BP_FAT	GO:0050801~ion homeostasis	34	4.69613	0.0407352	SLC9A4, ADCY5, KEL, EDN1, PDE6A, KISS1, ATP2B2, ALAS2, JSRP1, ANK3, SLC24A2, MT2, MT1, ERO1L, HTR1D, CIB2, CDH23, CLN3, TRPC4, SGK1, CAR14, OTC, TRPC7, SMAD3, SEPN1, CAPN3, GRM1, TMPRSS3, SLC34A2, LCN2, CLIC4, CACNA1G, SCARA5, ALOX12	597	723	17911	1.41087	1	0.565752	55.1176
GOTERM_BP_FAT	GO:0046942~carboxylic acid transport	15	2.07182	0.0408504	SLC16A13, CLN3, TRPC4, SLC13A5, SLC38A8, ABCB11, EDN1, STARD10, NR3C1, SLC1A4, SLC1A2, CYP4F18, SLC1A6, SLC43A1, SLC27A5	597	250	17911	1.8001	1	0.565505	55.2214
GOTERM_BP_FAT	GO:0060491~regulation of cell projection assembly	11	1.51934	0.0415772	CLN3, CDC42EP2, HNF4A, MAK, TENM2, ADAMTS16, CCDC151, TBC1D7, AQP1, CDC42EP4, BCAS3	597	160	17911	2.06262	1	0.570748	55.8704
GOTERM_BP_FAT	GO:0016477~cell migration	52	7.18232	0.0417216	CTHRC1, EDN1, POSTN, AQP1, MMP2, KISS1, GPX1, FOXF1, MSN, LBP, PITX2, CLN3, RET, FOXN1, DMRT1, PTPRR, SIX4, DAPK2, SLIT1, LEFTY1, CTNNA2, DDIT4, C1QBP, CLIC4, SIX1, PRCP, CTSH, ALOX12, KALRN, HMGB2, ITGA11, CDH1, SPOCK1, IL33, GLIPR2, T, EPX, PDILT, GBX2, TRP53INP1, D130043K22RIK, BCAS3, FN1, THBS4, ARHGDIB, FLT1, LGALS3, HC, SMAD3, ISL1, FAM60A, SFRP2	597	1199	17911	1.30116	1	0.570749	55.9984
GOTERM_BP_FAT	GO:0001819~positive regulation of cytokine production	20	2.76243	0.042558	CD244, HMGB2, HC, C3, SMAD3, POSTN, IL33, TLR6, ISL1, FZD5, CARD11, C1QBP, RASGRP1, EPX, DDX60, IRF1, CD2, LBP, LTB, ALOX8	597	371	17911	1.61734	1	0.576839	56.7323
GOTERM_BP_FAT	GO:0070482~response to oxygen levels	20	2.76243	0.042558	MUC1, PDK1, PPARA, FLT1, CLCA1, CBL, EDN1, SMAD3, POSTN, PMAIP1, AQP1, MMP2, DDIT4, CDKN1A, ALAS2, OGT, ERO1L, MPL, CCNA2, LCT	597	371	17911	1.61734	1	0.576839	56.7323
GOTERM_BP_FAT	GO:0009755~hormone-mediated signaling pathway	12	1.65746	0.0427028	PPARA, SGK1, NCOA2, HNF4A, KLF9, UBE3A, ARID1A, NR3C1, ISL1, NR5A2, RNF14, NR1H3	597	183	17911	1.96732	1	0.576823	56.8582
GOTERM_BP_FAT	GO:0003006~developmental process involved in reproduction	38	5.24862	0.0431318	ALPL, NANOS3, HMGB2, 1700013H16RIK, HSD17B2, CATSPERD, UBE3A, SOX2, HMGCS1, CDH1, MMP2, ROPN1L, PAQR5, INSRR, SPEM1, KISS1, HSPA2, PACRG, DNMT3L, KRT8, PDILT, DMRTC1B, PITX2, NANOG, RHOX5, DMRT1, ARID1A, NPR2, SIX4, FZD5, CCND1, HNF4A, ZPBP2, SFRP2, SERPINB5, SALL1, TMEM184A, AREG	597	829	17911	1.37523	1	0.579268	57.2291
GOTERM_BP_FAT	GO:0010876~lipid localization	19	2.62431	0.0438656	PPARA, SPNS3, LDLR, C3, ABCB11, EDN1, STARD10, ABCA4, KCNN4, PITPNM1, STRA6L, CYP4F18, STARD6, NPC1L1, ATP8B2, LBP, ATP8B5, SLC27A5, NR1H3	597	348	17911	1.63802	1	0.584285	57.8565
GOTERM_BP_FAT	GO:0002699~positive regulation of immune effector process	12	1.65746	0.0441209	CD244, C3, DDX60, FOXF1, RASGRP1, KLK5, IRF1, ATAD5, LBP, IL33, FZD5, FCGR1	597	184	17911	1.95663	1	0.585182	58.0728
GOTERM_BP_FAT	GO:0042474~middle ear morphogenesis	4	0.552486	0.0441668	EDN1, SIX1, PRRX1, PRRX2	597	24	17911	5.00028	1	0.584305	58.1115
GOTERM_BP_FAT	GO:0048738~cardiac muscle tissue development	14	1.9337	0.0445601	ACTC1, EDN1, MYH7, ARID1A, MYH6, NR3C1, ISL1, T, MYO18B, COL14A1, SGCG, MYH11, PI16, PITX2	597	230	17911	1.82619	1	0.586355	58.4423
GOTERM_BP_FAT	GO:0023051~regulation of signaling	110	15.1934	0.0445828	CTHRC1, GDF3, ADCY5, EDN1, GRIK5, FSTL4, POSTN, PMAIP1, TLR6, ATP2B2, SEZ6L2, JSRP1, SPRED2, OGT, RNF31, RET, TRABD2B, HRK, PTPRR, NME8, DDIT4, HHEX, GRB10, HNF4A, PRCP, KALRN, XDH, BPIFB1, HMGB2, TFAP4, ARHGEF28, BLK, SOX2, SORCS3, HEXIM1, TFF2, OTUD7A, TMEM198, RNF14, ARHGDIB, NR1H3, FN1, LGALS3, PTPN5, SMAD3, SKI, SEPN1, NREP, DUSP26, SFRP2, SALL1, CPNE1, RGS8, GRK1, ZFP385A, PRRX1, PRRX2, GPX…	597	2808	17911	1.17528	1	0.585288	58.4613
GOTERM_BP_FAT	GO:0000079~regulation of cyclin-dependent protein serine/threonine kinase activity	7	0.966851	0.0453631	HHEX, CDKN1A, CCND1, HSPA2, TFAP4, HEXIM1, CCNA2	597	78	17911	2.69246	1	0.590522	59.11
GOTERM_BP_FAT	GO:0022607~cellular component assembly	96	13.2597	0.0453874	KCNC1, LIMA1, MYO7B, EDN1, CFAP221, PMAIP1, TLR6, AQP1, TAPBP, ACTG1, CCDC40, 5330417C22RIK, ANK3, MSN, OGT, WDR35, CLN3, EIF2S3X, SGK1, TRPM6, ATG9B, COL23A1, SH3PXD2A, NRXN2, OTC, CDHR2, TRABD2B, HRK, MYH4, SIX4, SPIRE2, MYH6, SLIT1, DNAIC2, ECT2, NME8, LEFTY1, C1QBP, COLQ, HNF4A, ZPBP2, SIX1, SYCE1L, RPL3L, USH1C, TXNRD1, TFAP4, ABLIM3, BLK, HAUS2, ADAMTS16, ZMYND10, ALDOB, CDH1, KIF9, MYBL2, …	597	2418	17911	1.19113	1	0.589473	59.1301
GOTERM_BP_FAT	GO:0098662~inorganic cation transmembrane transport	25	3.45304	0.0454458	KCNC1, SLC9A4, KEL, OPRK1, ATP2B2, HSPA2, JSRP1, ANK3, SLC24A2, ERO1L, DPP6, HTR1D, TRPM6, TRPC4, TMC2, TRPC7, SEPN1, CACNA1S, CAPN3, CACNA2D4, ATP6V1C2, KCNN4, CACNA1G, KCNH8, SCARA5	597	498	17911	1.50611	1	0.588708	59.1782
GOTERM_BP_FAT	GO:0016053~organic acid biosynthetic process	15	2.07182	0.0455035	LDHB, OTC, EDN1, FADS3, PADI1, ACSM2, HNF4A, ELOVL7, AGXT2, THNSL2, PSAT1, SLC27A5, ALOX8, ALOX12, NR1H3	597	254	17911	1.77175	1	0.587942	59.2257
GOTERM_BP_FAT	GO:0050982~detection of mechanical stimulus	6	0.828729	0.046122	ATP2B2, SCN1A, TMC2, ADGRV1, SOX2, PCDH15	597	59	17911	3.05102	1	0.591757	59.7316
GOTERM_BP_FAT	GO:1902622~regulation of neutrophil migration	5	0.690608	0.0465813	C1QBP, EDN1, LBP, DAPK2, THBS4	597	41	17911	3.65874	1	0.594236	60.1035
GOTERM_BP_FAT	GO:0009581~detection of external stimulus	9	1.24309	0.0471423	GUCY2F, ATP2B2, SCN1A, TMC2, FOXF1, ADGRV1, SOX2, PCDH15, CACNA2D4	597	120	17911	2.25013	1	0.597496	60.5533
GOTERM_BP_FAT	GO:0071456~cellular response to hypoxia	9	1.24309	0.0471423	PDK1, CLCA1, EDN1, PMAIP1, ERO1L, OGT, AQP1, MPL, CCNA2	597	120	17911	2.25013	1	0.597496	60.5533
GOTERM_BP_FAT	GO:1904029~regulation of cyclin-dependent protein kinase activity	7	0.966851	0.0477742	HHEX, CDKN1A, CCND1, HSPA2, TFAP4, HEXIM1, CCNA2	597	79	17911	2.65838	1	0.601268	61.0542
GOTERM_BP_FAT	GO:0003300~cardiac muscle hypertrophy	7	0.966851	0.0477742	COL14A1, EDN1, SMAD3, MYH7, NR3C1, MYH6, PI16	597	79	17911	2.65838	1	0.601268	61.0542
GOTERM_BP_FAT	GO:0043502~regulation of muscle adaptation	7	0.966851	0.0477742	COL14A1, EDN1, SMAD3, MYH7, SEPN1, NR3C1, PI16	597	79	17911	2.65838	1	0.601268	61.0542
GOTERM_BP_FAT	GO:0008219~cell death	81	11.1878	0.0479208	ZMAT1, PPARA, GDF3, ZFP385A, EDN1, GRIK5, PMAIP1, AQP1, MMP2, GPX1, JADE1, PCP4, MT1, UNC5C, OGT, RNF31, CLN3, SGK1, HRK, SIX4, DAPK2, ECT2, NME8, MYCN, DDIT4, LEFTY1, CARD11, DHRS2, CARD14, BTG2, C1QBP, CLIC4, SIX1, TXNRD1, KCNH8, CTSC, CTSH, FAIM2, ALOX12, XDH, NANOS3, HMGB2, TFAP4, GSDMA, BLK, SOX2, CDH1, IL33, NR3C1, MYBL2, PRUNE2, NPTX1, PACRG, TMEM123, KRT8, TRP53INP1, ERO1L, FN1, B020004J0…	597	2003	17911	1.21325	1	0.601195	61.1695
GOTERM_BP_FAT	GO:0031347~regulation of defense response	29	4.00552	0.048417	PPARA, HMGB2, BPIFB1, SCN1A, NMI, LDLR, C3, IL33, TLR6, MMP2, GPX1, FOXF1, RASGRP1, DDX60, TFF2, OTUD7A, LBP, MYOM1, ZBP1, NR1H3, KLK5, SMAD3, ISL1, REEP2, FCGR1, MRPS2, CD86, C1QBP, IRF1	597	603	17911	1.44287	1	0.603847	61.5575
GOTERM_BP_FAT	GO:0032535~regulation of cellular component size	20	2.76243	0.0487765	LIMA1, RET, KEL, CDHR2, EDN1, FSTL4, SPIRE2, AQP1, SLIT1, KCNN4, ATP2B2, CDC42EP2, TMEM123, CAPG, AVIL, USH1C, MSN, OGT, CDC42EP4, FN1	597	377	17911	1.5916	1	0.605413	61.8363
GOTERM_BP_FAT	GO:0060384~innervation	4	0.552486	0.0489889	RET, NPTX1, COL25A1, ISL1	597	25	17911	4.80027	1	0.605836	62.0001
GOTERM_BP_FAT	GO:0030001~metal ion transport	36	4.97238	0.049085	KCNC1, SCN1A, SLC13A5, SLC38A8, SLC9A4, OPRK1, KEL, AQP1, ATP2B2, HSPA2, JSRP1, ANK3, SLC24A2, ERO1L, HTR1D, DPP6, CDH23, TRPC4, TRPM6, SGK1, CLCA1, LGALS3, ZP2, TMC2, ASIC4, TRPC7, SEPN1, CACNA1S, CAPN3, CACNA2D4, SLC34A2, KCNN4, CACNA1G, KCNH8, SCARA5, SNTA1	597	786	17911	1.37412	1	0.605364	62.074
GOTERM_BP_FAT	GO:0070997~neuron death	19	2.62431	0.0491337	CLN3, PPARA, PTPN5, CBL, GRIK5, HRK, DPYSL4, SIX4, PMAIP1, NR3C1, MYBL2, ISL1, DDIT4, GPX1, BTG2, PCP4, SIX1, MT1, FAIM2	597	353	17911	1.61482	1	0.604532	62.1114
GOTERM_BP_FAT	GO:0048145~regulation of fibroblast proliferation	8	1.10497	0.0492679	CDKN1A, TRP53INP1, SKI, PMAIP1, PARP10, AQP1, CCNA2, FN1	597	100	17911	2.40013	1	0.604358	62.2143
GOTERM_BP_FAT	GO:0045075~regulation of interleukin-12 biosynthetic process	3	0.414365	0.049832	IRF1, TLR6, LTB	597	11	17911	8.18228	1	0.607446	62.6439
GOTERM_BP_FAT	GO:0044241~lipid digestion	3	0.414365	0.049832	LDLR, NPC1L1, AQP1	597	11	17911	8.18228	1	0.607446	62.6439
GOTERM_BP_FAT	GO:0051451~myoblast migration	3	0.414365	0.049832	SIX1, SIX4, THBS4	597	11	17911	8.18228	1	0.607446	62.6439
GOTERM_BP_FAT	GO:1902715~positive regulation of interferon-gamma secretion	3	0.414365	0.049832	CD244, RASGRP1, CD2	597	11	17911	8.18228	1	0.607446	62.6439
GOTERM_BP_FAT	GO:0045765~regulation of angiogenesis	14	1.9337	0.0499915	COL4A3, FLT1, LGALS3, HC, C3, AQP1, ISL1, HHEX, SFRP2, ERAP1, CTSH, THBS2, THBS4, ALOX12	597	234	17911	1.79497	1	0.607456	62.7645
GOTERM_BP_FAT	GO:0009069~serine family amino acid metabolic process	5	0.690608	0.050184	TDH, TXNRD1, THNSL2, AGXT2, PSAT1	597	42	17911	3.57163	1	0.607714	62.9095
GOTERM_BP_FAT	GO:1901342~regulation of vasculature development	15	2.07182	0.05067	XDH, COL4A3, FLT1, LGALS3, HC, C3, ISL1, AQP1, HHEX, SFRP2, ERAP1, THBS2, CTSH, THBS4, ALOX12	597	258	17911	1.74428	1	0.610159	63.2734
GOTERM_BP_FAT	GO:0043269~regulation of ion transport	28	3.8674	0.0512262	KCNC1, SCN1A, KEL, OPRK1, EDN1, CLCNKA, NR3C1, ATP2B2, JSRP1, HSPA2, ANK3, KLHL24, DPP6, TRPC4, SGK1, LGALS3, TMC2, SEPN1, CAPN3, CACNA1S, CACNA2D4, CLIC3, CYP4F18, CLIC4, CACNA1G, KCNH8, PDZK1, SNTA1	597	582	17911	1.44338	1	0.613093	63.6857
GOTERM_BP_FAT	GO:0048144~fibroblast proliferation	8	1.10497	0.0514918	CDKN1A, TRP53INP1, SKI, PMAIP1, PARP10, AQP1, CCNA2, FN1	597	101	17911	2.37637	1	0.613865	63.8811
GOTERM_BP_FAT	GO:0010822~positive regulation of mitochondrion organization	10	1.38122	0.0515275	C1QBP, PTPN5, ABLIM3, LRRC46, HRK, PMAIP1, TSGA13, FZD5, ELMOD1, RNF31	597	144	17911	2.08345	1	0.612951	63.9073
GOTERM_BP_FAT	GO:0031667~response to nutrient levels	22	3.03867	0.0523406	ALPL, GDF3, PPARA, CUBN, OTC, CBL, HMGCS1, HRK, POSTN, UCP1, PMAIP1, LCN2, CDKN1A, CCND1, 5330417C22RIK, SFRP2, LRP11, MYH13, NENF, BCAS3, LCT, PITX2	597	430	17911	1.53497	1	0.617688	64.4986
GOTERM_BP_FAT	GO:0098771~inorganic ion homeostasis	32	4.41989	0.0525778	SLC9A4, ADCY5, KEL, EDN1, PDE6A, KISS1, ATP2B2, ALAS2, JSRP1, ANK3, SLC24A2, MT2, MT1, ERO1L, HTR1D, CIB2, CDH23, CLN3, TRPC4, SGK1, CAR14, TRPC7, SMAD3, SEPN1, CAPN3, GRM1, TMPRSS3, SLC34A2, LCN2, CLIC4, CACNA1G, SCARA5	597	685	17911	1.40154	1	0.618227	64.6694
GOTERM_BP_FAT	GO:0034612~response to tumor necrosis factor	11	1.51934	0.0528275	LCN2, ADAMTS7, ZFP36L2, CARD14, KRT8, EDN1, CPNE1, IRF1, POSTN, KLF2, LTB	597	167	17911	1.97616	1	0.618851	64.8483
GOTERM_BP_FAT	GO:0048565~digestive tract development	10	1.38122	0.0533997	CDKN1A, CCDC40, SFRP2, SALL1, FOXF1, OTC, SMAD3, CDH1, ZIC3, PITX2	597	145	17911	2.06908	1	0.621761	65.2552
GOTERM_BP_FAT	GO:0050953~sensory perception of light stimulus	10	1.38122	0.0533997	PDE6A, GUCY2F, ADGRV1, USH1C, PCDH15, ABCA4, PRPH2, GRK1, CDH23, CACNA2D4	597	145	17911	2.06908	1	0.621761	65.2552
GOTERM_BP_FAT	GO:0019932~second-messenger-mediated signaling	13	1.79558	0.0535918	ADCY3, ADCY1, ADCY5, MRVI1, EDN1, SEPN1, RCAN2, GRM1, JSRP1, TENM2, TFF2, MT2, MT1	597	213	17911	1.83109	1	0.62196	65.3907
GOTERM_BP_FAT	GO:0009967~positive regulation of signal transduction	56	7.73481	0.0537526	GDF3, ZFP385A, EDN1, PRRX1, PMAIP1, PRRX2, TLR6, KISS1, GPX1, DDX60, SPRED2, LBP, RNF31, HRK, GRM1, ECT2, LEFTY1, CARD11, HHEX, ATP6V1C2, GRB10, NCOA2, HNF4A, C1QBP, ADGRV1, CTSC, CTSH, XDH, TFAP4, UBE3A, C3, OPRK1, CTF1, SOX2, STARD10, NR3C1, GLIPR2, HEXIM1, RASGRP1, TFF2, TRP53INP1, NENF, TMEM198, ZBP1, NR1H3, FLT1, KLK5, CBL, SMAD3, ISL1, FZD5, KCNN4, SFRP2, SALL1, CPNE1, ALOX8	597	1328	17911	1.26513	1	0.621939	65.5039
GOTERM_BP_FAT	GO:0044058~regulation of digestive system process	5	0.690608	0.0539353	ISX, OPRK1, TFF2, AQP1, NR1H3	597	43	17911	3.48857	1	0.622071	65.6319
GOTERM_BP_FAT	GO:0032528~microvillus organization	4	0.552486	0.0540566	MYO1A, HNF4A, CDHR2, USH1C	597	26	17911	4.61564	1	0.621772	65.7167
GOTERM_BP_FAT	GO:0070286~axonemal dynein complex assembly	4	0.552486	0.0540566	CCDC40, ZMYND10, CCDC151, DNAIC2	597	26	17911	4.61564	1	0.621772	65.7167
GOTERM_BP_FAT	GO:0040012~regulation of locomotion	37	5.1105	0.0542067	OPRK1, EDN1, CDH1, POSTN, IL33, AQP1, MMP2, KISS1, GLIPR2, FOXF1, TFF2, TRP53INP1, MSN, LBP, UNC5C, HTR1D, BCAS3, THBS4, PITX2, ARHGDIB, FN1, ST6GAL1, RET, FLT1, LGALS3, HC, PTPRR, SMAD3, DAPK2, FAM60A, SLIT1, C1QBP, CLIC4, SFRP2, PRCP, CTSH, ALOX12	597	819	17911	1.35539	1	0.621677	65.8213
GOTERM_BP_FAT	GO:0046394~carboxylic acid biosynthetic process	14	1.9337	0.0547322	LDHB, OTC, EDN1, FADS3, ACSM2, HNF4A, AGXT2, THNSL2, ELOVL7, PSAT1, SLC27A5, ALOX8, ALOX12, NR1H3	597	237	17911	1.77225	1	0.624186	66.1853
GOTERM_BP_FAT	GO:0071310~cellular response to organic substance	84	11.6022	0.0548577	ADCY3, PPARA, GDF3, ADCY1, LDLR, OSMR, ADCY5, EDN1, GRIK5, POSTN, AQP1, MMP2, GPX1, FOXF1, MT2, MSN, LBP, OGT, IL13RA1, CIB2, CCNA2, LTB, RET, NANOG, SGK1, ARID1A, MYH6, DDIT4, ADAMTS7, HHEX, CCND1, GRB10, CARD14, CD86, NCOA2, HNF4A, CTSH, ALOX12, XDH, ALPL, HMGB2, NMI, TFAP4, CSF2RB2, UBE3A, OPRK1, HMGCS1, MME, CDH1, NR3C1, T, ZFP36L2, PACRG, KRT8, TFF2, COL6A1, TRP53INP1, ERO1L, RNF14, ZBP1, FN…	597	2103	17911	1.19836	1	0.623916	66.2717
GOTERM_BP_FAT	GO:0002437~inflammatory response to antigenic stimulus	6	0.828729	0.0550602	GPX1, HMGB2, C3, RASGRP1, IL25, FCGR1	597	62	17911	2.90339	1	0.624177	66.4106
GOTERM_BP_FAT	GO:0072507~divalent inorganic cation homeostasis	23	3.1768	0.0552539	CLN3, TRPC4, KEL, ADCY5, EDN1, TRPC7, SMAD3, SEPN1, GRM1, CAPN3, PDE6A, KISS1, ATP2B2, JSRP1, ANK3, SLC24A2, CACNA1G, MT2, MT1, ERO1L, HTR1D, CIB2, CDH23	597	458	17911	1.50663	1	0.624376	66.543
GOTERM_BP_FAT	GO:0048589~developmental growth	33	4.55801	0.0553729	RAI1, C3, UBE3A, SYT3, EDN1, SOX2, FSTL4, POSTN, NR3C1, GPX1, SLC1A2, COL27A1, PI16, FN1, NANOG, SMAD3, PCDH15, MYH6, SEPN1, SIX4, SLIT1, CAPN3, FZD7, HHEX, COL14A1, COLQ, SFRP2, CLIC4, SALL1, SIX1, CPNE1, AREG, KLF2	597	714	17911	1.38663	1	0.624064	66.6241
GOTERM_BP_FAT	GO:0014897~striated muscle hypertrophy	7	0.966851	0.0554751	COL14A1, EDN1, SMAD3, MYH7, NR3C1, MYH6, PI16	597	82	17911	2.56112	1	0.623638	66.6936
GOTERM_BP_FAT	GO:0033077~T cell differentiation in thymus	7	0.966851	0.0554751	ZFP36L2, CARD11, MPZL2, RASGRP1, FOXN1, FZD5, FZD7	597	82	17911	2.56112	1	0.623638	66.6936
GOTERM_BP_FAT	GO:1903955~positive regulation of protein targeting to mitochondrion	7	0.966851	0.0554751	PTPN5, ABLIM3, LRRC46, TSGA13, FZD5, ELMOD1, RNF31	597	82	17911	2.56112	1	0.623638	66.6936
GOTERM_BP_FAT	GO:0032649~regulation of interferon-gamma production	8	1.10497	0.0561267	CD244, PGLYRP4, C1QBP, RASGRP1, CD2, IL33, FZD5, ISL1	597	103	17911	2.33023	1	0.62694	67.1334
GOTERM_BP_FAT	GO:0009894~regulation of catabolic process	23	3.1768	0.0562962	NANOS3, PPARA, XPO1, LDLR, UBE3A, NANOS2, SMAD3, TIMP4, IL33, SERPINB1B, DDIT4, HSPBP1, GPX1, ZFP36L2, BTG2, PSME1, PSME2, CTSC, MSN, SH3D19, OGT, PSME2B, RNF14	597	459	17911	1.50335	1	0.626965	67.2469
GOTERM_BP_FAT	GO:0072503~cellular divalent inorganic cation homeostasis	22	3.03867	0.0563781	CLN3, TRPC4, KEL, ADCY5, EDN1, TRPC7, SMAD3, SEPN1, GRM1, CAPN3, PDE6A, KISS1, ATP2B2, JSRP1, SLC24A2, CACNA1G, MT2, MT1, ERO1L, HTR1D, CIB2, CDH23	597	434	17911	1.52082	1	0.626402	67.3016
GOTERM_BP_FAT	GO:0006109~regulation of carbohydrate metabolic process	12	1.65746	0.0566387	PDK1, PPARA, CD244, GRB10, GCKR, NCOA2, HNF4A, PMAIP1, OGT, NR3C1, EPM2AIP1, DDIT4	597	192	17911	1.8751	1	0.62704	67.4752
GOTERM_BP_FAT	GO:0006941~striated muscle contraction	10	1.38122	0.0572758	ACTC1, MYL4, JSRP1, GAA, MYH7, CHRNB1, MYH6, MYH8, CACNA1S, SNTA1	597	147	17911	2.04093	1	0.630171	67.8957
GOTERM_BP_FAT	GO:0032270~positive regulation of cellular protein metabolic process	56	7.73481	0.0576127	GDF3, EDN1, PMAIP1, TLR6, KISS1, MSN, OGT, CLN3, RET, TRABD2B, GRM1, ECT2, LEFTY1, CARD14, CCND1, HNF4A, KRT17, C1QBP, CTSC, CTSH, NEK5, ALOX12, XDH, NMI, TFAP4, UBE3A, C3, ITLN1, OPRK1, CTF1, SOX2, IL33, GLIPR2, HSPA2, RASGRP1, TFF2, TBC1D7, NENF, RNF14, NR1H3, THBS4, COL4A3, FLT1, PTPN5, SMAD3, ISL1, FZD5, TET1, CAPN3, HSPBP1, CDKN1A, PROM2, DUSP26, SFRP2, SH3D19, AREG	597	1334	17911	1.25944	1	0.631291	68.116
GOTERM_BP_FAT	GO:0051130~positive regulation of cellular component organization	53	7.32044	0.0578065	EDN1, SYT3, PMAIP1, TLR6, AQP1, FOXO6, 5330417C22RIK, DKC1, ANK3, PCP4, MSN, LBP, OGT, DPP6, NEGR1, RNF31, SGK1, RET, TRABD2B, DMRT1, HRK, SPIRE2, C1QBP, KALRN, C3, ABLIM3, NR3C1, LMAN1, GLIPR2, CDC42EP2, RAC3, AVIL, MTCL1, CDC42EP4, BCAS3, THBS2, FN1, ELMOD1, PTPRD, PTPN5, CBL, LRRC46, SMAD3, ISL1, FZD5, FCGR1, TET1, LCN2, PROM2, TENM2, TSGA13, MPL, PDZK1	597	1253	17911	1.26903	1	0.631464	68.242
GOTERM_BP_FAT	GO:0071548~response to dexamethasone	5	0.690608	0.0578344	TFAP4, EDN1, NR3C1, AQP1, DDIT4	597	44	17911	3.40928	1	0.63055	68.2601
GOTERM_BP_FAT	GO:0097306~cellular response to alcohol	5	0.690608	0.0578344	NANOG, HMGCS1, TRP53INP1, CDH1, KLF2	597	44	17911	3.40928	1	0.63055	68.2601
GOTERM_BP_FAT	GO:0010801~negative regulation of peptidyl-threonine phosphorylation	3	0.414365	0.0585099	SPRED2, OGT, DDIT4	597	12	17911	7.50042	1	0.63386	68.6957
GOTERM_BP_FAT	GO:1904321~response to forskolin	3	0.414365	0.0585099	ADCY3, ADCY1, ADCY5	597	12	17911	7.50042	1	0.63386	68.6957
GOTERM_BP_FAT	GO:0043517~positive regulation of DNA damage response, signal transduction by p53 class mediator	3	0.414365	0.0585099	ZFP385A, SPRED2, PMAIP1	597	12	17911	7.50042	1	0.63386	68.6957
GOTERM_BP_FAT	GO:1904322~cellular response to forskolin	3	0.414365	0.0585099	ADCY3, ADCY1, ADCY5	597	12	17911	7.50042	1	0.63386	68.6957
GOTERM_BP_FAT	GO:0034765~regulation of ion transmembrane transport	20	2.76243	0.0588857	KCNC1, SCN1A, TMC2, KEL, OPRK1, CLCNKA, SEPN1, CAPN3, CACNA1S, CACNA2D4, CLIC3, JSRP1, HSPA2, ANK3, CLIC4, KCNH8, KLHL24, DPP6, PDZK1, SNTA1	597	386	17911	1.55449	1	0.635197	68.9355
GOTERM_BP_FAT	GO:0006816~calcium ion transport	19	2.62431	0.0595953	TRPC4, TRPM6, CLCA1, LGALS3, TMC2, TRPC7, SEPN1, CACNA1S, CAPN3, CACNA2D4, KCNN4, ATP2B2, JSRP1, HSPA2, SLC24A2, CACNA1G, ERO1L, HTR1D, CDH23	597	362	17911	1.57467	1	0.638654	69.3836
GOTERM_BP_FAT	GO:0009991~response to extracellular stimulus	23	3.1768	0.0596522	ALPL, GDF3, PPARA, CUBN, OTC, CBL, HMGCS1, HRK, POSTN, UCP1, PMAIP1, LCN2, SLC1A2, CDKN1A, CCND1, 5330417C22RIK, SFRP2, LRP11, MYH13, NENF, BCAS3, LCT, PITX2	597	462	17911	1.49359	1	0.637933	69.4193
GOTERM_BP_FAT	GO:0008361~regulation of cell size	12	1.65746	0.0601022	KCNN4, ATP2B2, RET, KEL, TMEM123, EDN1, FSTL4, MSN, OGT, AQP1, SLIT1, FN1	597	194	17911	1.85577	1	0.639704	69.6999
GOTERM_BP_FAT	GO:0045861~negative regulation of proteolysis	16	2.20994	0.0603873	CLN3, SPOCK1, SERPINA3C, CDH1, TIMP4, SERPINB1B, R3HDML, AQP1, TRIM21, GPX1, COL7A1, SFRP2, ITIH5, ITIH2, PI16, NR1H3	597	289	17911	1.66099	1	0.640423	69.8765
GOTERM_BP_FAT	GO:0055080~cation homeostasis	31	4.28177	0.0605685	SLC9A4, ADCY5, KEL, EDN1, PDE6A, KISS1, ATP2B2, ALAS2, JSRP1, ANK3, SLC24A2, MT2, MT1, ERO1L, HTR1D, CIB2, CDH23, CLN3, TRPC4, SGK1, CAR14, TRPC7, SMAD3, SEPN1, GRM1, CAPN3, TMPRSS3, LCN2, CLIC4, CACNA1G, SCARA5	597	669	17911	1.39021	1	0.640486	69.9882
GOTERM_BP_FAT	GO:0072521~purine-containing compound metabolic process	25	3.45304	0.0606454	ADCY3, XDH, PPARA, ADCY1, ADCY5, ALDOB, EDN1, AQP1, PDE6A, ATP2B2, OASL2, OGT, ENTPD1, GUCY2F, NPR2, PDE10A, MYH7, MYH6, GUCY2C, MYH8, NME8, DDIT4, ITPA, GUCY1B2, AOX4	597	513	17911	1.46207	1	0.639897	70.0355
GOTERM_BP_FAT	GO:0055065~metal ion homeostasis	28	3.8674	0.060711	ADCY5, KEL, EDN1, PDE6A, KISS1, ATP2B2, ALAS2, JSRP1, ANK3, SLC24A2, MT2, MT1, ERO1L, HTR1D, CIB2, CDH23, CLN3, TRPC4, SGK1, TRPC7, SMAD3, SEPN1, GRM1, CAPN3, TMPRSS3, LCN2, CACNA1G, SCARA5	597	591	17911	1.4214	1	0.639239	70.0758
GOTERM_BP_FAT	GO:0001838~embryonic epithelial tube formation	10	1.38122	0.0613291	CTHRC1, T, RET, SFRP2, SALL1, IRX2, SIX1, ARID1A, SKI, SIX4	597	149	17911	2.01354	1	0.64202	70.4528
GOTERM_BP_FAT	GO:1902115~regulation of organelle assembly	10	1.38122	0.0613291	5330417C22RIK, MAK, ADAMTS16, BLK, CCDC151, EDN1, MYH4, TBC1D7, MSN, KIF9	597	149	17911	2.01354	1	0.64202	70.4528
GOTERM_BP_FAT	GO:0009952~anterior/posterior pattern specification	13	1.79558	0.0613882	GDF3, HHEX, T, BTG2, SFRP2, FOXF1, HES3, GBX2, SMAD3, SKI, FZD5, ZIC3, LEFTY1	597	218	17911	1.78909	1	0.641324	70.4886
GOTERM_BP_FAT	GO:0001569~patterning of blood vessels	5	0.690608	0.0618801	FLT1, SFRP2, EDN1, GBX2, PITX2	597	45	17911	3.33352	1	0.643297	70.7851
GOTERM_BP_FAT	GO:0006812~cation transport	40	5.52486	0.0620038	KCNC1, SCN1A, SLC13A5, SLC38A8, SLC9A4, OPRK1, KEL, AQP1, ATP2B2, HSPA2, JSRP1, ANK3, SLC24A2, ERO1L, HTR1D, DPP6, CDH23, TRPC4, TRPM6, SGK1, CLCA1, ZP2, LGALS3, TMC2, ASIC4, TRPC7, SEPN1, UCP1, CACNA1S, CAPN3, CACNA2D4, SLC34A2, ATP6V1C2, KCNN4, CACNA1G, CHRNB3, KCNH8, CHRNB1, SCARA5, SNTA1	597	910	17911	1.31875	1	0.643	70.8593
GOTERM_BP_FAT	GO:0002757~immune response-activating signal transduction	15	2.07182	0.062746	KCNN4, LPXN, BPIFB1, CD86, LGALS3, C1QBP, DDX60, BLK, CD247, IRF1, LBP, TLR6, SKAP1, NR1H3, RNF31	597	266	17911	1.69182	1	0.646467	71.3003
GOTERM_BP_FAT	GO:0044708~single-organism behavior	24	3.31492	0.0631935	ADCY3, PPARA, CLN3, ZFP385A, ADCY1, SCN1A, SGK1, NRXN2, PTPN5, OPRK1, PCDH15, RCAN2, FOXO6, SORCS3, SEZ6L2, SLC1A2, BTG2, CELF6, SLC24A2, OTOG, CHRNB1, THBS4, KALRN, CDH23	597	491	17911	1.46648	1	0.648117	71.5631
GOTERM_BP_FAT	GO:0072175~epithelial tube formation	10	1.38122	0.0634227	CTHRC1, T, RET, SFRP2, SALL1, IRX2, SIX1, ARID1A, SKI, SIX4	597	150	17911	2.00011	1	0.648447	71.6968
GOTERM_BP_FAT	GO:0019827~stem cell population maintenance	10	1.38122	0.0634227	ZFP36L2, NANOG, SALL1, NANOS2, SOX2, PRRX1, ARID1A, SKI, TET1, FZD7	597	150	17911	2.00011	1	0.648447	71.6968
GOTERM_BP_FAT	GO:0016055~Wnt signaling pathway	20	2.76243	0.0634732	CTHRC1, TRABD2B, SOX2, SMAD3, CDH1, MYH6, ISL1, FZD5, FZD7, PDE6A, T, ATP6V1C2, HHEX, JADE1, GRB10, CCND1, SFRP2, SALL1, TMEM198, PITX2	597	390	17911	1.53855	1	0.647706	71.7262
GOTERM_BP_FAT	GO:0051345~positive regulation of hydrolase activity	23	3.1768	0.0639434	XDH, COL4A3, MYL4, HMGB2, FLT1, TFAP4, ALDOB, SMAD3, PMAIP1, ECT2, HSPA2, SFRP2, RASGRP1, RGS8, MTCL1, TBC1D7, BCAS3, NEK5, CTSH, ELMOD1, ALOX12, KALRN, NR1H3	597	466	17911	1.48077	1	0.64947	71.9984
GOTERM_BP_FAT	GO:2000116~regulation of cysteine-type endopeptidase activity	13	1.79558	0.0648385	XDH, GPX1, COL4A3, TFAP4, SFRP2, SOX2, SMAD3, CDH1, PMAIP1, AQP1, NEK5, ALOX12, PSMB9	597	220	17911	1.77283	1	0.653714	72.5097
GOTERM_BP_FAT	GO:2001014~regulation of skeletal muscle cell differentiation	4	0.552486	0.064907	RBFOX1, SIX1, SIX4, CAPN3	597	28	17911	4.28595	1	0.653082	72.5485
GOTERM_BP_FAT	GO:0061014~positive regulation of mRNA catabolic process	4	0.552486	0.064907	NANOS3, ZFP36L2, BTG2, NANOS2	597	28	17911	4.28595	1	0.653082	72.5485
GOTERM_BP_FAT	GO:0198738~cell-cell signaling by wnt	20	2.76243	0.0649603	CTHRC1, TRABD2B, SOX2, SMAD3, CDH1, MYH6, ISL1, FZD5, FZD7, PDE6A, T, ATP6V1C2, HHEX, JADE1, GRB10, CCND1, SFRP2, SALL1, TMEM198, PITX2	597	391	17911	1.53461	1	0.652364	72.5786
GOTERM_BP_FAT	GO:0016119~carotene metabolic process	2	0.276243	0.0654458	BCO1, BCO2	597	2	17911	30.0017	1	0.654166	72.8516
GOTERM_BP_FAT	GO:0010045~response to nickel cation	2	0.276243	0.0654458	CACNA1G, LCT	597	2	17911	30.0017	1	0.654166	72.8516
GOTERM_BP_FAT	GO:1990743~protein sialylation	2	0.276243	0.0654458	ST6GAL1, ST8SIA3	597	2	17911	30.0017	1	0.654166	72.8516
GOTERM_BP_FAT	GO:0050973~detection of mechanical stimulus involved in equilibrioception	2	0.276243	0.0654458	SOX2, PCDH15	597	2	17911	30.0017	1	0.654166	72.8516
GOTERM_BP_FAT	GO:0030185~nitric oxide transport	2	0.276243	0.0654458	EDN1, AQP1	597	2	17911	30.0017	1	0.654166	72.8516
GOTERM_BP_FAT	GO:0048483~autonomic nervous system development	5	0.690608	0.0660711	RET, HES3, SIX1, GBX2, FN1	597	46	17911	3.26105	1	0.656754	73.1994
GOTERM_BP_FAT	GO:0010464~regulation of mesenchymal cell proliferation	5	0.690608	0.0660711	FOXF1, SIX1, PRRX1, PRRX2, MYCN	597	46	17911	3.26105	1	0.656754	73.1994
GOTERM_BP_FAT	GO:0071622~regulation of granulocyte chemotaxis	5	0.690608	0.0660711	C1QBP, EDN1, LBP, DAPK2, THBS4	597	46	17911	3.26105	1	0.656754	73.1994
GOTERM_BP_FAT	GO:0045666~positive regulation of neuron differentiation	20	2.76243	0.066128	PTPRD, SGK1, RET, PTPN5, TLE6, SOX2, SYT3, NR3C1, NEUROG3, ECT2, FOXO6, RNF112, PCP4, SALL1, CPNE1, AVIL, KDM4C, NEGR1, KALRN, FN1	597	392	17911	1.5307	1	0.65606	73.2308
GOTERM_BP_FAT	GO:0002221~pattern recognition receptor signaling pathway	8	1.10497	0.0661514	BPIFB1, CD86, C1QBP, DDX60, IRF1, LBP, TLR6, NR1H3	597	107	17911	2.24312	1	0.655176	73.2437
GOTERM_BP_FAT	GO:0010952~positive regulation of peptidase activity	9	1.24309	0.0664508	XDH, COL4A3, TFAP4, SFRP2, SMAD3, PMAIP1, NEK5, CTSH, ALOX12	597	129	17911	2.09314	1	0.655876	73.4084
GOTERM_BP_FAT	GO:0014896~muscle hypertrophy	7	0.966851	0.0668425	COL14A1, EDN1, SMAD3, MYH7, NR3C1, MYH6, PI16	597	86	17911	2.442	1	0.657097	73.6226
GOTERM_BP_FAT	GO:0008283~cell proliferation	75	10.3591	0.0668929	CTHRC1, E2F3, PRC1, OSMR, EDN1, PRRX1, PRRX2, PMAIP1, AQP1, MMP2, FUBP1, KISS1, GPX1, DKC1, FOXF1, CCNA2, PITX2, NANOG, DMRT1, FOXN1, SIX4, PARP10, MYCN, DDIT4, LEFTY1, CARD11, HHEX, CCND1, CD86, BTG2, HNF4A, SERPINB5, SIX1, TXNRD1, CTSH, ALOX12, KALRN, XDH, CD244, HMGB2, TFAP4, SOX2, CDH1, IL33, T, GBX2, TFF2, TRP53INP1, CNN1, KRT4, FN1, THBS4, B020004J07RIK, PDK1, COL4A3, ST6GAL1, LGALS3, KLF9,…	597	1874	17911	1.20071	1	0.656374	73.65
GOTERM_BP_FAT	GO:0030111~regulation of Wnt signaling pathway	14	1.9337	0.0670863	CTHRC1, TRABD2B, SOX2, CDH1, ISL1, FZD5, ATP6V1C2, HHEX, JADE1, GRB10, CCND1, SFRP2, SALL1, TMEM198	597	245	17911	1.71438	1	0.656464	73.755
GOTERM_BP_FAT	GO:2000188~regulation of cholesterol homeostasis	3	0.414365	0.0676625	LDLR, HNF4A, NR1H3	597	13	17911	6.92346	1	0.658711	74.0655
GOTERM_BP_FAT	GO:0019885~antigen processing and presentation of endogenous peptide antigen via MHC class I	3	0.414365	0.0676625	ABCB9, ERAP1, TAPBP	597	13	17911	6.92346	1	0.658711	74.0655
GOTERM_BP_FAT	GO:0010454~negative regulation of cell fate commitment	3	0.414365	0.0676625	NANOG, SFRP2, FZD7	597	13	17911	6.92346	1	0.658711	74.0655
GOTERM_BP_FAT	GO:1904018~positive regulation of vasculature development	10	1.38122	0.0677447	FLT1, LGALS3, C3, HC, SFRP2, ERAP1, AQP1, ISL1, CTSH, ALOX12	597	152	17911	1.97379	1	0.658171	74.1095
GOTERM_BP_FAT	GO:0016331~morphogenesis of embryonic epithelium	11	1.51934	0.0679604	HHEX, CTHRC1, T, RET, SFRP2, SALL1, IRX2, SIX1, ARID1A, SKI, SIX4	597	175	17911	1.88582	1	0.658381	74.2247
GOTERM_BP_FAT	GO:0072330~monocarboxylic acid biosynthetic process	11	1.51934	0.0700274	LDHB, ACSM2, HNF4A, EDN1, FADS3, ELOVL7, THNSL2, ALOX8, SLC27A5, ALOX12, NR1H3	597	176	17911	1.8751	1	0.668769	75.3038
GOTERM_BP_FAT	GO:0030534~adult behavior	11	1.51934	0.0700274	SEZ6L2, PPARA, SLC1A2, SCN1A, NRXN2, OPRK1, OTOG, PCDH15, CHRNB1, CDH23, KALRN	597	176	17911	1.8751	1	0.668769	75.3038
GOTERM_BP_FAT	GO:0021545~cranial nerve development	5	0.690608	0.070406	SALL1, HES3, SIX1, SIX4, ISL1	597	47	17911	3.19167	1	0.669825	75.4968
GOTERM_BP_FAT	GO:0010453~regulation of cell fate commitment	4	0.552486	0.0706779	GDF3, NANOG, SFRP2, FZD7	597	29	17911	4.13816	1	0.670301	75.6344
GOTERM_BP_FAT	GO:0010647~positive regulation of cell communication	61	8.42541	0.070814	GDF3, ZFP385A, EDN1, PRRX1, PRRX2, PMAIP1, TLR6, KISS1, GPX1, ANK3, DDX60, SLC24A2, SPRED2, LBP, RNF31, HRK, ECT2, GRM1, LEFTY1, CARD11, HHEX, ATP6V1C2, GRB10, NCOA2, HNF4A, C1QBP, ADGRV1, CTSC, CTSH, KALRN, XDH, TFAP4, UBE3A, C3, OPRK1, CTF1, BLK, SOX2, STARD10, NR3C1, GLIPR2, HEXIM1, RASGRP1, TFF2, TRP53INP1, NENF, TMEM198, ZBP1, NR1H3, FLT1, PTPN5, KLK5, CBL, SMAD3, FZD5, ISL1, KCNN4, SFRP2, S…	597	1490	17911	1.22826	1	0.670047	75.7031
GOTERM_BP_FAT	GO:0043523~regulation of neuron apoptotic process	14	1.9337	0.0714599	CLN3, HRK, GRIK5, PMAIP1, NR3C1, SIX4, MYBL2, ISL1, GPX1, BTG2, PCP4, SIX1, MT1, FAIM2	597	247	17911	1.7005	1	0.672511	76.0264
GOTERM_BP_FAT	GO:0032609~interferon-gamma production	8	1.10497	0.0715435	CD244, PGLYRP4, C1QBP, RASGRP1, CD2, IL33, FZD5, ISL1	597	109	17911	2.20196	1	0.671975	76.0679
GOTERM_BP_FAT	GO:0009063~cellular amino acid catabolic process	6	0.828729	0.0720228	OTC, TDH, AGXT2, UROC1, TAT, HPD	597	67	17911	2.68672	1	0.673533	76.3048
GOTERM_BP_FAT	GO:0006820~anion transport	21	2.90055	0.0722222	SLC16A13, CLN3, TRPC4, CLCA1, SLC13A5, ABCB11, SLC38A8, EDN1, CLCNKA, STARD10, NR3C1, SLC34A2, SLC1A4, KCNN4, SLC1A2, CLIC3, CYP4F18, CLIC4, SLC1A6, SLC43A1, SLC27A5	597	423	17911	1.48944	1	0.67361	76.4027
GOTERM_BP_FAT	GO:0009150~purine ribonucleotide metabolic process	22	3.03867	0.0723632	ADCY3, PPARA, GUCY2F, ADCY1, ADCY5, ALDOB, EDN1, MYH7, PDE10A, NPR2, MYH6, GUCY2C, AQP1, NME8, MYH8, DDIT4, PDE6A, ATP2B2, ITPA, GUCY1B2, OGT, ENTPD1	597	447	17911	1.47659	1	0.673379	76.4716
GOTERM_BP_FAT	GO:0006163~purine nucleotide metabolic process	23	3.1768	0.0725516	ADCY3, PPARA, GUCY2F, ADCY1, ADCY5, ALDOB, EDN1, MYH7, PDE10A, NPR2, MYH6, GUCY2C, AQP1, NME8, MYH8, DDIT4, PDE6A, ATP2B2, ITPA, OASL2, GUCY1B2, OGT, ENTPD1	597	473	17911	1.45886	1	0.673398	76.5636
GOTERM_BP_FAT	GO:0001501~skeletal system development	24	3.31492	0.0730509	ALPL, GDF3, ZFP385A, RAI1, LGALS3, EDN1, PRRX1, SMAD3, DSCAML1, SKI, NPR2, SIX4, PRRX2, MMP2, CACNA1S, MYCN, ADAMTS7, T, SFRP2, COL27A1, SIX1, PAPPA2, COL11A2, PITX2	597	499	17911	1.44297	1	0.675035	76.8054
GOTERM_BP_FAT	GO:0009913~epidermal cell differentiation	12	1.65746	0.0733078	GDF3, ATP2B2, KRT17, CLIC4, PPHLN1, FOXN1, USH1C, PCDH15, MYCL, ALOX8, MYCN, CDH23	597	201	17911	1.79114	1	0.675405	76.9289
GOTERM_BP_FAT	GO:0007166~cell surface receptor signaling pathway	89	12.2928	0.073711	CTHRC1, GDF3, OSMR, ADCY5, EDN1, PRRX1, GRIK5, FSTL4, TSPAN8, PRRX2, PMAIP1, SKAP1, INSRR, GPX1, JADE1, FOXF1, KLHL24, LBP, CIB2, IL13RA1, LTB, RNF31, PITX2, CLN3, RET, NANOG, TRABD2B, PTPRR, DMRT1, IL25, MYH6, SLIT1, GRM1, DDIT4, LEFTY1, CARD11, ATP6V1C2, HHEX, CCND1, GRB10, CARD14, HNF4A, ADGRV1, XDH, HMGB2, NMI, CSF2RB2, PTCHD1, BLK, CTF1, SOX2, CD247, ITGA11, TIMP4, CDH1, IL33, PDE6A, T, LPXN…	597	2278	17911	1.17215	1	0.676527	77.1215
GOTERM_BP_FAT	GO:0042384~cilium assembly	13	1.79558	0.0739707	MAK, ABLIM3, ZMYND10, CFAP221, PCDH15, DNAIC2, NME8, CCDC40, HYDIN, CCDC151, CCDC113, TBC1D7, WDR35	597	225	17911	1.73343	1	0.676904	77.2448
GOTERM_BP_FAT	GO:0060070~canonical Wnt signaling pathway	13	1.79558	0.0739707	CTHRC1, JADE1, T, CCND1, SFRP2, SOX2, SMAD3, CDH1, MYH6, FZD5, ISL1, TMEM198, FZD7	597	225	17911	1.73343	1	0.676904	77.2448
GOTERM_BP_FAT	GO:0016337~single organismal cell-cell adhesion	33	4.55801	0.0748174	PPARA, CD244, MPZL2, SOX2, CDH1, NRCAM, ACTG1, ZFP36L2, ANK3, CLEC4F, FOXF1, RASGRP1, CD2, MSN, NEGR1, THBS4, RET, LGALS3, ICAM5, CDHR2, BMX, FOXN1, SMAD3, FZD5, FZD7, CTNNA2, CARD11, CD86, TENM2, ADGRV1, IRF1, MPL, ALOX12	597	738	17911	1.34154	1	0.680267	77.6422
GOTERM_BP_FAT	GO:0051094~positive regulation of developmental process	52	7.18232	0.0760686	EDN1, SYT3, AQP1, FOXO6, PCP4, ERAP1, OGT, NEGR1, SGK1, RET, TLE6, DMRT1, FOXN1, SIX4, ECT2, CCND1, KRT17, C1QBP, SIX1, NEU2, CTSH, NEK5, ALOX12, KALRN, HMGB2, C3, SOX2, NR3C1, GLIPR2, RAC3, RASGRP1, AVIL, THBS2, FN1, PTPRD, FLT1, LGALS3, HC, PTPN5, SMAD3, ATAD5, NEUROG3, ISL1, CAPN3, RNF112, SFRP2, SALL1, CPNE1, IRF1, KDM4C, MPL, ALOX8	597	1252	17911	1.24608	1	0.685601	78.2175
GOTERM_BP_FAT	GO:0071594~thymocyte aggregation	7	0.966851	0.076194	ZFP36L2, CARD11, MPZL2, RASGRP1, FOXN1, FZD5, FZD7	597	89	17911	2.35968	1	0.685278	78.2744
GOTERM_BP_FAT	GO:1990267~response to transition metal nanoparticle	9	1.24309	0.0763959	CCND1, OTC, ALDOB, MT2, MT1, AQP1, TAT, LCT, FN1	597	133	17911	2.03019	1	0.685337	78.3657
GOTERM_BP_FAT	GO:0010810~regulation of cell-substrate adhesion	11	1.51934	0.0764651	ST6GAL1, C1QBP, RAC3, FOXF1, SMAD3, SPOCK1, POSTN, VIT, BCAS3, FZD7, FN1	597	179	17911	1.84368	1	0.684738	78.3969
GOTERM_BP_FAT	GO:1901214~regulation of neuron death	17	2.34807	0.0768107	CLN3, PPARA, PTPN5, GRIK5, HRK, SIX4, PMAIP1, NR3C1, MYBL2, ISL1, DDIT4, GPX1, BTG2, PCP4, SIX1, MT1, FAIM2	597	324	17911	1.57416	1	0.685507	78.5521
GOTERM_BP_FAT	GO:0032102~negative regulation of response to external stimulus	15	2.07182	0.0772279	PPARA, ST6GAL1, HC, SMAD3, TSPAN8, ISL1, SLIT1, CTNNA2, GPX1, C1QBP, FOXF1, TFF2, NENF, ALOX12, NR1H3	597	275	17911	1.63646	1	0.686622	78.738
GOTERM_BP_FAT	GO:0046689~response to mercury ion	3	0.414365	0.0772488	AQP1, TAT, FN1	597	14	17911	6.42893	1	0.685791	78.7473
GOTERM_BP_FAT	GO:0019755~one-carbon compound transport	3	0.414365	0.0772488	CAR14, AQP1, SLC14A2	597	14	17911	6.42893	1	0.685791	78.7473
GOTERM_BP_FAT	GO:0060088~auditory receptor cell stereocilium organization	3	0.414365	0.0772488	ATP2B2, PCDH15, CDH23	597	14	17911	6.42893	1	0.685791	78.7473
GOTERM_BP_FAT	GO:0032536~regulation of cell projection size	3	0.414365	0.0772488	KEL, CDHR2, USH1C	597	14	17911	6.42893	1	0.685791	78.7473
GOTERM_BP_FAT	GO:0006978~DNA damage response, signal transduction by p53 class mediator resulting in transcription of p21 class mediator	3	0.414365	0.0772488	CDKN1A, ZFP385A, TFAP4	597	14	17911	6.42893	1	0.685791	78.7473
GOTERM_BP_FAT	GO:0009719~response to endogenous stimulus	65	8.9779	0.0776222	PPARA, GDF3, EDN1, SERPINA3C, POSTN, AQP1, MMP2, SLC1A2, DNTT, OGT, CIB2, CCNA2, PITX2, NANOG, SGK1, OTC, ARID1A, MYH6, TAT, DDIT4, ADAMTS7, HHEX, CCND1, GRB10, NCOA2, BTG2, HNF4A, CTSH, KALRN, ALPL, HMGB2, TFAP4, UBE3A, OPRK1, ALDOB, HMGCS1, TIMP4, CDH1, NR3C1, EPM2AIP1, PAQR5, T, ZFP36L2, COL6A1, RNF14, NR1H3, KLF9, CBL, SMAD3, SKI, SEPN1, UCP1, ISL1, FCGR1, CDKN1A, NREP, YWHAG, SFRP2, IRF1, SL…	597	1608	17911	1.21275	1	0.686686	78.9124
GOTERM_BP_FAT	GO:0044087~regulation of cellular component biogenesis	35	4.83425	0.0776796	BLK, ADAMTS16, EDN1, PMAIP1, KIF9, TLR6, AQP1, CDC42EP2, 5330417C22RIK, HSPA2, AVIL, TBC1D7, MSN, BCAS3, CDC42EP4, THBS2, CLN3, SGK1, MAK, TRABD2B, HRK, MYH4, SMAD3, SPIRE2, PARP10, SIX4, FZD5, SLIT1, LEFTY1, COLQ, HNF4A, TENM2, CCDC151, SIX1, CAPG	597	792	17911	1.32583	1	0.686037	78.9376
GOTERM_BP_FAT	GO:1901701~cellular response to oxygen-containing compound	45	6.21547	0.0788514	ADCY3, HMGB2, ADCY1, TFAP4, LDLR, OPRK1, ADCY5, EDN1, GRIK5, HMGCS1, CDH1, POSTN, NR3C1, AQP1, MMP2, ZFP36L2, T, GPX1, LY6H, TRP53INP1, COL6A1, MT1, MSN, LBP, OGT, CIB2, CCNA2, NR1H3, MUC1, NANOG, RET, SGK1, KLF9, GJB6, UCP1, ECT2, NME8, DDIT4, LCN2, CD86, GRB10, YWHAG, IRF1, RGS8, KLF2	597	1063	17911	1.27006	1	0.690779	79.4472
GOTERM_BP_FAT	GO:0090102~cochlea development	5	0.690608	0.0795002	CTHRC1, ATP2B2, SIX1, CDH1, CCNA2	597	49	17911	3.0614	1	0.692956	79.7243
GOTERM_BP_FAT	GO:1902041~regulation of extrinsic apoptotic signaling pathway via death domain receptors	5	0.690608	0.0795002	GPX1, HMGB2, LGALS3, SFRP2, PMAIP1	597	49	17911	3.0614	1	0.692956	79.7243
GOTERM_BP_FAT	GO:0045682~regulation of epidermis development	6	0.828729	0.079523	GDF3, KRT17, FOXN1, MYCL, ALOX8, MYCN	597	69	17911	2.60884	1	0.692145	79.7339
GOTERM_BP_FAT	GO:0032101~regulation of response to external stimulus	34	4.69613	0.081358	PPARA, SCN1A, LDLR, C3, EDN1, TSPAN8, IL33, GPX1, FOXF1, DDX60, TFF2, OTUD7A, LBP, MYOM1, NENF, THBS4, NR1H3, FN1, ST6GAL1, HC, KLK5, SMAD3, ISL1, DAPK2, REEP2, SLIT1, FCGR1, CAPN3, MRPS2, CTNNA2, C1QBP, SCARA5, ALOX12, GRK1	597	769	17911	1.32647	1	0.699844	80.4982
GOTERM_BP_FAT	GO:0006366~transcription from RNA polymerase II promoter	68	9.39227	0.0814051	PPARA, XPO1, GDF3, RAI1, EDN1, PRRX1, SKAP1, ZIC3, FOXF1, PRMT6, OGT, SPIC, PITX2, NANOG, DMRT1, IL25, ARID1A, SIX4, IRF2BP1, MYH6, MYCN, LEFTY1, HHEX, CCND1, NCOA2, BTG2, HNF4A, C1QBP, HES3, SIX1, TBX19, GLIS3, HMGB2, NMI, TFAP4, UBE3A, ABLIM3, SOX2, IL33, NR3C1, MYBL2, T, HEXIM1, ZFP750, ZKSCAN17, GBX2, BCAS3, NR1H3, IKZF4, RHOX5, KLF9, RFX5, SMAD3, SKI, CREB5, NEUROG3, FZD5, ISL1, TET1, DUSP26…	597	1700	17911	1.20007	1	0.699151	80.5174
GOTERM_BP_FAT	GO:0044782~cilium organization	14	1.9337	0.0814616	CFAP126, MAK, ABLIM3, ZMYND10, CFAP221, PCDH15, DNAIC2, NME8, CCDC40, HYDIN, CCDC151, CCDC113, TBC1D7, WDR35	597	253	17911	1.66017	1	0.698503	80.5405
GOTERM_BP_FAT	GO:0034762~regulation of transmembrane transport	20	2.76243	0.0814925	KCNC1, SCN1A, TMC2, KEL, OPRK1, CLCNKA, SEPN1, CAPN3, CACNA1S, CACNA2D4, CLIC3, JSRP1, HSPA2, ANK3, CLIC4, KCNH8, KLHL24, DPP6, PDZK1, SNTA1	597	403	17911	1.48892	1	0.697739	80.5531
GOTERM_BP_FAT	GO:0032269~negative regulation of cellular protein metabolic process	41	5.66298	0.0823558	XDH, NANOS3, TFAP4, NANOS2, EDN1, SPOCK1, SERPINA3C, TIMP4, CDH1, SERPINB1B, AQP1, ZFP36L2, GPX1, COL7A1, HEXIM1, PCP4, SPRED2, ITIH5, ITIH2, OGT, PI16, NR1H3, CLN3, PTPN5, CBL, PTPRR, PARP10, R3HDML, CAPN3, TRIM21, DDIT4, HHEX, CDKN1A, HNF4A, DUSP26, BTG2, SFRP2, OTUB1, IRF1, KDM4C, SNTA1	597	956	17911	1.28668	1	0.70081	80.9022
GOTERM_BP_FAT	GO:0030334~regulation of cell migration	33	4.55801	0.0824595	EDN1, CDH1, POSTN, IL33, AQP1, MMP2, KISS1, GLIPR2, FOXF1, TFF2, TRP53INP1, MSN, LBP, UNC5C, BCAS3, THBS4, ARHGDIB, FN1, PITX2, RET, FLT1, LGALS3, HC, PTPRR, SMAD3, DAPK2, FAM60A, C1QBP, CLIC4, SFRP2, PRCP, CTSH, ALOX12	597	742	17911	1.33431	1	0.700383	80.9437
GOTERM_BP_FAT	GO:0061053~somite development	7	0.966851	0.0828193	GDF3, T, SFRP2, FOXF1, SIX1, SMAD3, SIX4	597	91	17911	2.30782	1	0.701125	81.0871
GOTERM_BP_FAT	GO:0032941~secretion by tissue	7	0.966851	0.0828193	XDH, KCNN4, ATP2B2, CCND1, AQP1, NR1H3, KALRN	597	91	17911	2.30782	1	0.701125	81.0871
GOTERM_BP_FAT	GO:1903214~regulation of protein targeting to mitochondrion	7	0.966851	0.0828193	PTPN5, ABLIM3, LRRC46, TSGA13, FZD5, ELMOD1, RNF31	597	91	17911	2.30782	1	0.701125	81.0871
GOTERM_BP_FAT	GO:0045736~negative regulation of cyclin-dependent protein serine/threonine kinase activity	4	0.552486	0.0828787	HHEX, CDKN1A, TFAP4, HEXIM1	597	31	17911	3.87118	1	0.700499	81.1108
GOTERM_BP_FAT	GO:0002026~regulation of the force of heart contraction	4	0.552486	0.0828787	MYL4, GAA, MYH7, MYH6	597	31	17911	3.87118	1	0.700499	81.1108
GOTERM_BP_FAT	GO:0045197~establishment or maintenance of epithelial cell apical/basal polarity	4	0.552486	0.0828787	FOXF1, MTCL1, MSN, LIN7A	597	31	17911	3.87118	1	0.700499	81.1108
GOTERM_BP_FAT	GO:1904030~negative regulation of cyclin-dependent protein kinase activity	4	0.552486	0.0828787	HHEX, CDKN1A, TFAP4, HEXIM1	597	31	17911	3.87118	1	0.700499	81.1108
GOTERM_BP_FAT	GO:0060795~cell fate commitment involved in formation of primary germ layer	4	0.552486	0.0828787	NANOG, SFRP2, SOX2, FZD7	597	31	17911	3.87118	1	0.700499	81.1108
GOTERM_BP_FAT	GO:0012501~programmed cell death	74	10.221	0.0830884	ZMAT1, GDF3, ZFP385A, EDN1, GRIK5, PMAIP1, AQP1, MMP2, GPX1, JADE1, PCP4, MT1, UNC5C, OGT, RNF31, CLN3, SGK1, HRK, SIX4, DAPK2, ECT2, NME8, DDIT4, LEFTY1, CARD11, DHRS2, CARD14, BTG2, C1QBP, CLIC4, SIX1, KCNH8, CTSC, CTSH, FAIM2, ALOX12, XDH, NANOS3, HMGB2, TFAP4, GSDMA, BLK, SOX2, CDH1, IL33, NR3C1, MYBL2, PRUNE2, NPTX1, KRT8, TRP53INP1, ERO1L, FN1, B020004J07RIK, PDK1, COL4A3, ACTC1, ST6GAL1, R…	597	1870	17911	1.18723	1	0.700557	81.1938
GOTERM_BP_FAT	GO:0030522~intracellular receptor signaling pathway	11	1.51934	0.0832597	NCOA2, C1QBP, KLF9, UBE3A, DDX60, ARID1A, STARD10, NR3C1, ISL1, RNF14, ALOX8	597	182	17911	1.81329	1	0.700441	81.2613
GOTERM_BP_FAT	GO:0006955~immune response	51	7.0442	0.0833959	EDN1, TLR6, SKAP1, MMP2, GPX1, PGLYRP4, OASL2, DDX60, FOXF1, ERAP1, LBP, CFI, LTB, RNF31, IL25, CARD11, CD86, C1QBP, CTSC, CTSH, CD244, HMGB2, BPIFB1, NMI, C3, BLK, OPRK1, ENDOU, CD247, IL33, LPXN, RASGRP1, OTUD7A, ZBP1, NR1H3, IRGM1, CD8B1, LGALS3, HC, KLK5, BMX, SMAD3, ATAD5, FZD5, FCGR1, TRIM21, LCN2, KCNN4, OTUB1, IRF1, TGTP2	597	1233	17911	1.24095	1	0.700167	81.3149
GOTERM_BP_FAT	GO:0001707~mesoderm formation	6	0.828729	0.0834239	T, NANOG, SFRP2, FOXF1, SMAD3, TXNRD1	597	70	17911	2.57157	1	0.699405	81.3259
GOTERM_BP_FAT	GO:0045786~negative regulation of cell cycle	19	2.62431	0.0838397	TFAP4, NANOS2, SOX2, DMRT1, SMAD3, GPR132, NPR2, RNF112, HHEX, ZFP36L2, JADE1, CCND1, CDKN1A, 2610528A11RIK, HNF4A, HEXIM1, IRF1, TRP53INP1, ALOX8	597	379	17911	1.50404	1	0.700396	81.4884
GOTERM_BP_FAT	GO:0030155~regulation of cell adhesion	29	4.00552	0.083895	PPARA, CD244, SOX2, DSCAML1, SPOCK1, CDH1, POSTN, VIT, SKAP1, MMP2, LPXN, ANK3, RAC3, FOXF1, RASGRP1, BCAS3, FN1, ST6GAL1, RET, LGALS3, FOXN1, SMAD3, FZD7, CARD11, CD86, DUSP26, C1QBP, IRF1, ALOX12	597	639	17911	1.36158	1	0.69976	81.5099
GOTERM_BP_FAT	GO:0046717~acid secretion	5	0.690608	0.0842555	TRPC4, SLC9A4, ABCB11, TFF2, STARD10	597	50	17911	3.00017	1	0.700497	81.6496
GOTERM_BP_FAT	GO:0051248~negative regulation of protein metabolic process	43	5.93923	0.0853659	XDH, NANOS3, NMI, TFAP4, NANOS2, EDN1, SPOCK1, SERPINA3C, TIMP4, CDH1, SERPINB1B, AQP1, ZFP36L2, GPX1, COL7A1, HEXIM1, PCP4, SPRED2, ITIH5, ITIH2, OGT, PI16, NR1H3, CLN3, PTPN5, CBL, PTPRR, SMAD3, PARP10, R3HDML, CAPN3, TRIM21, DDIT4, HHEX, CDKN1A, HNF4A, BTG2, DUSP26, SFRP2, OTUB1, IRF1, KDM4C, SNTA1	597	1014	17911	1.27226	1	0.704556	82.0735
GOTERM_BP_FAT	GO:0060271~cilium morphogenesis	14	1.9337	0.0855654	MAK, ABLIM3, ZMYND10, CFAP221, PCDH15, DNAIC2, NME8, CCDC40, HYDIN, CCDC151, CCDC113, AVIL, TBC1D7, WDR35	597	255	17911	1.64715	1	0.70456	82.1487
GOTERM_BP_FAT	GO:0060047~heart contraction	11	1.51934	0.085604	GPX1, ACTC1, MYL4, TMEM65, SGCG, EDN1, GAA, CACNA1G, MYH7, MYH6, SNTA1	597	183	17911	1.80338	1	0.703857	82.1632
GOTERM_BP_FAT	GO:0006468~protein phosphorylation	69	9.53039	0.0862937	GDF3, EDN1, TLR6, INSRR, KISS1, PCP4, SPRED2, OGT, ANKK1, CCNA2, CLN3, RET, TRPM6, SGK1, PTPRR, DAPK2, ECT2, GRM1, WEE1, DDIT4, LEFTY1, BC021891, HHEX, CCND1, CARD14, HNF4A, CTSH, NEK5, KALRN, XDH, TFAP4, C3, OPRK1, CTF1, ITLN1, BLK, SOX2, GLIPR2, PLCL1, ZFP36L2, HSPA2, HEXIM1, TTBK1, RASGRP1, TFF2, NENF, FN1, THBS4, PDK1, GUCY2F, FLT1, OOEP, ALPK2, MAK, PTPN5, CBL, BMX, NPR2, FZD5, ISL1, GUCY2C,…	597	1737	17911	1.19178	1	0.70601	82.4206
GOTERM_BP_FAT	GO:0055123~digestive system development	10	1.38122	0.086843	CDKN1A, CCDC40, SFRP2, SALL1, FOXF1, OTC, SMAD3, CDH1, ZIC3, PITX2	597	160	17911	1.8751	1	0.707531	82.623
GOTERM_BP_FAT	GO:0030178~negative regulation of Wnt signaling pathway	9	1.24309	0.087188	JADE1, CTHRC1, GRB10, CCND1, SFRP2, SOX2, TRABD2B, CDH1, ISL1	597	137	17911	1.97091	1	0.708158	82.7491
GOTERM_BP_FAT	GO:0036158~outer dynein arm assembly	3	0.414365	0.0872299	ZMYND10, CCDC151, DNAIC2	597	15	17911	6.00034	1	0.707475	82.7643
GOTERM_BP_FAT	GO:0030238~male sex determination	3	0.414365	0.0872299	DMRT1, SIX4, INSRR	597	15	17911	6.00034	1	0.707475	82.7643
GOTERM_BP_FAT	GO:0072189~ureter development	3	0.414365	0.0872299	RET, FOXF1, SIX1	597	15	17911	6.00034	1	0.707475	82.7643
GOTERM_BP_FAT	GO:0032530~regulation of microvillus organization	3	0.414365	0.0872299	HNF4A, CDHR2, USH1C	597	15	17911	6.00034	1	0.707475	82.7643
GOTERM_BP_FAT	GO:1902914~regulation of protein polyubiquitination	3	0.414365	0.0872299	NMI, OTUB1, PARP10	597	15	17911	6.00034	1	0.707475	82.7643
GOTERM_BP_FAT	GO:1902713~regulation of interferon-gamma secretion	3	0.414365	0.0872299	CD244, RASGRP1, CD2	597	15	17911	6.00034	1	0.707475	82.7643
GOTERM_BP_FAT	GO:0042772~DNA damage response, signal transduction resulting in transcription	3	0.414365	0.0872299	CDKN1A, ZFP385A, TFAP4	597	15	17911	6.00034	1	0.707475	82.7643
GOTERM_BP_FAT	GO:0050879~multicellular organismal movement	5	0.690608	0.0891467	JSRP1, GAA, MYH7, CHRNB1, MYH8	597	51	17911	2.94134	1	0.714784	83.4483
GOTERM_BP_FAT	GO:0050881~musculoskeletal movement	5	0.690608	0.0891467	JSRP1, GAA, MYH7, CHRNB1, MYH8	597	51	17911	2.94134	1	0.714784	83.4483
GOTERM_BP_FAT	GO:0010611~regulation of cardiac muscle hypertrophy	5	0.690608	0.0891467	COL14A1, EDN1, SMAD3, NR3C1, PI16	597	51	17911	2.94134	1	0.714784	83.4483
GOTERM_BP_FAT	GO:0015807~L-amino acid transport	4	0.552486	0.0892948	SLC1A4, SLC1A2, SLC1A6, SLC43A1	597	32	17911	3.75021	1	0.714552	83.5001
GOTERM_BP_FAT	GO:0061013~regulation of mRNA catabolic process	4	0.552486	0.0892948	NANOS3, ZFP36L2, BTG2, NANOS2	597	32	17911	3.75021	1	0.714552	83.5001
GOTERM_BP_FAT	GO:0030048~actin filament-based movement	7	0.966851	0.0897542	ACTC1, MYO1B, MYH2, MYH7, MYH6, MYH8, SNTA1	597	93	17911	2.25819	1	0.715624	83.6597
GOTERM_BP_FAT	GO:0044706~multi-multicellular organism process	13	1.79558	0.0902747	MUC1, KLF9, OOEP, EDN1, ENDOU, ARID1A, CDH1, MMP2, T, KISS1, C1QBP, KALRN, ARHGDIB	597	233	17911	1.67391	1	0.716941	83.8387
GOTERM_BP_FAT	GO:1901605~alpha-amino acid metabolic process	11	1.51934	0.0904119	OTC, TDH, TXNRD1, THNSL2, AGXT2, ERO1L, UROC1, PSAT1, TAT, PADI1, HPD	597	185	17911	1.78388	1	0.716663	83.8856
GOTERM_BP_FAT	GO:0000122~negative regulation of transcription from RNA polymerase II promoter	33	4.55801	0.0909054	GLIS3, PPARA, XPO1, EDN1, SOX2, PRRX1, T, HEXIM1, ZKSCAN17, FOXF1, PRMT6, NR1H3, NANOG, RHOX5, RFX5, DMRT1, SMAD3, SKI, ARID1A, IRF2BP1, NEUROG3, ISL1, LEFTY1, HHEX, CCND1, NCOA2, DUSP26, C1QBP, BTG2, TENM2, HES3, SALL1, SIX1	597	750	17911	1.32007	1	0.717857	84.0532
GOTERM_BP_FAT	GO:0010676~positive regulation of cellular carbohydrate metabolic process	6	0.828729	0.0915228	PPARA, CD244, GCKR, HNF4A, PMAIP1, EPM2AIP1	597	72	17911	2.50014	1	0.719549	84.2605
GOTERM_BP_FAT	GO:0002758~innate immune response-activating signal transduction	8	1.10497	0.092407	BPIFB1, CD86, C1QBP, DDX60, IRF1, LBP, TLR6, NR1H3	597	116	17911	2.06908	1	0.722305	84.553
GOTERM_BP_FAT	GO:0003015~heart process	11	1.51934	0.0928755	GPX1, ACTC1, MYL4, TMEM65, SGCG, EDN1, GAA, CACNA1G, MYH7, MYH6, SNTA1	597	186	17911	1.77429	1	0.723358	84.7059
GOTERM_BP_FAT	GO:1901216~positive regulation of neuron death	7	0.966851	0.0933367	PTPN5, GRIK5, HRK, PMAIP1, NR3C1, MYBL2, DDIT4	597	94	17911	2.23417	1	0.724374	84.855
GOTERM_BP_FAT	GO:0001656~metanephros development	7	0.966851	0.0933367	RET, SALL1, IRX2, SIX1, SIX4, AQP1, CTSH	597	94	17911	2.23417	1	0.724374	84.855
GOTERM_BP_FAT	GO:0009948~anterior/posterior axis specification	5	0.690608	0.0941713	GDF3, HHEX, SKI, FZD5, LEFTY1	597	52	17911	2.88478	1	0.726863	85.1213
GOTERM_BP_FAT	GO:0033619~membrane protein proteolysis	5	0.690608	0.0941713	RET, ERAP1, TIMP4, SH3D19, CTSH	597	52	17911	2.88478	1	0.726863	85.1213
GOTERM_BP_FAT	GO:0032655~regulation of interleukin-12 production	5	0.690608	0.0941713	C1QBP, IRF1, TLR6, ISL1, LTB	597	52	17911	2.88478	1	0.726863	85.1213
GOTERM_BP_FAT	GO:0048701~embryonic cranial skeleton morphogenesis	5	0.690608	0.0941713	SIX1, PRRX1, SMAD3, SIX4, PRRX2	597	52	17911	2.88478	1	0.726863	85.1213
GOTERM_BP_FAT	GO:0009259~ribonucleotide metabolic process	22	3.03867	0.0949639	ADCY3, PPARA, GUCY2F, ADCY1, ADCY5, ALDOB, EDN1, MYH7, PDE10A, NPR2, MYH6, GUCY2C, AQP1, NME8, MYH8, DDIT4, PDE6A, ATP2B2, ITPA, GUCY1B2, OGT, ENTPD1	597	463	17911	1.42557	1	0.729157	85.3701
GOTERM_BP_FAT	GO:0003007~heart morphogenesis	14	1.9337	0.0954636	T, ACTC1, CCDC40, SFRP2, FOXF1, SIX1, GAA, SMAD3, MYH7, MYH6, ISL1, ZIC3, PITX2, LEFTY1	597	260	17911	1.61547	1	0.730286	85.5249
GOTERM_BP_FAT	GO:0006633~fatty acid biosynthetic process	9	1.24309	0.0958358	ACSM2, HNF4A, EDN1, FADS3, ELOVL7, THNSL2, ALOX8, ALOX12, NR1H3	597	140	17911	1.92868	1	0.730911	85.6392
GOTERM_BP_FAT	GO:0043030~regulation of macrophage activation	4	0.552486	0.0959115	TFF2, LBP, IL33, NR1H3	597	33	17911	3.63657	1	0.730386	85.6624
GOTERM_BP_FAT	GO:0048147~negative regulation of fibroblast proliferation	4	0.552486	0.0959115	TRP53INP1, SKI, PMAIP1, PARP10	597	33	17911	3.63657	1	0.730386	85.6624
GOTERM_BP_FAT	GO:0034097~response to cytokine	30	4.14365	0.0959414	NMI, OSMR, CSF2RB2, EDN1, MME, SERPINA3C, TIMP4, POSTN, ZFP36L2, FOXF1, KRT8, MT2, TFF2, IL13RA1, LTB, ZBP1, FN1, NANOG, IRGM1, NPR2, TRIM21, ADAMTS7, LCN2, CARD14, CD86, OTUB1, CPNE1, IRF1, TGTP2, KLF2	597	674	17911	1.33539	1	0.729685	85.6715
GOTERM_BP_FAT	GO:0009117~nucleotide metabolic process	27	3.72928	0.0960925	ADCY3, LDHB, PPARA, ADCY1, ADCY5, EDN1, ALDOB, AQP1, PDE6A, ATP2B2, OASL2, FMO2, OGT, ENTPD1, GUCY2F, PDE10A, NPR2, MYH7, MYH6, GUCY2C, MYH8, NME8, IDH3A, DDIT4, ITPA, GUCY1B2, TXNRD1	597	596	17911	1.35914	1	0.729454	85.7176
GOTERM_BP_FAT	GO:0043402~glucocorticoid mediated signaling pathway	2	0.276243	0.0965472	SGK1, NR3C1	597	3	17911	20.0011	1	0.730397	85.8553
GOTERM_BP_FAT	GO:0036017~response to erythropoietin	2	0.276243	0.0965472	NANOG, MT2	597	3	17911	20.0011	1	0.730397	85.8553
GOTERM_BP_FAT	GO:2000384~negative regulation of ectoderm development	2	0.276243	0.0965472	SALL1, FZD7	597	3	17911	20.0011	1	0.730397	85.8553
GOTERM_BP_FAT	GO:1901568~fatty acid derivative metabolic process	2	0.276243	0.0965472	CYP4F18, ALOX12	597	3	17911	20.0011	1	0.730397	85.8553
GOTERM_BP_FAT	GO:2000383~regulation of ectoderm development	2	0.276243	0.0965472	SALL1, FZD7	597	3	17911	20.0011	1	0.730397	85.8553
GOTERM_BP_FAT	GO:0036018~cellular response to erythropoietin	2	0.276243	0.0965472	NANOG, MT2	597	3	17911	20.0011	1	0.730397	85.8553
GOTERM_BP_FAT	GO:0042214~terpene metabolic process	2	0.276243	0.0965472	BCO1, BCO2	597	3	17911	20.0011	1	0.730397	85.8553
GOTERM_BP_FAT	GO:0008284~positive regulation of cell proliferation	40	5.52486	0.0968842	CTHRC1, E2F3, HMGB2, CD244, PRC1, OSMR, SOX2, EDN1, PRRX1, PRRX2, AQP1, MMP2, T, FOXF1, TFF2, CCNA2, THBS4, PITX2, FN1, B020004J07RIK, ST6GAL1, NANOG, LGALS3, ATAD5, SEPN1, ISL1, TET1, FZD7, MYCN, CARD11, CCND1, CDKN1A, CD86, SFRP2, SIX1, KDM4C, AREG, MPL, CTSH, ALOX12	597	943	17911	1.27261	1	0.730882	85.9566
GOTERM_BP_FAT	GO:0002274~myeloid leukocyte activation	10	1.38122	0.0974809	DHRS2, CD244, CD86, FOXF1, RASGRP1, TFF2, LBP, IL33, TLR6, NR1H3	597	164	17911	1.82937	1	0.732355	86.1343
GOTERM_BP_FAT	GO:0042659~regulation of cell fate specification	3	0.414365	0.0975689	NANOG, SFRP2, FZD7	597	16	17911	5.62531	1	0.731884	86.1603
GOTERM_BP_FAT	GO:0043981~histone H4-K5 acetylation	3	0.414365	0.0975689	JADE1, JADE3, OGT	597	16	17911	5.62531	1	0.731884	86.1603
GOTERM_BP_FAT	GO:0072677~eosinophil migration	3	0.414365	0.0975689	LGALS3, EPX, DAPK2	597	16	17911	5.62531	1	0.731884	86.1603
GOTERM_BP_FAT	GO:0014046~dopamine secretion	3	0.414365	0.0975689	PCP4, OPRK1, ENTPD1	597	16	17911	5.62531	1	0.731884	86.1603
GOTERM_BP_FAT	GO:0043982~histone H4-K8 acetylation	3	0.414365	0.0975689	JADE1, JADE3, OGT	597	16	17911	5.62531	1	0.731884	86.1603
GOTERM_BP_FAT	GO:0002483~antigen processing and presentation of endogenous peptide antigen	3	0.414365	0.0975689	ABCB9, ERAP1, TAPBP	597	16	17911	5.62531	1	0.731884	86.1603
GOTERM_BP_FAT	GO:0009415~response to water	3	0.414365	0.0975689	LRP11, KRT8, SLC14A2	597	16	17911	5.62531	1	0.731884	86.1603
GOTERM_BP_FAT	GO:0009187~cyclic nucleotide metabolic process	11	1.51934	0.0979216	ADCY3, GUCY2F, ATP2B2, ADCY1, ADCY5, EDN1, GUCY1B2, PDE10A, NPR2, AQP1, GUCY2C	597	188	17911	1.75542	1	0.73242	86.2641
GOTERM_BP_FAT	GO:0071822~protein complex subunit organization	57	7.87293	0.0980004	KCNC1, LIMA1, PMAIP1, TLR6, PTMA, TAPBP, CCDC40, MSN, OGT, COL11A2, TRPM6, SGK1, SH3PXD2A, COL23A1, OTC, TRABD2B, HRK, MYH4, ARID1A, SPIRE2, DNAIC2, ECT2, LEFTY1, DDIT4, USH1C, TXNRD1, TFAP4, ZMYND10, BLK, ALDOB, CDH1, KIF9, CDC42EP2, RASGRP1, COL6A4, AVIL, COL6A2, COL6A1, ENTPD1, CDC42EP4, FN1, THBS4, CUBN, OOEP, SMAD3, SKI, CAPN3, TRIM21, LCN2, TRIM54, COL14A1, SFRP2, CCDC151, CAPG, MYH11, CHRN…	597	1414	17911	1.2094	1	0.731916	86.2872
GOTERM_BP_FAT	GO:0048812~neuron projection morphogenesis	26	3.59116	0.0980719	ADCY1, ARHGEF28, KEL, SYT3, FSTL4, POSTN, NRCAM, NPTX1, ANK3, GBX2, UNC5C, LRFN3, THBS4, FN1, PTPRD, SGK1, DPYSL4, COL25A1, ISL1, SLIT1, WEE1, CTNNA2, TENM2, CPNE1, MAP6, KALRN	597	570	17911	1.3685	1	0.731386	86.3081
GOTERM_BP_FAT	GO:0023056~positive regulation of signaling	60	8.28729	0.0984042	GDF3, ZFP385A, EDN1, PRRX1, PRRX2, PMAIP1, TLR6, KISS1, GPX1, DDX60, SLC24A2, SPRED2, LBP, RNF31, HRK, ECT2, GRM1, LEFTY1, CARD11, HHEX, ATP6V1C2, GRB10, NCOA2, HNF4A, C1QBP, ADGRV1, CTSC, CTSH, KALRN, XDH, TFAP4, UBE3A, C3, OPRK1, CTF1, BLK, SOX2, STARD10, NR3C1, GLIPR2, HEXIM1, RASGRP1, TFF2, TRP53INP1, NENF, TMEM198, ZBP1, NR1H3, FLT1, PTPN5, KLK5, CBL, SMAD3, FZD5, ISL1, KCNN4, SFRP2, SALL1, …	597	1497	17911	1.20247	1	0.731845	86.405
GOTERM_BP_FAT	GO:0052652~cyclic purine nucleotide metabolic process	9	1.24309	0.0988231	ADCY3, GUCY2F, ADCY1, ADCY5, EDN1, GUCY1B2, NPR2, AQP1, GUCY2C	597	141	17911	1.915	1	0.732627	86.5262
GOTERM_BP_FAT	GO:0035019~somatic stem cell population maintenance	5	0.690608	0.0993268	ZFP36L2, NANOG, SALL1, SOX2, SKI	597	53	17911	2.83035	1	0.733721	86.6705
GOTERM_BP_FAT	GO:0014743~regulation of muscle hypertrophy	5	0.690608	0.0993268	COL14A1, EDN1, SMAD3, NR3C1, PI16	597	53	17911	2.83035	1	0.733721	86.6705
GOTERM_BP_FAT	GO:0016049~cell growth	22	3.03867	0.0994055	NANOG, SGK1, CDHR2, EDN1, SYT3, FSTL4, SMAD3, POSTN, NR3C1, SLIT1, LEFTY1, FUBP1, CDKN1A, COL14A1, HNF4A, KRT17, SFRP2, PRMT6, CPNE1, PI16, ALOX12, FN1	597	466	17911	1.41639	1	0.733223	86.6929
