# Supplementary material for: ES-mediated chimera analysis revealed requirement of DDX6 for NANOS2 localization and function in mouse germ cells
Source: Sci Rep. 2019 Jan 24;9:515. doi: 10.1038/s41598-018-36502-0 (PMC6345806; doi:10.1038/s41598-018-36502-0)
Supplement: Supplementary file 3 — Table S2 [file 41598_2018_36502_MOESM3_ESM.xlsx]

## Sheet: Nanos2speDEGs_GOBP
Table S2 (related to Fig. S5B) GO analyses of genes altered only in Nanos2-KO germ cells.
Category	Term	Count	%	PValue	Genes	List Total	Pop Hits	Pop Total	Fold Enrichment	Bonferroni	Benjamini	FDR
GOTERM_BP_FAT	GO:0006811~ion transport	240	9.03614	2.11518e-10	MEF2C, CALHM2, SLC36A3, ATP1B3, SYT4, CRHBP, STOML1, STOML2, LPAR3, PTPN22, AQP7, BAK1, BDNF, SERPINE2, CTGF, GRIN2C, WNK4, KCNK5, GRID2, SLC9B2, CHRNA1, CLNS1A, SLC12A8, SCN2B, TRPA1, THY1, CRHR2, ATP2C2, RHCG, RYR3, RYR1, SLC9C1, PDGFRB, PLA2G2D, CLCN2, ENPP1, GNAI2, SFXN3, CACNB4, ATP12A, SLC11A2, SERINC2, UBASH3B, SLC31A1, AGER, KCNK2, ATP13A4, ATP2A2, ARF1, KCNJ8, ATP2A3, NTRK2, ATP2A1, CHRN…	2156	1354	17911	1.47253	1.95781e-06	1.95781e-06	4.28618e-07
GOTERM_BP_FAT	GO:0006796~phosphate-containing compound metabolic process	432	16.2651	9.58015e-08	MEF2C, LDHC, PGD, STOML2, MAP3K5, CTGF, CLK2, CDCA2, FAS, FAM150B, PPP1R36, IKBKAP, MAGI3, MDH1B, CRYAA, NCF2, CRYAB, PTPRU, PTPRO, PLAUR, THY1, MAPK6, MAPK3, MST1R, EIF2AK4, ADSS, GNAI3, GNAI2, CACNB4, SPDYE4B, MUSK, UBASH3B, DUSP15, DUSP16, PPP2R2B, GUCY2G, MAP2K1, ATM, FNIP2, ARF1, CD300A, CMYA5, BTBD10, SYTL2, CDC42BPB, OPRM1, BCKDK, FGF8, SEPHS2, EZH2, CCNE1, KISS1R, EEF2K, SYNJ2, MICAL1, FG…	2156	2869	17911	1.2509	0.000886345	0.000443271	0.000194131
GOTERM_BP_FAT	GO:0006793~phosphorus metabolic process	432	16.2651	1.15393e-07	MEF2C, LDHC, PGD, STOML2, MAP3K5, CTGF, CLK2, CDCA2, FAS, FAM150B, PPP1R36, IKBKAP, MAGI3, MDH1B, CRYAA, NCF2, CRYAB, PTPRU, PTPRO, PLAUR, THY1, MAPK6, MAPK3, MST1R, EIF2AK4, ADSS, GNAI3, GNAI2, CACNB4, SPDYE4B, MUSK, UBASH3B, DUSP15, DUSP16, PPP2R2B, GUCY2G, MAP2K1, ATM, FNIP2, ARF1, CD300A, CMYA5, BTBD10, SYTL2, CDC42BPB, OPRM1, BCKDK, FGF8, SEPHS2, EZH2, CCNE1, KISS1R, EEF2K, SYNJ2, MICAL1, FG…	2156	2873	17911	1.24916	0.00106751	0.000355962	0.000233831
GOTERM_BP_FAT	GO:0007155~cell adhesion	258	9.71386	1.30216e-07	PVR, GLDN, STOML2, PTPN22, L1CAM, RADIL, MEGF10, KIFC3, CDH22, SERPINE2, CTGF, ADAM2, GRID2, RARA, PATZ1, FAS, CDH26, RAB27A, PLD2, CRTAM, CD3D, CRISP2, CDHR1, PTPRU, CTNNA1, SSPO, SIRPA, CTNNA3, THY1, FARP2, CCR6, CD34, HAS1, SERBP1, PDGFRA, LAMC2, MAD2L2, 5830411N06RIK, PLA2G2D, EIF2AK4, KIF26B, ITGA2B, CYP1B1, MRE11A, HSD17B12, HSPA1A, CACNB4, TAGLN2, AGGF1, RAC2, UBASH3B, NRARP, FCER1G, LFNG,…	2156	1583	17911	1.35397	0.00120455	0.000301274	0.000263867
GOTERM_BP_FAT	GO:0051049~regulation of transport	291	10.9563	1.6803e-07	MEF2C, SYT1, SNCG, HMGN3, SYT4, ATP1B3, CRHBP, SYT8, STOML1, LPAR3, PTPN22, BAK1, SERPINE2, WNK4, INSIG1, STAM, RAB25, GDF9, RAB27A, PLD2, ACAA2, CRTAM, SCN2B, CRYAB, TRPA1, PIM3, CD40, SIRPA, THY1, RETN, CRHR2, ATP2C2, GLUL, CD34, MAPK3, PDGFRB, RAB15, IL1R2, CDK5R2, CLCN2, ENPP1, GNAI2, FAM132A, CACNB4, ACAT2, PEX5L, AHSG, RAC2, UBASH3B, SYBU, IDH2, FCER1G, MAP2K1, MAOB, AGER, SYNGR3, ABCG1, TU…	2156	1828	17911	1.32248	0.00155408	0.000311008	0.000340493
GOTERM_BP_FAT	GO:0022610~biological adhesion	259	9.75151	1.68615e-07	PVR, GLDN, STOML2, PTPN22, L1CAM, RADIL, MEGF10, KIFC3, CDH22, SERPINE2, CTGF, ADAM2, GRID2, RARA, PATZ1, FAS, CDH26, RAB27A, PLD2, CRTAM, CD3D, CRISP2, CDHR1, PTPRU, CTNNA1, SSPO, SIRPA, CTNNA3, THY1, FARP2, CCR6, CD34, HAS1, SERBP1, PDGFRA, LAMC2, MAD2L2, 5830411N06RIK, PLA2G2D, EIF2AK4, KIF26B, ITGA2B, CYP1B1, MRE11A, HSD17B12, HSPA1A, CACNB4, TAGLN2, AGGF1, RAC2, UBASH3B, NRARP, FCER1G, LFNG,…	2156	1595	17911	1.34899	0.00155949	0.000260083	0.000341679
GOTERM_BP_FAT	GO:0022607~cellular component assembly	370	13.9307	2.03652e-07	MEF2C, SYT1, GDA, ALAD, ALOXE3, AURKC, STOML2, LPAR3, MED24, LPAR1, AURKB, TAF7L, BDNF, MAT1A, CTGF, INSIG1, H2AFY, LSM3, STAM, PTBP2, FAS, ADGRB2, CLNS1A, TMEFF2, PLD1, CRYAA, CD3D, CRYAB, TRPA1, CTNNA1, PTPRO, FARP1, FARP2, THY1, GLUL, GPBAR1, CD34, HAS1, RYR3, RAB17, MAPK3, CC2D2A, PDGFRA, PDGFRB, LAMC2, UNC13C, MCTS2, EPS8L2, EPS8L1, TICRR, ELN, AHCTF1, CDC34, PPAT, AHSG, PFN1, TAL1, MUSK, ST…	2156	2418	17911	1.27121	0.00188322	0.000269249	0.000412676
GOTERM_BP_FAT	GO:0048468~cell development	351	13.2154	2.26965e-07	MEF2C, SYT1, SYT4, GLDN, AURKC, LPAR3, L1CAM, LPAR1, RADIL, DNASE1L3, MEGF10, SOHLH2, HOOK3, TAF7L, BRINP1, BDNF, MEI4, BRINP2, SERPINE2, SEMA7A, GRID2, SLC9B2, RARA, GDF9, RAB25, FAS, FAM150B, EIF2B5, PLD2, RARG, CRYAA, KIF5A, CYP26A1, CTNNA1, PTPRO, FARP1, FARP2, THY1, CCR6, MAPK6, SERPINF1, RAB17, MAPK3, ST14, RYR1, PDGFRA, PDGFRB, MAD2L2, EIF2AK4, KIF26B, TFCP2L1, HOXB13, CACNB4, MANF, PIN1, …	2156	2278	17911	1.28004	0.00209858	0.000262564	0.000459917
GOTERM_BP_FAT	GO:0030001~metal ion transport	143	5.38404	3.26697e-07	ATP1B3, STOML1, LPAR3, PTPN22, STOML2, GSTM7, KCNU1, BAK1, ANK2, ATG5, SERPINE2, CTGF, BHLHA15, WNK4, KCNK5, RGN, SLC9B2, SLC12A8, KCND1, SCN2B, TRPA1, SLC34A1, PKD2L1, THY1, CNGA2, CRHR2, ATP2C2, RYR3, RYR1, PDGFRB, SLC9C1, SLC38A1, SRI, CAV3, FXYD1, SLC38A4, SLC38A3, GNAI2, PANX1, KCNA6, SNX3, CACNB4, ATP12A, SLC11A2, VDR, KCNS2, UBASH3B, SCN9A, HCN3, SLC31A1, PTPN6, TESC, CACNA1I, SPTBN4, SLC6…	2156	786	17911	1.51142	0.00301934	0.000335933	0.000662011
GOTERM_BP_FAT	GO:0006928~movement of cell or subcellular component	275	10.3539	3.29137e-07	MEF2C, PVR, LDHC, E230025N22RIK, TMEM18, PGF, PTPN22, L1CAM, LPAR1, TAF7L, KIFC3, BDNF, APOB, CTGF, SEMA7A, RAB25, SGPL1, PLD2, TMEFF2, IKBKAP, PLD1, SCN2B, KIF5A, EMX2, PTPRU, CTNNA1, PTPRO, SIRPA, CTNNA3, THY1, RETN, CCR6, SERPINF1, CD34, HAS1, ST14, PDGFRA, SLC9C1, PDGFRB, LAMC2, KIF26B, ITGA2B, CDK5R2, CYP1B1, PIN1, PFN1, IL17B, RAC2, IDH2, NKX2-1, FCER1G, PLAT, MAP2K1, SLAMF8, GAS8, AGER, EC…	2156	1724	17911	1.32515	0.00304186	0.000304603	0.000666958
GOTERM_BP_FAT	GO:0044085~cellular component biogenesis	399	15.0226	4.29709e-07	MEF2C, GDA, MED24, STOML2, SERPINE2, MAK16, CTGF, MAT1A, LSM3, FAS, PTBP2, TMEFF2, CRYAA, CRYAB, CTNNA1, PTPRO, THY1, GLUL, RYR3, MAPK3, UNC13C, MCTS2, AHCTF1, PFN1, MUSK, RAC2, UPK1A, SPP2, TMEM120A, MAP2K1, GAS8, COL16A1, ATM, FNIP2, PEO1, ARF1, PKP3, RTN4, HNF1A, GLRA1, TRPV1, SPAG17, RTN3, LSM14A, KISS1R, WDR36, RRN3, DMKN, EEF2K, KCNG3, EXOSC6, ANP32B, EXOSC7, ARHGEF6, HIST1H1A, ARHGEF5, EXO…	2156	2654	17911	1.24894	0.00396949	0.000361515	0.000870753
GOTERM_BP_FAT	GO:0006812~cation transport	158	5.9488	1.43642e-06	SLC22A16, ATP1B3, SLC44A4, STOML1, LPAR3, PTPN22, STOML2, GSTM7, KCNU1, BAK1, ANK1, ANK2, ATG5, SERPINE2, CTGF, BHLHA15, WNK4, KCNK5, RGN, SLC9B2, CHRNA1, SLC12A8, KCND1, SCN2B, TRPA1, SLC34A1, PKD2L1, THY1, CNGA2, CRHR2, ATP2C2, RHCG, RYR3, RYR1, PDGFRB, SLC9C1, SLC38A1, SRI, CAV3, FXYD1, SLC38A4, SLC38A3, GNAI2, PANX1, KCNA6, SNX3, CACNB4, ATP12A, SLC11A2, VDR, KCNS2, UBASH3B, SCN9A, SLC31A1, H…	2156	910	17911	1.4424	0.0132075	0.00110735	0.00291071
GOTERM_BP_FAT	GO:0043933~macromolecular complex subunit organization	338	12.7259	1.79223e-06	HMGN1, SYT1, HMGN3, ALAD, GDA, STOML2, MED24, AURKB, WDR82, HMGN5, TAF7L, APOB, SIN3A, DDX11, MAT1A, INSIG1, H2AFY, H2AFX, LSM3, PTBP2, FAS, CLNS1A, L3MBTL4, CRYAA, CD3D, CRYAB, TRPA1, PIM3, CTNNA1, FARP2, UHRF1, GLUL, PRDM6, RYR3, MAPK3, UNC13C, MCTS2, CYP1B1, TICRR, ELN, AHCTF1, ZNRD1, PPAT, AHSG, PFN1, TAL1, NAA50, UPK1A, WDHD1, SPP2, TMEM120A, AEBP2, MAP2K1, SMAD6, SMAD1, COL16A1, ATM, ABCG1,…	2156	2229	17911	1.25973	0.0164521	0.00127526	0.00363169
GOTERM_BP_FAT	GO:0071822~protein complex subunit organization	228	8.58434	1.80414e-06	SYT1, ALAD, GDA, MED24, STOML2, MAT1A, INSIG1, H2AFY, FAS, CRYAA, CD3D, CRYAB, TRPA1, CTNNA1, FARP2, GLUL, RYR3, MAPK3, UNC13C, CYP1B1, ELN, AHCTF1, PPAT, AHSG, PFN1, TAL1, UPK1A, SPP2, TMEM120A, MAP2K1, SMAD6, SMAD1, COL16A1, FNIP2, PEO1, ARF1, RNF4, CHRNB4, CHAF1A, CHAF1B, RTN4, HNF1A, ACVRL1, GLRA1, TRPV1, FERMT3, MYBPC3, BNIP3, COPS8, GJA5, RRN3, MICAL1, LMOD1, KCNG3, LMOD3, COL11A1, VWA2, KC…	2156	1414	17911	1.33954	0.0165605	0.00119208	0.00365582
GOTERM_BP_FAT	GO:2000026~regulation of multicellular organismal development	292	10.994	2.18499e-06	MEF2C, SYT1, SYT4, PGF, LPAR3, L1CAM, LPAR1, MEGF10, HOOK3, BRINP1, BDNF, BRINP2, SERPINE2, CTGF, SEMA7A, WDR77, GRID2, H2AFY, SLC9B2, RARA, GDF9, FAS, FAM150B, ADGRB2, GJD4, RARG, CD40, CTNNA1, THY1, RETN, CRHR2, CCR6, MAPK6, SERPINF1, CD34, RAB17, PDGFRA, PDGFRB, MAD2L2, EIF2AK4, CYP1B1, RBP1, AHSG, PIN1, TAL1, MUSK, AGGF1, UBASH3B, NRARP, IDH2, CASZ1, NKX2-1, LFNG, IKZF3, MAP2K1, SMAD1, AGER, …	2156	1888	17911	1.28485	0.0200212	0.00134738	0.00442755
GOTERM_BP_FAT	GO:0051240~positive regulation of multicellular organismal process	252	9.48795	2.5325e-06	MEF2C, SYT1, SYT4, PGF, LPAR3, PTPN22, L1CAM, LPAR1, BRINP1, BDNF, BRINP2, SERPINE2, CTGF, SEMA7A, SLC9B2, H2AFY, RARA, RAB25, FAM150B, ADGRB2, CRTAM, TRPA1, CD40, RETN, CRHR2, CCR6, MAPK6, SERPINF1, CD34, PDGFRA, PDGFRB, CYP1B1, ACAT2, PEX5L, AHSG, PIN1, PFN1, TAL1, MUSK, IL17B, AGGF1, FCER1G, DHX58, PLAT, MAP2K1, SMAD6, SMAD1, AGER, ECM1, KDR, NTRK3, NOTCH2, EPHA4, PENK, ARF1, NTRK2, ATP2A1, RG…	2156	1596	17911	1.31171	0.0231683	0.00146398	0.0051317
GOTERM_BP_FAT	GO:0040011~locomotion	242	9.11145	3.45397e-06	MEF2C, PVR, LDHC, TMEM18, PGF, PTPN22, L1CAM, LPAR1, TAF7L, APOB, BDNF, CTGF, GRIN2C, SEMA7A, RAB25, SGPL1, IKBKAP, TMEFF2, PLD2, PLD1, KIF5A, EMX2, PTPRU, CTNNA1, SIRPA, PTPRO, THY1, RETN, CCR6, SERPINF1, CD34, HAS1, ST14, PDGFRA, PDGFRB, SLC9C1, LAMC2, KIF26B, ITGA2B, CDK5R2, CYP1B1, PIN1, PFN1, IL17B, RAC2, IDH2, NKX2-1, FCER1G, PLAT, MAP2K1, SLAMF8, GAS8, AGER, ECM1, S100A14, KDR, NTRK3, EPHA…	2156	1529	17911	1.31486	0.0314644	0.00187882	0.00699885
GOTERM_BP_FAT	GO:0042592~homeostatic process	266	10.0151	3.56695e-06	MEF2C, HMGN3, ATP1B3, ALOXE3, FAM20A, STOML2, LPAR3, AQP7, LPAR1, AURKB, BAK1, APOB, ATP2B3, SIN3A, GOT1, CTGF, WNK4, FAS, CHRNA1, MUC13, CLNS1A, SCN2B, HKDC1, CDHR1, TRPA1, PIM3, CD40, THY1, CRHR2, ATP2C2, CCR6, RHCG, SERPINF1, CD34, RYR3, MAPK3, PDGFRA, RYR1, FBXL5, SLC9C1, PDGFRB, GCNT4, ACADSB, ENPP1, MRE11A, SFXN3, HSPA1A, FAM132A, CACNB4, ATP12A, AHSG, HCRTR2, SLC29A1, SLC11A2, TAL1, RAC2, …	2156	1707	17911	1.29455	0.0324767	0.00183253	0.00722777
GOTERM_BP_FAT	GO:0006629~lipid metabolic process	199	7.49247	3.6981e-06	ALDH8A1, ALOXE3, STOML2, GGT1, APOB, INSIG1, PLD3, ACAA2, PLD2, SGPL1, PLD1, CYP3A13, PLD4, CYP26A1, CYP1A2, ACAP1, MAPK3, PDGFRA, PDGFRB, PLA2G2D, GC, ACADSB, CYP1B1, RBP1, HSD17B13, HSD17B12, ACAT2, SERINC2, NKX1-1, NKX2-1, SCD1, SCD3, PLB1, ABCG1, ARF1, HMGCS2, CYP2R1, MAP7, IDI1, GH, PLA2G4E, PLA2G4D, HNF1A, TRPV1, ORMDL1, SLC16A11, ASAH1, FAM57B, SAA1, AGPAT9, SYNJ2, ALOX12B, FGF1, IAH1, KCN…	2156	1217	17911	1.35842	0.0336505	0.00179994	0.00749351
GOTERM_BP_FAT	GO:0044283~small molecule biosynthetic process	89	3.3509	3.78762e-06	ALDH8A1, LDHC, SEPHS2, HNF1A, ALOXE3, HMGCR, LEPR, G6PDX, PGD, GGT1, AGXT, DAB2, APOB, STARD4, GOT1, PTGIS, ELOVL5, CLK2, INSIG1, VKORC1, RGN, ALOX12B, CHST15, FGF1, MRI1, PADI3, CBR4, FBP2, PNPLA8, GLUL, HIF1A, NUS1, PTGDS, MTAP, MVK, H2-KE6, GULO, PRPS1, CYP51, BCAT1, AHCY, SORD, RBP1, MVD, GLUD1, HSD17B12, AASS, TRIB3, FAM132A, KMO, G6PC3, G6PC2, GLS2, VDR, PADI6, MMACHC, PTK2B, DHCR7, HAAO, P…	2156	455	17911	1.62499	0.0344509	0.00175138	0.0076749
GOTERM_BP_FAT	GO:0098602~single organism cell adhesion	139	5.23343	4.774e-06	PVR, LMO1, GLDN, IL18, JAG2, LMO7, PTPN22, STOML2, L1CAM, RADIL, MEGF10, KIFC3, BATF, GATA1, DAB2, SERPINE2, ATG5, GATA3, RARA, PATZ1, FAS, RC3H1, RAB27A, CD3D, CRISP2, SOCS6, FADD, SOCS5, PTPRU, CTNNA1, CTNNA3, THY1, NCAM1, CCR6, CD34, PDGFRA, DSP, MAD2L2, 5830411N06RIK, PLA2G2D, EIF2AK4, ITGA2B, KIF26B, WNT5A, ITGAL, CYP1B1, PKHD1, ASTN1, ITGB5, CACNB4, FGG, DOCK1, RAC2, ARPC2, NRARP, UBASH3B, …	2156	796	17911	1.45068	0.0432262	0.00210199	0.00967352
GOTERM_BP_FAT	GO:0007399~nervous system development	339	12.7636	5.14943e-06	MEF2C, SYT1, SYT4, GLDN, LPAR3, L1CAM, LPAR1, HOOK3, CDH22, BAK1, BRINP1, BDNF, APOB, BRINP2, SERPINE2, SEMA7A, GRID2, RARA, H2AFX, PTBP2, FAS, FAM150B, EIF2B5, ADGRB2, PLD2, RARG, SCN2B, KIF5A, EMX2, CYP26A1, CTNNA1, PTPRO, FARP1, FARP2, THY1, SSTR2, SSTR3, MAPK6, RAB18, SERPINF1, PRDM6, RAB17, MAPK3, CC2D2A, ST14, ZNHIT2, EIF2AK4, KIF26B, CDK5R2, MANF, PIN1, SLC11A2, PFN1, TAL1, MUSK, IDH2, CAS…	2156	2261	17911	1.24558	0.0465452	0.00216417	0.0104342
GOTERM_BP_FAT	GO:0016337~single organismal cell-cell adhesion	130	4.89458	6.50169e-06	PVR, LMO1, GLDN, IL18, JAG2, LMO7, STOML2, PTPN22, L1CAM, MEGF10, KIFC3, BATF, GATA1, SERPINE2, ATG5, GATA3, RARA, PATZ1, FAS, RC3H1, RAB27A, CD3D, CRISP2, SOCS6, FADD, SOCS5, PTPRU, CTNNA1, CTNNA3, THY1, NCAM1, CCR6, CD34, PDGFRA, DSP, MAD2L2, 5830411N06RIK, PLA2G2D, EIF2AK4, ITGA2B, KIF26B, WNT5A, ITGAL, CYP1B1, PKHD1, ASTN1, ITGB5, CACNB4, FGG, RAC2, NRARP, UBASH3B, ICOS, BTN1A1, FCER1G, LFNG,…	2156	738	17911	1.46338	0.0584048	0.00261309	0.0131741
GOTERM_BP_FAT	GO:1901615~organic hydroxy compound metabolic process	75	2.8238	1.06336e-05	SNCAIP, HNF1A, HPRT, SGPP1, HMGCR, LEPR, SLC6A3, G6PDX, ITPKA, DAB2, APOB, GOT1, SAA1, GATA3, PAX8, INSIG1, SYNJ2, PLCB1, FGF1, SLC34A1, NUDT10, LDLRAP1, ALDH3B1, CRHR2, NUS1, SQLE, MVK, INPP4B, TPH1, GC, CYP51, WNT5A, GCNT4, SORD, CYP1B1, RBP1, MVD, ALDH3A2, MTMR2, VDR, PTK2B, HAND2, DHCR7, APOBR, HSD17B3, MTMR7, HSD17B7, CYP19A1, CEBPA, INSM1, MOGAT2, HPN, MOGAT1, MSMO1, PLB1, VHL, MAOB, FDPS, …	2156	375	17911	1.6615	0.0937367	0.00409266	0.0215456
GOTERM_BP_FAT	GO:0051130~positive regulation of cellular component organization	201	7.56777	1.09565e-05	SYT1, GDA, SYT4, BTC, STOML2, LPAR3, L1CAM, AURKB, LPAR1, BAK1, BDNF, SIN3A, SERPINE2, DDX11, CTGF, SEMA7A, H2AFY, FAS, FAM150B, CDCA5, RAB27A, ADGRB2, PLD2, ESPL1, SIRPA, PLAUR, SERPINF1, MAPK6, MAPK3, PDGFRB, EPS8L2, EPS8L1, MRE11A, CDC34, AHSG, TAL1, PFN1, MUSK, RAC2, FCER1G, MAP2K1, COL16A1, AGER, ATM, FNIP2, KDR, NTRK3, EPHA4, TULP1, ARF1, NTRK2, FGF8, HNF1A, MYBPC1, TRPV2, DPP10, EZH2, BNIP…	2156	1253	17911	1.33265	0.096441	0.00404834	0.0221998
GOTERM_BP_FAT	GO:0006461~protein complex assembly	204	7.68072	1.27694e-05	SYT1, ALAD, GDA, MED24, STOML2, MAT1A, INSIG1, H2AFY, FAS, CD3D, CRYAA, CRYAB, TRPA1, CTNNA1, FARP2, GLUL, RYR3, MAPK3, UNC13C, ELN, AHCTF1, PPAT, AHSG, TAL1, PFN1, UPK1A, SPP2, TMEM120A, MAP2K1, SMAD6, SMAD1, COL16A1, FNIP2, PEO1, ARF1, RNF4, CHRNB4, CHAF1A, CHAF1B, RTN4, HNF1A, ACVRL1, GLRA1, TRPV1, FERMT3, MYBPC3, COPS8, GJA5, RRN3, LMOD1, KCNG3, LMOD3, VWA2, KCNMA1, RBBP4, ANP32B, HIST1H1A, A…	2156	1277	17911	1.32712	0.111477	0.00453563	0.0258726
GOTERM_BP_FAT	GO:0045597~positive regulation of cell differentiation	163	6.13705	1.29195e-05	MEF2C, SYT1, THRB, SYT4, LMO3, IL18, BTC, LPAR3, L1CAM, ANKRD1, JAG1, LPAR1, ITPKA, GDNF, WNT2, GATA1, BRINP1, PACSIN1, MAP3K5, ASPA, MEDAG, DAB2, APOB, BDNF, BRINP2, SERPINE2, CTGF, SEMA7A, GATA3, TRP63, H2AFY, SLC9B2, RARA, ATOH8, FAM150B, DSCAM, BEND6, STMN2, BAIAP2, ENC1, PLXNB3, FADD, SOCS5, ACTN3, NUMBL, HIF1A, MAPK6, SERPINF1, CD34, NFE2L2, ASB4, WNT5A, CAV3, ACHE, HAX1, XLR3B, CLU, SOX5, …	2156	981	17911	1.38035	0.11271	0.00441923	0.0261766
GOTERM_BP_FAT	GO:0070271~protein complex biogenesis	204	7.68072	1.34579e-05	SYT1, ALAD, GDA, MED24, STOML2, MAT1A, INSIG1, H2AFY, FAS, CD3D, CRYAA, CRYAB, TRPA1, CTNNA1, FARP2, GLUL, RYR3, MAPK3, UNC13C, ELN, AHCTF1, PPAT, AHSG, TAL1, PFN1, UPK1A, SPP2, TMEM120A, MAP2K1, SMAD6, SMAD1, COL16A1, FNIP2, PEO1, ARF1, RNF4, CHRNB4, CHAF1A, CHAF1B, RTN4, HNF1A, ACVRL1, GLRA1, TRPV1, FERMT3, MYBPC3, COPS8, GJA5, RRN3, LMOD1, KCNG3, LMOD3, VWA2, KCNMA1, RBBP4, ANP32B, HIST1H1A, A…	2156	1278	17911	1.32608	0.117121	0.00443896	0.0272674
GOTERM_BP_FAT	GO:0046903~secretion	176	6.62651	1.443e-05	MEF2C, SLC22A16, SNCG, SYT1, HMGN3, SNCAIP, SYT4, SLC44A4, HMGCR, SLC6A3, CRHBP, TLR1, SYT8, PTPN22, ILDR2, ANKRD1, AGXT, SLC16A1, BDNF, DAB2, NLRC4, ATG5, SERPINE2, CTGF, WNK4, GATA3, STAM, GDF9, LGI3, RAB27A, PLD2, CRTAM, SOCS1, TRPA1, ERP29, PIM3, NR0B2, PDE4C, CD40, RPH3A, NCAM1, RETN, CRHR2, PNPLA8, GLUL, LAT2, HIF1A, ARRB1, CD34, TFAP2B, RAB15, UNC13C, SSC5D, PLA2G2D, SRI, WNT5A, IL1R2, SNA…	2156	1076	17911	1.35885	0.125029	0.00459509	0.0292367
GOTERM_BP_FAT	GO:0060429~epithelium development	187	7.04066	1.55364e-05	MEF2C, GNA13, STIL, THRB, PGF, JAG2, JAG1, TTN, ANKRD6, GDNF, ZIC2, WNT2, BAK1, BDNF, DAB2, SERPINE2, WNK4, GATA3, WDR77, TRP63, H2AFY, RARA, RAB25, ATOH8, KRT84, EDARADD, TMEFF2, RARG, CRYAA, SIX3, DLL1, PTPRO, PLAUR, CRHR2, ATP2C2, HIF1A, CD34, ST14, CC2D2A, PDGFRA, TFAP2B, DSP, KIF26B, WNT5A, TFCP2L1, SOX3, ONECUT2, HOXB13, TAGLN2, PFN1, VDR, FOXQ1, KRT27, CRB2, NRARP, UPK1A, PPL, UPK1B, NKX2-…	2156	1157	17911	1.3427	0.133944	0.00478205	0.0314779
GOTERM_BP_FAT	GO:0098609~cell-cell adhesion	179	6.73946	1.68605e-05	PVR, LMO1, GLDN, IL18, JAG2, LMO7, PTPN22, STOML2, L1CAM, MEGF10, KIFC3, BATF, CDH22, GATA1, ATG5, SERPINE2, GATA3, GRID2, RARA, PATZ1, FAS, CDH26, RC3H1, DSCAM, RAB27A, CRTAM, LAD1, CD3D, CRISP2, CDHR1, PLXNB3, SOCS6, FADD, SOCS5, PTPRU, CTNNA1, CTNNA3, THY1, NCAM1, CCR6, CD34, SERBP1, PDGFRA, DSP, MAD2L2, 5830411N06RIK, PLA2G2D, EIF2AK4, KIF26B, ITGA2B, WNT5A, ITGAL, CYP1B1, PKHD1, MRE11A, ASTN…	2156	1101	17911	1.35063	0.144494	0.00502161	0.0341603
GOTERM_BP_FAT	GO:0023051~regulation of signaling	406	15.2861	1.77873e-05	MEF2C, CRHBP, STOML1, L1CAM, MAP3K5, SERPINE2, CTGF, FAS, FAM150B, CCAR2, ACAA2, MAGI3, SKP2, CTNNA1, PTPRO, PLAUR, THY1, RETN, GLUL, MAPK3, MST1R, UNC13C, ADAMTS3, GRB14, EIF2AK4, LY6G6E, IL1R2, CYP1B1, GNAI2, FAM132A, MUSK, UBASH3B, DUSP15, DUSP16, SYBU, FAIM, LFNG, DHX58, MAP2K1, ATM, EI24, ARF1, CD300A, RGS5, CMYA5, SYTL4, RGS6, RGS7, TREML1, GH, OPRM1, FGF8, HNF1A, GLRA1, EZH2, YBX3, BNIP3, …	2156	2808	17911	1.20116	0.151801	0.0051318	0.0360377
GOTERM_BP_FAT	GO:0055085~transmembrane transport	165	6.21235	1.7941e-05	MEF2C, SLC22A16, CALHM2, ATP1B3, CRHBP, SLC22A15, STOML1, PTPN22, STOML2, SLC7A9, AQP7, SLC7A6, SLC7A7, GSTM7, KCNU1, BAK1, SLC16A1, ANK2, ATG5, SLC2A3, WNK4, RGN, SLC9B2, SLC12A8, KCND1, SCN2B, TRPA1, SLC34A1, SLC22A22, CNGA4, PKD2L1, THY1, CNGA2, SEC61B, RHCG, RASGRF2, RASGRF1, SLC25A33, RYR3, RYR1, SLC9C1, SRI, CAV3, FXYD1, SLC38A4, CLCN2, ABCA9, PANX1, GM14085, SFXN3, KCNA6, CACNB4, ATP12A, P…	2156	1001	17911	1.36937	0.153008	0.00501959	0.0363492
GOTERM_BP_FAT	GO:0010646~regulation of cell communication	403	15.1732	1.85804e-05	MEF2C, CRHBP, STOML1, L1CAM, MAP3K5, SERPINE2, CTGF, FAS, FAM150B, CCAR2, ACAA2, MAGI3, SKP2, CTNNA1, PTPRO, PLAUR, THY1, RETN, GLUL, MAPK3, MST1R, UNC13C, ADAMTS3, GRB14, EIF2AK4, LY6G6E, IL1R2, CYP1B1, GNAI2, FAM132A, MUSK, UBASH3B, DUSP15, DUSP16, SYBU, FAIM, LFNG, DHX58, MAP2K1, ATM, EI24, ARF1, CD300A, RGS5, CMYA5, SYTL4, RGS6, RGS7, TREML1, GH, OPRM1, FGF8, HNF1A, GLRA1, EZH2, YBX3, BNIP3, …	2156	2785	17911	1.20213	0.158005	0.00504552	0.0376443
GOTERM_BP_FAT	GO:0048646~anatomical structure formation involved in morphogenesis	201	7.56777	1.9199e-05	MEF2C, PGF, FAM20A, NAA15, BAK1, WDR72, CTGF, HTRA1, GRID2, RARA, ADGRB2, RARG, THY1, CRHR2, SERPINF1, CD34, FER1L5, CC2D2A, ST14, MAPK3, RAB17, PDGFRA, PDGFRB, KIF26B, CDK5R2, CYP1B1, HOXB13, PFN1, TAL1, AGGF1, NRARP, NKX2-1, LFNG, MAP2K1, SMAD1, GAS8, ECM1, ATM, KDR, NOTCH2, UTS2R, NRP2, FGF6, RTN4, FGF8, HNF1A, ACVRL1, MYBPC3, GJA5, SPAG17, RSPH4A, LMOD1, NEURL1A, FGF1, CCNO, LMOD3, COL11A1, E…	2156	1263	17911	1.3221	0.162813	0.0050645	0.0388975
GOTERM_BP_FAT	GO:0043065~positive regulation of apoptotic process	104	3.91566	2.24884e-05	MEF2C, HMGCR, IL18, TLR3, LPAR1, ANKRD1, BAK1, NLRC4, USP27X, BDNF, MAP3K5, PTGIS, CTGF, TRP63, FAS, CCAR2, EIF2B5, RARG, NCF2, FADD, CD40, CTNNA1, PLAUR, HIF1A, ARRB1, TFAP2B, PDGFRB, DCUN1D3, WNT5A, CYP1B1, CLU, SP110, CDC34, PIN1, VDR, MUSK, ZFP819, NKX3-1, SKIL, PPP2R2B, TRP53, B4GALT1, MUC2, EEF1A2, AGER, ATM, NTRK3, NOTCH2, EI24, ATF4, HDAC3, RNF7, P2RX1, CSRNP3, ECSCR, PDCD7, STEAP3, TRPV1…	2156	577	17911	1.49737	0.187919	0.0057654	0.0455603
GOTERM_BP_FAT	GO:0007169~transmembrane receptor protein tyrosine kinase signaling pathway	93	3.50151	2.31698e-05	FGF6, NRP2, FGF8, PGF, BTC, CLNK, FES, DDR2, GDNF, AKT1, ZGPAT, EIF4EBP1, BDNF, CTGF, GATA3, TDGF1, PDGFC, SHC1, NEURL1A, PLCB1, FGF1, SHC3, NRG1, FGF4, MATK, IRS4, SGPL1, ADGRE4, BAIAP2, ARID5B, SOCS1, VIL1, CILP, SOCS4, SOCS5, PIGR, PRKCD, PLAUR, PRKCB, SS18, STYK1, HIF1A, CD59A, LCK, PDGFRA, PDGFRB, ADAMTS3, GRB14, WNT5A, FGR, ENPP1, FAM132A, EPHA10, AHSG, LECT1, AKT1S1, SHISA2, PTK2B, NKX3-1,…	2156	503	17911	1.53598	0.193025	0.00577952	0.0469406
GOTERM_BP_FAT	GO:0048878~chemical homeostasis	178	6.70181	2.47149e-05	MEF2C, GNA13, ATP1B3, ALOXE3, HMGCR, FAM20A, IL18, LPAR3, STOML2, AQP7, LPAR1, GSTM7, BAK1, SLC16A1, ATP2B3, APOB, GOT1, SIN3A, ANK1, ANK2, ATG5, BHLHA15, PVALB, WNK4, TRP63, RGN, TMEM203, SCN2B, HKDC1, TRPA1, SLC34A1, SOCS6, PIM3, CD40, RMI1, PNPLA5, THY1, CRHR2, ATP2C2, CCR6, HIF1A, RHCG, SERPINF1, ARRB1, RYR3, PDGFRA, RYR1, TFAP2B, FBXL5, SLC9C1, CAR4, SRI, CAV3, FXYD1, ACADSB, ENPP1, PKHD1, S…	2156	1101	17911	1.34309	0.204484	0.00600203	0.0500701
GOTERM_BP_FAT	GO:0034109~homotypic cell-cell adhesion	24	0.903614	2.8928e-05	PTPN6, DMTN, FIBP, MAP2K1, FERMT3, ZFP703, RDX, L1CAM, PTPRU, MEGF10, PRKCD, SLC7A11, CTNNA3, FLNA, NCAM1, GATA1, FGG, SERPINE2, DSG2, UBASH3B, PDGFRA, DSP, DSC2, ITGA2B	2156	78	17911	2.55616	0.23491	0.00684217	0.0586031
GOTERM_BP_FAT	GO:0032989~cellular component morphogenesis	216	8.13253	2.9477e-05	MEF2C, SYT1, SYT4, LPAR3, L1CAM, LPAR1, RADIL, BDNF, SEMA7A, RAB25, CRYAA, KIF5A, PTPRO, FARP1, THY1, CC2D2A, ST14, RAB17, PDGFRA, PDGFRB, MAD2L2, EIF2AK4, KIF26B, TFCP2L1, SLC11A2, TAL1, NKX2-1, MAP2K1, GAS8, AGER, KDR, NTRK3, EPHA4, LAMA1, NTRK2, MAP7, NRP2, RTN4, FGF8, ACVRL1, TRPV2, FERMT3, EZH2, MYBPC3, SPAG17, WDR36, RSPH4A, EEF2K, SEMA3D, LMOD1, NEURL1A, SEMA3A, CCNO, LMOD3, FLOT1, VIL1, F…	2156	1382	17911	1.29842	0.238788	0.00679787	0.0597149
GOTERM_BP_FAT	GO:0043068~positive regulation of programmed cell death	104	3.91566	3.2463e-05	MEF2C, HMGCR, IL18, TLR3, LPAR1, ANKRD1, BAK1, NLRC4, USP27X, BDNF, MAP3K5, PTGIS, CTGF, TRP63, FAS, CCAR2, EIF2B5, RARG, NCF2, FADD, CD40, CTNNA1, PLAUR, HIF1A, ARRB1, TFAP2B, PDGFRB, DCUN1D3, WNT5A, CYP1B1, CLU, SP110, CDC34, PIN1, VDR, MUSK, ZFP819, NKX3-1, SKIL, PPP2R2B, TRP53, B4GALT1, MUC2, EEF1A2, AGER, ATM, NTRK3, NOTCH2, EI24, ATF4, HDAC3, RNF7, P2RX1, CSRNP3, ECSCR, PDCD7, STEAP3, TRPV1…	2156	582	17911	1.4845	0.259539	0.00730204	0.0657619
GOTERM_BP_FAT	GO:0051674~localization of cell	211	7.94428	3.3301e-05	MEF2C, PVR, LDHC, TMEM18, PGF, PTPN22, LPAR1, TAF7L, APOB, CTGF, SEMA7A, RAB25, SGPL1, IKBKAP, TMEFF2, PLD2, PLD1, EMX2, PTPRU, CTNNA1, SIRPA, PTPRO, THY1, RETN, CCR6, SERPINF1, HAS1, CD34, ST14, PDGFRA, PDGFRB, SLC9C1, LAMC2, ITGA2B, CYP1B1, CDK5R2, PIN1, PFN1, IL17B, RAC2, IDH2, NKX2-1, FCER1G, PLAT, MAP2K1, SLAMF8, GAS8, ECM1, S100A14, AGER, KDR, NTRK3, EPHA4, LAMA1, RNF7, CD300A, NTRK2, ARF4,…	2156	1348	17911	1.30036	0.265261	0.00731217	0.0674591
GOTERM_BP_FAT	GO:0048870~cell motility	211	7.94428	3.3301e-05	MEF2C, PVR, LDHC, TMEM18, PGF, PTPN22, LPAR1, TAF7L, APOB, CTGF, SEMA7A, RAB25, SGPL1, IKBKAP, TMEFF2, PLD2, PLD1, EMX2, PTPRU, CTNNA1, SIRPA, PTPRO, THY1, RETN, CCR6, SERPINF1, HAS1, CD34, ST14, PDGFRA, PDGFRB, SLC9C1, LAMC2, ITGA2B, CYP1B1, CDK5R2, PIN1, PFN1, IL17B, RAC2, IDH2, NKX2-1, FCER1G, PLAT, MAP2K1, SLAMF8, GAS8, ECM1, S100A14, AGER, KDR, NTRK3, EPHA4, LAMA1, RNF7, CD300A, NTRK2, ARF4,…	2156	1348	17911	1.30036	0.265261	0.00731217	0.0674591
GOTERM_BP_FAT	GO:0040007~growth	168	6.3253	3.58248e-05	MEF2C, NCBP1, SYT1, STIL, SYT4, SLC44A4, SLC6A3, PGLYRP1, TIRAP, LPAR3, L1CAM, TTN, SOHLH2, WNT2, DAB2, BDNF, SERPINE2, CTGF, HTRA1, SEMA7A, GATA3, RARA, GDF9, HTRA4, CHRNA1, LGI1, CCAR2, DSCAM, SGPL1, GJD4, RARG, CRYAA, CRYAB, DRAXIN, DLL1, SOCS5, ACTN3, RMI1, NCAM1, CRHR2, HIF1A, SLC25A33, PDGFRA, PYGO2, PDGFRB, DCUN1D3, MAD2L2, EIF2AK4, KIF26B, WNT5A, CAV3, PLXNC1, ENPP1, TFCP2L1, HSPA1A, AHSG…	2156	1035	17911	1.34847	0.282226	0.00768197	0.0725698
GOTERM_BP_FAT	GO:0099536~synaptic signaling	102	3.84036	3.68108e-05	MEF2C, SYT1, LYPD1, SNCG, SNCAIP, SYT4, SLC6A3, CRHBP, SYT8, GDNF, ITPKA, BDNF, SERPINE2, GRIN2C, GRID2, RARA, LGI1, CHRNA1, BAIAP2, ARID1B, RPH3A, NCAM1, RETN, CRHR2, GLUL, SSTR2, SSTR3, RASGRF2, RASGRF1, CELF4, UNC13C, EIF2AK4, SNAP91, GNAI2, CACNB4, NAPB, SLC29A1, HCRTR2, MUSK, PLAT, GABRD, MET, SLC6A13, SNAPIN, KDR, ARF1, ATP2A2, P2RX1, PENK, NTRK2, SYTL4, SPTBN2, CHRNB4, SYT13, SYTL3, CACNA1…	2156	570	17911	1.48661	0.288747	0.00771389	0.0745665
GOTERM_BP_FAT	GO:0007268~chemical synaptic transmission	102	3.84036	3.68108e-05	MEF2C, SYT1, LYPD1, SNCG, SNCAIP, SYT4, SLC6A3, CRHBP, SYT8, GDNF, ITPKA, BDNF, SERPINE2, GRIN2C, GRID2, RARA, LGI1, CHRNA1, BAIAP2, ARID1B, RPH3A, NCAM1, RETN, CRHR2, GLUL, SSTR2, SSTR3, RASGRF2, RASGRF1, CELF4, UNC13C, EIF2AK4, SNAP91, GNAI2, CACNB4, NAPB, SLC29A1, HCRTR2, MUSK, PLAT, GABRD, MET, SLC6A13, SNAPIN, KDR, ARF1, ATP2A2, P2RX1, PENK, NTRK2, SYTL4, SPTBN2, CHRNB4, SYT13, SYTL3, CACNA1…	2156	570	17911	1.48661	0.288747	0.00771389	0.0745665
GOTERM_BP_FAT	GO:0098916~anterograde trans-synaptic signaling	102	3.84036	3.68108e-05	MEF2C, SYT1, LYPD1, SNCG, SNCAIP, SYT4, SLC6A3, CRHBP, SYT8, GDNF, ITPKA, BDNF, SERPINE2, GRIN2C, GRID2, RARA, LGI1, CHRNA1, BAIAP2, ARID1B, RPH3A, NCAM1, RETN, CRHR2, GLUL, SSTR2, SSTR3, RASGRF2, RASGRF1, CELF4, UNC13C, EIF2AK4, SNAP91, GNAI2, CACNB4, NAPB, SLC29A1, HCRTR2, MUSK, PLAT, GABRD, MET, SLC6A13, SNAPIN, KDR, ARF1, ATP2A2, P2RX1, PENK, NTRK2, SYTL4, SPTBN2, CHRNB4, SYT13, SYTL3, CACNA1…	2156	570	17911	1.48661	0.288747	0.00771389	0.0745665
GOTERM_BP_FAT	GO:0099537~trans-synaptic signaling	102	3.84036	3.68108e-05	MEF2C, SYT1, LYPD1, SNCG, SNCAIP, SYT4, SLC6A3, CRHBP, SYT8, GDNF, ITPKA, BDNF, SERPINE2, GRIN2C, GRID2, RARA, LGI1, CHRNA1, BAIAP2, ARID1B, RPH3A, NCAM1, RETN, CRHR2, GLUL, SSTR2, SSTR3, RASGRF2, RASGRF1, CELF4, UNC13C, EIF2AK4, SNAP91, GNAI2, CACNB4, NAPB, SLC29A1, HCRTR2, MUSK, PLAT, GABRD, MET, SLC6A13, SNAPIN, KDR, ARF1, ATP2A2, P2RX1, PENK, NTRK2, SYTL4, SPTBN2, CHRNB4, SYT13, SYTL3, CACNA1…	2156	570	17911	1.48661	0.288747	0.00771389	0.0745665
GOTERM_BP_FAT	GO:0032940~secretion by cell	154	5.79819	3.71952e-05	MEF2C, SNCG, SYT1, HMGN3, SNCAIP, SYT4, SLC44A4, HMGCR, CRHBP, TLR1, SYT8, PTPN22, ILDR2, ANKRD1, SLC16A1, DAB2, NLRC4, BDNF, ATG5, SERPINE2, CTGF, GATA3, STAM, GDF9, LGI3, RAB27A, PLD2, CRTAM, SOCS1, TRPA1, ERP29, PIM3, NR0B2, CD40, PDE4C, RPH3A, NCAM1, RETN, CRHR2, GLUL, LAT2, HIF1A, ARRB1, CD34, TFAP2B, RAB15, UNC13C, SSC5D, WNT5A, SRI, IL1R2, SNAP91, CDK5R2, PANX1, FGR, GLUD1, UNC93B1, FAM132…	2156	935	17911	1.3683	0.291273	0.0076216	0.0753449
GOTERM_BP_FAT	GO:0040008~regulation of growth	119	4.48042	3.81694e-05	MEF2C, SYT1, NCBP1, SYT4, SLC44A4, SLC6A3, TIRAP, LPAR3, L1CAM, WNT2, DAB2, BDNF, SERPINE2, HTRA1, CTGF, SEMA7A, GDF9, HTRA4, LGI1, CCAR2, DSCAM, SGPL1, GJD4, CRYAA, NDNL2, CRYAB, DRAXIN, SOCS1, SOCS6, DLL1, SOCS4, SOCS5, ACTN3, NCAM1, HIF1A, SLC25A33, TMPRSS11D, DCUN1D3, MAD2L2, WNT5A, CAV3, PLXNC1, ENPP1, TFCP2L1, HOXB13, HSPA1A, AHSG, PIN1, MUSK, TRO, TRP53, SCD1, CPNE6, SPTBN4, MNDAL, FDPS, T…	2156	688	17911	1.43691	0.297635	0.00765107	0.0773175
GOTERM_BP_FAT	GO:0051260~protein homooligomerization	61	2.29669	4.24791e-05	CLDN7, SYT1, ALAD, GLRA1, HPRT, CHMP4B, TRPV1, IDE, NLRC4, MAT1A, TRP63, FAS, KCNG3, LGI1, DCTPP1, VWA2, KCNMA1, KCND1, TRPM8, CRYAA, CRYAB, SCUBE1, FLOT1, TRPA1, SLC34A1, CBR4, SIGMAR1, NUPL1, PKD2L1, RAD51, CNGA2, TAF10, GLUL, RYR3, TYSND1, CLDN1, MBL1, CLU, KCNA6, PPAT, KCNS2, NPM1, C1QTNF2, BRK1, GNMT, ENTPD2, TMEM120A, SHMT2, AK3, EVL, KCTD5, ANXA5, ADIPOQ, KCTD8, PEO1, P2RX1, BAX, BIK, KCTD…	2156	299	17911	1.69484	0.325103	0.00833096	0.086044
GOTERM_BP_FAT	GO:0051094~positive regulation of developmental process	197	7.41717	4.58538e-05	MEF2C, SYT1, SYT4, PGF, LPAR3, L1CAM, LPAR1, BDNF, MAP3K5, BRINP1, BRINP2, SERPINE2, SEMA7A, SLC9B2, H2AFY, RARA, FAM150B, ADGRB2, CD40, RETN, SERPINF1, MAPK6, CD34, PDGFRA, PDGFRB, CYP1B1, PIN1, TAL1, MUSK, AGGF1, MAP2K1, SMAD1, ECM1, AGER, KDR, NTRK3, NOTCH2, EPHA4, ARF1, NTRK2, RGS6, RHEB, UTS2R, GH, SASH3, OPRM1, RTN4, FGF8, ACVRL1, TRPV2, EZH2, YBX3, BNIP3, CPEB1, GFI1B, SMAP1, RRN3, EEF2K, …	2156	1252	17911	1.30717	0.345859	0.00880336	0.0928764
GOTERM_BP_FAT	GO:0001775~cell activation	152	5.72289	5.00881e-05	MEF2C, GNA13, LYPD1, LMO1, IL18, TLR1, JAG2, PGLYRP1, TIRAP, TLR3, PTPN22, STOML2, MEGF10, BATF, GATA1, BAK1, ATG5, SERPINE2, CTGF, GATA3, MS4A1, IGLL1, RARA, PATZ1, FAS, RC3H1, RAB27A, PLD2, GJD4, CD3D, BST1, SOCS6, IL11RA1, FADD, DLL1, SOCS5, CD40, THY1, LAT2, CD37, CCR6, WBP2NL, CD59A, PDGFRA, PDGFRB, 5830411N06RIK, PLA2G2D, EIF2AK4, ITGA2B, WNT5A, ITGAL, MFNG, FGR, CLU, CACNB4, GCLM, FGG, RAC…	2156	926	17911	1.36365	0.371002	0.00941716	0.101449
GOTERM_BP_FAT	GO:0065003~macromolecular complex assembly	236	8.88554	5.28315e-05	SYT1, ALAD, GDA, MED24, STOML2, TAF7L, MAT1A, INSIG1, H2AFY, LSM3, FAS, PTBP2, CLNS1A, CRYAA, CD3D, CRYAB, TRPA1, CTNNA1, FARP2, GLUL, RYR3, MAPK3, MCTS2, UNC13C, TICRR, ELN, AHCTF1, PPAT, AHSG, PFN1, TAL1, UPK1A, SPP2, TMEM120A, MAP2K1, SMAD6, SMAD1, COL16A1, ATM, FNIP2, PEO1, ARF1, RNF4, CHRNB4, CHAF1A, CHAF1B, RTN4, HNF1A, ACVRL1, GLRA1, TRPV1, FERMT3, MYBPC3, COPS8, GJA5, LSM14A, RRN3, LMOD1,…	2156	1544	17911	1.2698	0.386774	0.00973276	0.107003
GOTERM_BP_FAT	GO:0030855~epithelial cell differentiation	110	4.14157	6.24292e-05	MEF2C, THRB, JAG2, JAG1, GDNF, DAB2, GATA3, WDR77, TRP63, H2AFY, RARA, RAB25, ATOH8, KRT84, RARG, CRYAA, SIX3, DLL1, PTPRO, PLAUR, CRHR2, HIF1A, CD34, ST14, DSP, WNT5A, SOX3, TFCP2L1, ONECUT2, HOXB13, TAGLN2, VDR, PPL, UPK1A, UPK1B, HEG1, NKX2-1, SKIL, PRR9, TMEM79, B4GALT1, MUC2, MAP2K1, MYO1E, MET, CRB3, BFSP2, KDR, NTRK3, DLX3, LAMA1, NOTCH2, SYNE4, RHEB, MAP7, FGF8, ACVRL1, ELF3, EZH2, E2F8, …	2156	633	17911	1.44364	0.438904	0.0112667	0.12643
GOTERM_BP_FAT	GO:0051128~regulation of cellular component organization	348	13.1024	6.5159e-05	MEF2C, SYT1, LYPD1, GDA, SYT4, BTC, STOML2, LPAR3, L1CAM, LPAR1, AURKB, BAK1, BDNF, SIN3A, DDX11, SERPINE2, HTRA1, CTGF, SEMA7A, INSIG1, GRID2, H2AFY, STAM, GDF9, HTRA4, FAS, FAM150B, CDCA5, CCAR2, ADGRB2, RAB27A, PLD2, ACAA2, TMEFF2, PLD1, CRYAA, CRYAB, ESPL1, SIRPA, FARP2, PLAUR, THY1, UHRF1, MAPK6, SERPINF1, GPBAR1, RAB17, MAPK3, PDGFRB, MAD2L2, EPS8L2, EPS8L1, ENPP1, MRE11A, ELN, HSPA1A, CDC3…	2156	2399	17911	1.20509	0.452904	0.0115317	0.131955
GOTERM_BP_FAT	GO:0010942~positive regulation of cell death	108	4.06627	6.65503e-05	MEF2C, HMGCR, IL18, TLR3, ANKRD1, LPAR1, BAK1, NLRC4, USP27X, BDNF, MAP3K5, PTGIS, CTGF, TRP63, FAS, CCAR2, EIF2B5, RARG, NCF2, FADD, CD40, CTNNA1, PLAUR, HIF1A, ARRB1, TFAP2B, PDGFRB, DCUN1D3, WNT5A, CYP1B1, CLU, SP110, CDC34, PIN1, VDR, MUSK, ZFP819, NKX3-1, SKIL, PPP2R2B, B4GALT1, TRP53, MUC2, EEF1A2, KCNK2, ZFP746, AGER, ATM, NTRK3, NOTCH2, ATF4, EI24, HDAC3, RNF7, P2RX1, CSRNP3, ECSCR, PDCD7…	2156	620	17911	1.44712	0.459905	0.0115556	0.13477
GOTERM_BP_FAT	GO:0043067~regulation of programmed cell death	229	8.62199	6.73852e-05	MEF2C, BTC, NAA15, LPAR1, AURKB, HMGN5, BAK1, BDNF, MAP3K5, SIN3A, CTGF, GRID2, RARA, GDF9, FAS, CCAR2, EIF2B5, ACAA2, RARG, BCL2L14, CRYAA, NCF2, CRYAB, SKP2, PIM3, CD40, PIM2, CTNNA1, PLAUR, KRT18, SERBP1, PDGFRB, CYP1B1, MRE11A, CDC34, HSPA1B, PIN1, MUSK, ZFP819, FCER1G, FAIM, PPP2R2B, IKZF3, SMAD6, AGER, ATM, KDR, CIDEC, NTRK3, NOTCH2, HYOU1, EI24, RNF7, CSRNP3, NTRK2, ARF4, STEAP3, FGF8, TRP…	2156	1498	17911	1.26997	0.464063	0.0114843	0.13646
GOTERM_BP_FAT	GO:0008219~cell death	296	11.1446	6.878e-05	MEF2C, MRPL41, BTC, NAA15, LPAR1, AURKB, HMGN5, MEGF10, DNASE1L3, BAK1, CLPTM1L, BRINP1, MAP3K5, BDNF, SIN3A, CTGF, GRID2, RARA, GDF9, FAS, CCAR2, EIF2B5, SGPL1, ACAA2, RARG, BCL2L14, CRYAA, NCF2, CRYAB, SKP2, PIM3, CD40, PIM2, CTNNA1, PLAUR, KRT18, SERPINF1, SIAH1B, CD34, SERBP1, MAPK3, PDGFRB, CYP1B1, MRE11A, CDC34, HSPA1B, PIN1, MUSK, ZFP819, CACYBP, FCER1G, FAIM, PPP2R2B, IKZF3, SMAD6, LGALS7…	2156	2003	17911	1.22767	0.470938	0.0115087	0.139283
GOTERM_BP_FAT	GO:0015850~organic hydroxy compound transport	43	1.61898	6.99676e-05	RTN4, SNCG, SYT1, HNF1A, SYT4, SLC6A3, AQP7, ACAT2, GDNF, APOB, DAB2, STX12, STARD4, FCER1G, SLCO1C1, SLC22A3, SLC51B, SLC51A, ABCA13, SLC22A2, IRAK1, PLA2G10, MAOB, PARK2, ADIPOQ, LDLRAP1, ABCG1, PRKCB, ABCB4, SREBF2, CADPS, CRHR2, ABCG5, LRP1, NUS1, P2RX1, CD300A, ABCC3, MFSD10, ABCC2, LIPC, SCP2, SMPD3	2156	191	17911	1.87028	0.476722	0.0114984	0.141686
GOTERM_BP_FAT	GO:0010941~regulation of cell death	245	9.2244	7.58997e-05	MEF2C, BTC, NAA15, LPAR1, AURKB, HMGN5, BAK1, MAP3K5, BDNF, SIN3A, CTGF, GRID2, RARA, GDF9, FAS, CCAR2, EIF2B5, ACAA2, RARG, BCL2L14, CRYAA, NCF2, CRYAB, SKP2, PIM3, CD40, PIM2, CTNNA1, PLAUR, KRT18, SERPINF1, CD34, SERBP1, PDGFRB, CYP1B1, MRE11A, CDC34, HSPA1B, PIN1, MUSK, ZFP819, CACYBP, FCER1G, FAIM, PPP2R2B, IKZF3, SMAD6, AGER, ZFP746, KCNK2, ATM, KDR, CIDEC, NTRK3, NOTCH2, HYOU1, EI24, RNF7,…	2156	1620	17911	1.25638	0.504681	0.0122499	0.15369
GOTERM_BP_FAT	GO:0035556~intracellular signal transduction	345	12.9895	7.72484e-05	MEF2C, S100A4, ADCY4, ADCY7, ADCY8, PTPN22, LPAR3, L1CAM, LPAR1, BAK1, MAP3K5, SERPINE2, CTGF, WNK4, SEMA7A, RARA, RAB25, GDF9, FAS, FAM150B, CCAR2, RAB27A, PLD2, IKBKAP, MAGI3, PLD1, CRYAB, CD40, PIM2, FARP1, TANK, FARP2, PLAUR, CRHR2, CCR6, RAB18, RAB17, MAPK3, PDGFRA, PDGFRB, RAB15, MST1R, ARL8B, MAD2L2, UNC13C, EPS8L2, EPS8L1, CYP1B1, GNAI2, ASB12, FAM132A, CDC34, PEX5L, ASB17, PIN1, RAC2, DU…	2156	2380	17911	1.20424	0.510827	0.0122526	0.156419
GOTERM_BP_FAT	GO:0043405~regulation of MAP kinase activity	57	2.14608	8.27038e-05	MEF2C, HMGCR, EZH2, TIRAP, LPAR3, PTPN22, LPAR1, PDCD4, KISS1R, DAB2, MAP3K5, TDGF1, SHC1, PDGFC, SPRED1, NRG1, FGF1, IRAK1, MAGI3, ERP29, ARHGEF5, CD40, PRKCD, GRM5, GRM4, PLCE1, ARRB1, PDGFRB, MST1R, GADD45B, MAP3K13, CAV3, FGD2, WNT5A, GNAI2, TRIB3, FEM1A, IRAK3, PTK2B, DUSP16, C1QTNF2, PTPN6, TNXB, MAP2K1, LAMTOR2, MET, ADIPOQ, AGER, RGS14, NTRK3, EPHA4, CBLC, TENM1, CD300A, EPGN, LIME1, MAPK…	2156	280	17911	1.69117	0.534916	0.0128914	0.167456
GOTERM_BP_FAT	GO:0042981~regulation of apoptotic process	226	8.50904	8.95262e-05	MEF2C, BTC, NAA15, LPAR1, AURKB, HMGN5, BAK1, BDNF, MAP3K5, SIN3A, CTGF, GRID2, RARA, GDF9, FAS, CCAR2, EIF2B5, ACAA2, RARG, BCL2L14, CRYAA, NCF2, CRYAB, SKP2, PIM3, CD40, PIM2, CTNNA1, PLAUR, KRT18, SERBP1, PDGFRB, CYP1B1, MRE11A, CDC34, HSPA1B, PIN1, MUSK, ZFP819, FCER1G, FAIM, PPP2R2B, IKZF3, SMAD6, AGER, ATM, KDR, CIDEC, NTRK3, NOTCH2, HYOU1, EI24, RNF7, CSRNP3, NTRK2, ARF4, STEAP3, FGF8, TRP…	2156	1482	17911	1.26687	0.56338	0.0137166	0.181258
GOTERM_BP_FAT	GO:0098901~regulation of cardiac muscle cell action potential	10	0.376506	9.1088e-05	CAV3, ANK2, ATP2A2, DSG2, CAMK2D, DSP, DSC2, CACNA1C, GJA5, CTNNA3	2156	18	17911	4.61529	0.569647	0.013727	0.184418
GOTERM_BP_FAT	GO:0009968~negative regulation of signal transduction	164	6.1747	9.26462e-05	LMO3, HMGCR, CRHBP, PTPN22, CNOT1, ANKRD6, GDNF, GSTM7, GATA1, ZGPAT, NLRC5, DAB2, SERPINE2, HTRA1, GATA3, TDGF1, SPRED1, CCAR2, PLD2, ACAA2, BEND6, DRAXIN, SOCS1, SOCS6, SIX3, SOCS4, SOCS5, ACTN3, CTNNA1, PTPRO, TANK, THY1, PLAUR, CRHR2, HIF1A, ARRB1, CD59A, CELF4, LRRC66, NFE2L2, MAD2L2, GRB14, WNT5A, SRI, CAV3, IL1R2, LY6G6E, EID2, PODN, SYVN1, ENPP1, PKHD1, CLU, ONECUT2, CDC34, GCLM, AHSG, PI…	2156	1025	17911	1.3292	0.575809	0.0137366	0.187569
GOTERM_BP_FAT	GO:0008202~steroid metabolic process	54	2.03313	9.30539e-05	HNF1A, THRB, HMGCR, LEPR, G6PDX, HINT2, SULT2B1, APOB, DAB2, STARD4, SAA1, INSIG1, SLCO1C1, PDE8B, FGF1, KCNMA1, CYP3A13, CYP1A2, CYP2B10, LDLRAP1, PANK2, SQLE, H2-KE6, MVK, GC, CYP51, CYP1B1, MVD, SLC37A4, HSD17B12, VDR, DHCR7, APOBR, HSD17B6, HSD17B3, HSD17B7, CYP19A1, SCD1, CEBPA, MSMO1, AMACR, FDPS, ABCG1, MTTP, SREBF2, DKK3, LRP1, HMGCS2, CYP2R1, IDI1, LIPC, MBTPS1, SCP2, GH	2156	262	17911	1.71224	0.577407	0.0135791	0.188394
GOTERM_BP_FAT	GO:0051270~regulation of cellular component movement	139	5.23343	0.000104197	GNA13, PGF, IL18, TIRAP, PTPN22, VTN, LPAR1, DAB2, ANK2, SEMA7A, GATA3, TDGF1, RGN, RAB25, PDGFC, ATOH8, DSCAM, IKBKAP, TMEFF2, PLD2, PLD1, PLXNB3, FADD, PTPRU, CTNNA1, CTNNA3, THY1, RETN, CCR6, HIF1A, SERPINF1, HAS1, PDGFRA, PDGFRB, DSP, LAMC2, STMN1, NFE2L2, ITGA2B, WNT5A, SRI, FXYD1, PLXNC1, PODN, CYP1B1, FGR, PKHD1, ONECUT2, PIN1, PFN1, DOCK1, RAC2, ARPC2, IDH2, NKX2-1, CYP19A1, B4GALT1, TRP5…	2156	846	17911	1.36495	0.618826	0.0149573	0.210932
GOTERM_BP_FAT	GO:0007049~cell cycle	220	8.28313	0.000104252	TEX19.2, MRPL41, BTC, AURKC, AURKB, HMGN5, BRINP1, MEI4, BRINP2, SIN3A, DDX11, CTGF, CDCA2, H2AFY, RARA, H2AFX, CDCA5, CCAR2, CDCA3, ESCO1, SKP2, RAD9B, ESPL1, PIM3, PIM2, UHRF1, MAPK6, MAPK3, PDGFRB, TMPRSS11A, ARL8B, MAD2L2, EIF2AK4, GNAI3, GNAI2, TICRR, MRE11A, TDRD9, AHCTF1, CDC34, 1700018B24RIK, PPAT, TIPRL, PIN1, TAL1, NAA50, NCAPG2, PPP2R2B, LFNG, MAP2K1, EME2, EME1, CDC23, DONSON, ATM, NO…	2156	1440	17911	1.2692	0.619018	0.0147365	0.211042
GOTERM_BP_FAT	GO:0060284~regulation of cell development	161	6.06175	0.000106159	MEF2C, SYT1, SYT4, LPAR3, L1CAM, ANKRD1, JAG1, LPAR1, ITPKA, GDNF, HOOK3, WNT2, BRINP1, PACSIN1, ASPA, DAB2, BDNF, BRINP2, SERPINE2, SEMA7A, GATA3, GRID2, SLC9B2, RARA, FAM150B, DSCAM, BEND6, STMN2, DRAXIN, BAIAP2, ENC1, PLXNB3, SIX3, DLL1, ACTN3, CTNNA1, NUMBL, THY1, ASCL2, HIF1A, MAPK6, SERPINF1, RAB17, NFE2L2, MAD2L2, EIF2AK4, WNT5A, CAV3, PLXNC1, ACHE, XLR3B, SSH3, SOX3, SOX5, SNX3, PIN1, DOC…	2156	1006	17911	1.32953	0.625687	0.0147785	0.2149
GOTERM_BP_FAT	GO:0006508~proteolysis	235	8.84789	0.000114321	A2M, KLK1B9, KLK1B3, KLK1B5, STOML2, GGT1, BAK1, C1RA, MAP3K5, BDNF, C1RB, ADAM5, SERPINE2, HTRA1, CTGF, BTBD1, ADAM2, HTRA4, FAS, CCAR2, CRYAA, CRYAB, SKP2, ESPL1, SERPING1, TANK, WFDC13, PLAUR, USP17LB, UHRF1, ADAMTS8, SIAH1B, TMPRSS11D, ST14, FBXL5, TMPRSS11A, ADAMTS3, ASPRV1, IL1R2, CDC34, HSPA1B, PLAT, FBXO2, OSBPL7, SERPINI1, ECM1, CBLC, RNF7, RNF4, KLHDC8A, BTBD11, ENY2, KLK1B11, UBE2G1, D…	2156	1556	17911	1.25467	0.652925	0.0156702	0.231403
GOTERM_BP_FAT	GO:0045936~negative regulation of phosphate metabolic process	98	3.68976	0.000122834	LMO3, HMGCR, IL18, PTPN22, LPAR1, ZGPAT, BAK1, DAB2, RGN, H2AFY, SPRED1, PPP1R36, PKIG, SOCS1, SOCS6, SOCS4, ACTN3, SOCS5, FARP1, THY1, CRHR2, ARRB1, LRRC66, CAV3, PODN, ENPP1, TIPRL, PIN1, IRAK3, AKT1S1, UBASH3B, NPM1, DUSP16, PARD6A, TRP53, PTPN6, TBC1D10C, TMEM225, SMAD6, MET, MYO1D, AGER, CORO1C, NTRK3, CBLC, HDAC3, CSRNP3, CD300A, PRKAR1B, CMYA5, SYTL2, OPRM1, DMTN, CBFA2T3, PDCD4, AKT1, MEN…	2156	560	17911	1.45381	0.679227	0.0165819	0.248615
GOTERM_BP_FAT	GO:0010563~negative regulation of phosphorus metabolic process	98	3.68976	0.000122834	LMO3, HMGCR, IL18, PTPN22, LPAR1, ZGPAT, BAK1, DAB2, RGN, H2AFY, SPRED1, PPP1R36, PKIG, SOCS1, SOCS6, SOCS4, ACTN3, SOCS5, FARP1, THY1, CRHR2, ARRB1, LRRC66, CAV3, PODN, ENPP1, TIPRL, PIN1, IRAK3, AKT1S1, UBASH3B, NPM1, DUSP16, PARD6A, TRP53, PTPN6, TBC1D10C, TMEM225, SMAD6, MET, MYO1D, AGER, CORO1C, NTRK3, CBLC, HDAC3, CSRNP3, CD300A, PRKAR1B, CMYA5, SYTL2, OPRM1, DMTN, CBFA2T3, PDCD4, AKT1, MEN…	2156	560	17911	1.45381	0.679227	0.0165819	0.248615
GOTERM_BP_FAT	GO:0071705~nitrogen compound transport	118	4.44277	0.000123844	SYT1, SNCG, NCBP1, SLC22A16, HMGN3, SLC36A3, SYT4, SLC44A4, HMGCR, SLC6A3, CRHBP, SLC7A9, ILDR2, AQP7, SIDT1, GDNF, SLC7A6, SLC7A7, SLC16A1, TRPA1, PIM3, NR0B2, PDE4C, NUPL2, NUPL1, CRHR2, GLUL, HIF1A, RHCG, ARRB1, SLC25A33, TFAP2B, SLC38A1, SRI, SLC38A4, SLC38A3, GM14085, GLUD1, AHCTF1, FAM132A, CACNB4, PEX5L, G6PC2, SLC29A1, SERINC2, FGG, SLC48A1, FOLR2, NPM1, SYBU, FCER1G, MYO1C, MAOB, SLC6A13…	2156	700	17911	1.40041	0.682212	0.0164768	0.250656
GOTERM_BP_FAT	GO:0012501~programmed cell death	276	10.3916	0.00013194	MEF2C, MRPL41, BTC, NAA15, LPAR1, AURKB, HMGN5, MEGF10, DNASE1L3, BAK1, CLPTM1L, MAP3K5, BDNF, SIN3A, CTGF, GRID2, RARA, GDF9, FAS, CCAR2, EIF2B5, SGPL1, ACAA2, RARG, BCL2L14, CRYAA, NCF2, CRYAB, SKP2, PIM3, CD40, PIM2, CTNNA1, PLAUR, KRT18, SIAH1B, SERBP1, MAPK3, PDGFRB, CYP1B1, MRE11A, CDC34, HSPA1B, PIN1, MUSK, ZFP819, FCER1G, FAIM, PPP2R2B, IKZF3, SMAD6, LGALS7, AGER, S100A14, ATM, FNIP2, KDR…	2156	1870	17911	1.22614	0.705159	0.0172961	0.267022
GOTERM_BP_FAT	GO:0034220~ion transmembrane transport	116	4.36747	0.000142577	MEF2C, CALHM2, ATP1B3, CRHBP, STOML1, PTPN22, STOML2, AQP7, GSTM7, KCNU1, BAK1, SLC16A1, ANK2, ATG5, WNK4, RGN, KCND1, SCN2B, TRPA1, SLC34A1, PKD2L1, THY1, RHCG, RASGRF2, RASGRF1, RYR3, RYR1, SLC9C1, SRI, CAV3, FXYD1, CLCN2, PANX1, KCNA6, CACNB4, ATP12A, SLC11A2, KCNS2, UBASH3B, SCN9A, HCN3, SLC31A1, PTPN6, TESC, CACNA1I, KCNK2, AGER, ARF1, P2RX1, ATP2A2, ATP2A3, KCNJ8, ATP2A1, CHRNB4, CACNA1C, O…	2156	688	17911	1.40069	0.732809	0.0184169	0.28852
GOTERM_BP_FAT	GO:0048584~positive regulation of response to stimulus	271	10.2033	0.000146059	MEF2C, PVR, S100A4, A2M, PGF, STOML2, LPAR3, PTPN22, L1CAM, LPAR1, BAK1, C1RA, MAP3K5, BDNF, C1RB, SIN3A, DDX11, CTGF, SEMA7A, IGLL1, RARA, GDF9, FAS, FAM150B, CCAR2, PLD2, MAGI3, CRTAM, C4B, TRPA1, SKP2, SERPING1, CD40, PIM2, CTNNA1, THY1, PLAUR, CRHR2, CCR6, MAPK3, PDGFRA, PDGFRB, MST1R, ADAMTS3, EIF2AK4, MFNG, CYP1B1, GNAI2, FAM132A, 1700018B24RIK, CACNB4, PIN1, IL17B, RAC2, NRARP, DUSP15, FCE…	2156	1834	17911	1.22756	0.741284	0.0186029	0.295556
GOTERM_BP_FAT	GO:0045055~regulated exocytosis	41	1.54367	0.000150952	DMTN, SYT1, CDK5R2, FGR, SYT4, CRHBP, SYT8, NAPB, FES, PEX5L, PFN1, RAC2, FCER1G, SV2B, SNAP23, SNAP25, TMEM79, RAB27A, PLD2, ZP3, CACNA1I, MYO1F, SNAPIN, RPH3A, ANXA3, CADPS, RAB11FIP5, LAT2, RAB31, ARF1, P2RX1, ATP2A2, CD300A, SPTBN2, SYTL4, SYT13, RAB15, SYTL3, UNC13C, CACNA1C, SYT17	2156	185	17911	1.84112	0.75274	0.0189592	0.305442
GOTERM_BP_FAT	GO:0006814~sodium ion transport	42	1.58133	0.000167085	FXYD1, CAV3, SLC38A4, SLC38A3, ATP1B3, SLC20A2, STOML1, ATP12A, PRSS8, AKT1, SLC5A4B, SERPINE2, SLC5A4A, WNK4, SLC4A8, CAMK2D, SCN9A, SLC9B2, SCNN1G, PLCB1, HCN3, AKT3, GLRX, TESC, SLC8A2, SCN2B, SLC34A1, ASIC2, SLC10A6, SLC6A15, SLC10A4, TRPM2, PKD2L1, ARF1, SLC17A1, SLC17A2, SLC9C1, SLC13A3, SCN11A, SLC38A1, SLC5A7, SCN4A	2156	192	17911	1.81727	0.787044	0.020684	0.338035
GOTERM_BP_FAT	GO:0046434~organophosphate catabolic process	31	1.16717	0.000168265	ENPP5, HPRT, ENPP1, UPP1, EGLN1, MTMR2, PDE1A, SYNJ2, PDE8B, PLCB1, ENTPD2, MTMR7, NT5E, DCTPP1, PLD2, PLD1, PNLIPRP2, NCF2, NUDT5, NUDT10, GDPD5, PDE4C, PRKCD, GDPD1, PNPLA8, PDE7B, PDE2A, INPP4B, LIPC, PLA2G4E, PLA2G4D	2156	126	17911	2.04391	0.789357	0.0205537	0.340417
GOTERM_BP_FAT	GO:0051259~protein oligomerization	92	3.46386	0.000182092	SYT1, CLDN7, ALAD, ACVRL1, HPRT, GLRA1, CHMP4B, TRPV1, HMGCR, IDE, STOML2, MED24, GJA5, NLRC4, BOK, MAT1A, TRP63, FAS, LGI1, KCNG3, AHNAK, DCTPP1, VWA2, KCNMA1, TRPM3, IRAK1, KCND1, CRYAA, TRPM8, CRYAB, SCUBE1, TRPA1, FLOT1, SLC34A1, CBR4, FADD, SIGMAR1, CTNNA1, CNGA4, NUPL1, PKD2L1, TRPM1, RAD51, CNGA2, TAF10, GLUL, RYR3, TYSND1, CLDN1, H2-KE6, MBL1, ACHE, PANX1, CLU, KCNA6, PPAT, MTMR2, C1QTNF6…	2156	524	17911	1.45857	0.814667	0.0219348	0.368343
GOTERM_BP_FAT	GO:0044255~cellular lipid metabolic process	147	5.53464	0.000186281	ALDH8A1, CYP2C66, ALOXE3, CYP2C69, HMGCR, STOML2, GGT1, CYP2B23, GSTM7, APOB, PTGIS, STARD4, ELOVL5, ST3GAL5, ST3GAL4, INSIG1, RGN, PLD3, SGPL1, PLD2, ACAA2, CYP2C55, PLD1, CYP3A13, PLD4, CYP26A1, CYP1A2, CYP2B10, PNPLA5, PNPLA8, CYP2B19, MAPK3, PDGFRA, PDGFRB, MVK, PLA2G2D, CAV3, ACADSB, CYP1B1, CYP2C44, RBP1, FGR, MVD, HSD17B12, CERS6, ACAT2, SERINC2, PLCH2, APOBR, NKX2-1, LIPT2, SCD1, LPL, SCD…	2156	915	17911	1.33465	0.821715	0.0221456	0.3768
GOTERM_BP_FAT	GO:0000902~cell morphogenesis	197	7.41717	0.00018815	MEF2C, SYT1, SYT4, LPAR3, L1CAM, LPAR1, RADIL, BDNF, SEMA7A, RAB25, CRYAA, KIF5A, PTPRO, FARP1, THY1, CC2D2A, ST14, RAB17, MAD2L2, EIF2AK4, KIF26B, TFCP2L1, SLC11A2, TAL1, NKX2-1, MAP2K1, GAS8, AGER, KDR, NTRK3, EPHA4, LAMA1, NTRK2, MAP7, NRP2, RTN4, FGF8, ACVRL1, TRPV2, FERMT3, EZH2, SPAG17, WDR36, RSPH4A, EEF2K, SEMA3D, NEURL1A, SEMA3A, CCNO, FLOT1, VIL1, FBLIM1, FLNA, AMIGO1, SS18, CLIC5, CHL1…	2156	1283	17911	1.27559	0.824774	0.0220818	0.380574
GOTERM_BP_FAT	GO:0022603~regulation of anatomical structure morphogenesis	163	6.13705	0.000198649	MEF2C, GNA13, SYT1, SYT4, PGF, IL18, LPAR3, L1CAM, LPAR1, ANKRD6, ITPKA, GDNF, WNT2, DAB2, BDNF, PTGIS, ATG5, SEMA7A, GATA3, RC3H1, DSCAM, ADGRB2, COCH, DRAXIN, BAIAP2, PLXNB3, DLL1, NUMBL, THY1, CRHR2, HIF1A, SERPINF1, CPE, CD59A, CD34, PDGFRA, NFE2L2, MAD2L2, ASB4, WNT5A, CAV3, PLXNC1, ACHE, CYP1B1, FGR, XLR3B, SSH3, VDR, DOCK1, AGGF1, CRB2, NRARP, ARPC2, CASZ1, NKX2-1, SKIL, RUNX1, LFNG, B4GAL…	2156	1033	17911	1.31087	0.841005	0.0230081	0.401771
GOTERM_BP_FAT	GO:0051046~regulation of secretion	124	4.66867	0.000204012	MEF2C, SYT1, SNCG, HMGN3, SNCAIP, SYT4, HMGCR, CRHBP, TLR1, SYT8, PTPN22, ANKRD1, DAB2, SLC16A1, ATG5, WNK4, GATA3, STAM, GDF9, LGI3, RAB27A, PLD2, CRTAM, SOCS1, TRPA1, ERP29, PIM3, NR0B2, CD40, PDE4C, RPH3A, NCAM1, RETN, CRHR2, GLUL, HIF1A, ARRB1, CD34, TFAP2B, RAB15, SSC5D, WNT5A, SRI, IL1R2, CDK5R2, FGR, PANX1, GLUD1, UNC93B1, FAM132A, NAPB, PEX5L, G6PC2, FGG, RAC2, BTN1A1, SYBU, IDH2, NKX3-1,…	2156	751	17911	1.37168	0.848705	0.0233301	0.412595
GOTERM_BP_FAT	GO:0006915~apoptotic process	262	9.86446	0.000241732	MEF2C, MRPL41, BTC, NAA15, LPAR1, AURKB, HMGN5, MEGF10, DNASE1L3, BAK1, CLPTM1L, MAP3K5, BDNF, SIN3A, CTGF, GRID2, RARA, FAS, CCAR2, EIF2B5, SGPL1, ACAA2, RARG, BCL2L14, CRYAA, NCF2, CRYAB, PIM3, CD40, PIM2, CTNNA1, PLAUR, KRT18, SIAH1B, MAPK3, PDGFRB, CYP1B1, MRE11A, CDC34, HSPA1B, PIN1, MUSK, ZFP819, FCER1G, FAIM, PPP2R2B, SMAD6, LGALS7, AGER, S100A14, ATM, FNIP2, KDR, CIDEC, NTRK3, NOTCH2, HYO…	2156	1779	17911	1.22348	0.893301	0.0272483	0.488704
GOTERM_BP_FAT	GO:0009887~organ morphogenesis	163	6.13705	0.00024693	MEF2C, HMGN1, STIL, THRB, PGF, FAM20A, JAG2, NR2E3, ANKRD1, JAG1, TTN, ANKRD6, GDNF, WNT2, GATA1, BAK1, ACTG2, WDR72, DAB2, BDNF, CTGF, HTRA1, WNK4, GATA3, INSIG1, TRP63, RARA, PDGFC, DSCAM, EDARADD, SGPL1, RARG, CRYAA, SLC34A1, SIX3, DLL1, ACTN3, CTNNA1, THY1, GABRR2, HIF1A, CPE, CD34, MAPK3, PDGFRA, RYR1, TFAP2B, PDGFRB, DSP, MFAP2, KIF26B, WNT5A, CAV3, GCNT4, GCNT3, SOX3, ITGB4, HOXB13, VDR, H…	2156	1038	17911	1.30455	0.898314	0.0274915	0.499187
GOTERM_BP_FAT	GO:0060322~head development	129	4.85693	0.000250538	MEF2C, SYT1, STIL, SYT4, STK36, SLC6A3, LPAR1, TTN, HOOK3, WNT2, CDH22, BAK1, SERPINE2, SEMA7A, GRID2, RARA, H2AFX, FAS, PTBP2, EIF2B5, SGPL1, RARG, DRAXIN, EMX2, SIX3, IL11RA1, DLL1, NUMBL, NCAM1, SSTR2, SSTR3, HIF1A, RAB18, MAPK3, PDGFRA, PYGO2, STMN1, SMARCA1, WNT5A, SLC38A3, CDK5R2, SOX3, GLUD1, HOXA1, NKX2-1, LHX8, TRP53, SPAG6L, MAP2K1, MAOB, MET, SMAD1, SLC6A17, GAS8, AK7, SYNGR3, ATM, AK8…	2156	791	17911	1.35483	0.901654	0.0275562	0.506463
GOTERM_BP_FAT	GO:0055082~cellular chemical homeostasis	125	4.70633	0.000253129	MEF2C, GNA13, ATP1B3, HMGCR, LPAR3, STOML2, AQP7, LPAR1, GSTM7, BAK1, ATP2B3, SIN3A, ANK2, ATG5, PVALB, WNK4, RGN, TMEM203, HKDC1, TRPA1, SLC34A1, SOCS6, PIM3, CD40, THY1, CRHR2, ATP2C2, CCR6, HIF1A, RHCG, SERPINF1, ARRB1, RYR3, PDGFRA, TFAP2B, RYR1, SLC9C1, SRI, CAV3, FXYD1, ENPP1, PKHD1, FAM132A, CACNB4, ATP12A, GCLM, HCRTR2, SLC11A2, SLC29A1, VDR, UBASH3B, SLC31A1, TRP53, PTPN6, TESC, CACNA1I,…	2156	762	17911	1.36278	0.903986	0.0275105	0.511689
GOTERM_BP_FAT	GO:0033036~macromolecule localization	382	14.3825	0.000259744	SNCG, LYPD1, HMGN3, SYT4, ATP1B3, PTPN22, STOML2, SIDT1, AURKB, HOOK3, HOOK2, APOB, SIN3A, GRIN2C, WNK4, GRID2, H2AFY, GDF9, STAM, RAB25, CDCA5, RAB27A, CRTAM, SRP54A, KIF5A, SRP54B, TRPA1, PIM3, PTPRU, CD40, CTNNA1, YIF1A, RETN, CRHR2, ATP2C2, GLUL, KRT18, RAB18, CD34, RAB17, MAPK3, CC2D2A, RAB15, PLA2G2D, KIF26B, RTP3, IL1R2, ENPP1, AHCTF1, FAM132A, ACAT2, PEX5L, PIN1, PFN1, MUSK, TRAM2, STX12,…	2156	2705	17911	1.17319	0.90969	0.0278919	0.525027
GOTERM_BP_FAT	GO:0032970~regulation of actin filament-based process	65	2.44729	0.000260146	MEF2C, DMTN, LPAR1, FES, GJA5, KISS1R, ANK2, GSN, CTGF, LMOD1, LMOD3, TMEFF2, LIMK1, BAIAP2, VIL1, ARHGEF5, PDXP, PRKCE, PRKCD, CTNNA3, TRPM2, FLNA, ANKRD23, CFL2, FHOD3, DSP, PDGFRB, CASQ2, SPTB, FXYD1, CAV3, SRI, FGR, HAX1, SSH3, ELN, RDX, CCL24, PFN1, SORBS3, PTK2B, ARPC2, WIPF3, BRK1, MYO1C, NF2, HCK, FSCN1, MYO1F, EVL, PARK2, NTRK3, LRP1, ARF1, NEB, TSC1, ATP2A2, DSG2, TENM1, PECAM1, NPHS1, …	2156	345	17911	1.56518	0.910025	0.0276141	0.525837
GOTERM_BP_FAT	GO:0042063~gliogenesis	56	2.10843	0.000273688	RTN4, PRX, HEXB, DICER1, VTN, LPAR1, PAX2, AKT1, ASPA, METRN, SERPINE2, GSN, BOK, OLIG1, NRG1, LTA, EIF2B5, EGR2, DLL1, CDK6, ASCL2, NAB2, MAPK3, CDK5R2, CLU, PPP3R1, SOX5, NFIX, TAL1, PTK2B, DNER, IDH2, NKX2-1, PAFAH1B1, NDRG1, RNF10, POU3F1, MAG, NF2, MAP2K1, PTPRZ1, ADGRG6, MXRA8, AGER, DBI, TENM4, NTRK3, ATXN1, EPHA4, GCM1, PENK, MBOAT7, NTRK2, PHGDH, RHEB, NFIB	2156	286	17911	1.62665	0.920627	0.0287019	0.553138
GOTERM_BP_FAT	GO:0072358~cardiovascular system development	166	6.25	0.000274127	MEF2C, GNA13, STIL, PGF, IL18, NAA15, ANKRD1, JAG1, TTN, WNT2, GATA1, BAK1, APOB, PTGIS, PSKH1, ATG5, CTGF, GATA3, TDGF1, RARA, LOX, ADGRB2, SGPL1, FADD, DLL1, THY1, NCAM1, CRHR2, HIF1A, SERPINF1, CPE, CD59A, CD34, CC2D2A, MAPK3, PDGFRA, RYR1, TFAP2B, PDGFRB, DSP, NFE2L2, ASB4, WNT5A, SRI, CAV3, CYP1B1, HOXB13, PIN1, TAL1, HOXA1, AGGF1, CRB2, NRARP, CACYBP, HEG1, NKX3-1, RUNX1, HECTD1, B4GALT1, T…	2156	1062	17911	1.29854	0.920949	0.0284253	0.554023
GOTERM_BP_FAT	GO:0072359~circulatory system development	166	6.25	0.000274127	MEF2C, GNA13, STIL, PGF, IL18, NAA15, ANKRD1, JAG1, TTN, WNT2, GATA1, BAK1, APOB, PTGIS, PSKH1, ATG5, CTGF, GATA3, TDGF1, RARA, LOX, ADGRB2, SGPL1, FADD, DLL1, THY1, NCAM1, CRHR2, HIF1A, SERPINF1, CPE, CD59A, CD34, CC2D2A, MAPK3, PDGFRA, RYR1, TFAP2B, PDGFRB, DSP, NFE2L2, ASB4, WNT5A, SRI, CAV3, CYP1B1, HOXB13, PIN1, TAL1, HOXA1, AGGF1, CRB2, NRARP, CACYBP, HEG1, NKX3-1, RUNX1, HECTD1, B4GALT1, T…	2156	1062	17911	1.29854	0.920949	0.0284253	0.554023
GOTERM_BP_FAT	GO:0048589~developmental growth	118	4.44277	0.000280747	MEF2C, SYT1, STIL, SYT4, SLC6A3, LPAR3, L1CAM, TTN, WNT2, BDNF, SEMA7A, GATA3, RARA, GDF9, CHRNA1, DSCAM, SGPL1, GJD4, RARG, DRAXIN, DLL1, ACTN3, RMI1, NCAM1, CRHR2, PDGFRA, PYGO2, PDGFRB, EIF2AK4, KIF26B, WNT5A, CAV3, PLXNC1, PIN1, MUSK, NCAPG2, HEG1, TEC, CYP19A1, TRP53, CPNE6, SPTBN4, FDPS, ICMT, SMAD1, KCNK2, ATM, CTC1, KDR, NTRK3, NOTCH2, HDAC3, SPTBN2, MAP7, CACNA1C, SYT17, GH, SASH3, PLEKH…	2156	714	17911	1.37295	0.925649	0.0287796	0.567367
GOTERM_BP_FAT	GO:0009966~regulation of signal transduction	351	13.2154	0.000302313	MEF2C, S100A4, CRHBP, STOML1, LPAR3, PTPN22, L1CAM, LPAR1, ZGPAT, BAK1, MAP3K5, BDNF, SERPINE2, HTRA1, CTGF, SEMA7A, RARA, GDF9, FAS, FAM150B, CCAR2, PLD2, ACAA2, MAGI3, SKP2, CD40, PIM2, CTNNA1, PTPRO, FARP1, TANK, FARP2, PLAUR, THY1, CRHR2, MAPK3, PDGFRA, PDGFRB, MST1R, MAD2L2, ADAMTS3, EPS8L2, EPS8L1, GRB14, LY6G6E, IL1R2, MFNG, CYP1B1, ENPP1, GNAI2, FAM132A, 1700018B24RIK, CDC34, PEX5L, AHSG,…	2156	2468	17911	1.1815	0.939107	0.0306174	0.610823
GOTERM_BP_FAT	GO:0010720~positive regulation of cell development	101	3.80271	0.000304919	MEF2C, SYT1, SYT4, LPAR3, L1CAM, LPAR1, ANKRD1, GDNF, ITPKA, WNT2, ASPA, DAB2, BDNF, PACSIN1, BRINP1, BRINP2, SERPINE2, SEMA7A, SLC9B2, RARA, FAM150B, DSCAM, BEND6, STMN2, BAIAP2, PLXNB3, ENC1, ACTN3, NUMBL, HIF1A, SERPINF1, MAPK6, NFE2L2, WNT5A, ACHE, XLR3B, SNX3, PIN1, DOCK1, ARPC2, CRB2, SKIL, RUNX1, TMEM30A, MAP2K1, CPNE6, MET, FDPS, AGER, KDR, NTRK3, EPHA4, ARF1, NTRK2, RGS6, RHEB, SYT17, GH…	2156	595	17911	1.41018	0.940559	0.0305432	0.616073
GOTERM_BP_FAT	GO:0044057~regulation of system process	88	3.31325	0.000305483	RTN4, OPRM1, GLRA1, TNNC2, THRB, TRPV1, HMGCR, CRHBP, DICER1, G6PDX, MYBPC3, TTN, GJA5, AKT1, DAB2, ANK2, CTGF, WNK4, GDF9, SHC1, SEMA3A, NRG1, KCNMA1, SCN2B, TRPA1, ACTN3, PTPRO, CTNNA3, NCAM1, RETN, RAB11FIP5, TNNT3, CRHR2, SSTR2, HIF1A, CHRM3, GTF2I, CHRM1, GTF2IRD1, LCK, RYR1, DSP, SCN11A, CASQ1, CASQ2, FXYD1, CAV3, SRI, GNAI3, GNAI2, ACAT2, PEX5L, PIN1, MTMR2, FGG, HAND2, CAMK2D, NKX3-1, ZC3…	2156	504	17911	1.45052	0.940868	0.0302713	0.617209
GOTERM_BP_FAT	GO:0007417~central nervous system development	153	5.76054	0.000306808	MEF2C, SYT1, STIL, SYT4, STK36, SLC6A3, VTN, LPAR1, TTN, ZIC2, HOOK3, CDH22, WNT2, BAK1, ASPA, SERPINE2, SEMA7A, GRID2, RARA, OLIG1, H2AFX, FAS, PTBP2, EIF2B5, DRAXIN, EMX2, SIX3, CYP26A1, DLL1, NUMBL, NCAM1, SSTR2, SSTR3, HIF1A, RAB18, MAPK3, PYGO2, STMN1, SMARCA1, WNT5A, SLC38A3, CDK5R2, GLUD1, SOX3, CLU, SOX5, TAL1, HOXA1, CASZ1, NKX2-1, RUNX1, LHX8, TRP53, SPAG6L, MAP2K1, MAOB, MET, SPTBN4, S…	2156	969	17911	1.31171	0.941589	0.0300787	0.619878
GOTERM_BP_FAT	GO:0051493~regulation of cytoskeleton organization	79	2.9744	0.000313974	MEF2C, STIL, DMTN, GDA, CHMP4C, CHMP4B, LPAR1, FES, KISS1R, GSN, CTGF, RANBP1, LMOD1, CDK5RAP2, LMOD3, TMEFF2, KIF11, LIMK1, STMN2, BAIAP2, ARHGEF5, VIL1, CCNF, PDXP, CAMSAP3, NEXN, PRKCE, PRKCD, TRPM2, FLNA, ANKRD23, CFL2, MAPK3, FHOD3, PDGFRB, STMN1, MDM1, SPTB, CAV3, PHLDB1, FGR, HAX1, PKHD1, SSH3, SLC39A12, ELN, RDX, CCL24, PFN1, SORBS3, ARPC2, PTK2B, NPM1, WIPF3, BRK1, PAFAH1B1, CAPN6, NES, …	2156	442	17911	1.48483	0.945339	0.0304481	0.634312
GOTERM_BP_FAT	GO:0007167~enzyme linked receptor protein signaling pathway	133	5.00753	0.000318177	PGF, BTC, STOML1, GDNF, ZIC2, ZGPAT, EIF4EBP1, DAB2, BDNF, HTRA1, CTGF, GATA3, TDGF1, GDF9, PDGFC, ATOH8, MATK, IRS4, SGPL1, BAIAP2, SOCS1, SOCS4, SOCS5, PLAUR, HIF1A, CD59A, MAPK3, PDGFRA, TFAP2B, PDGFRB, ADAMTS3, AKAP3, GRB14, AKAP4, WNT5A, CAV3, EID2, ENPP1, FGR, ONECUT2, ITGB5, FAM132A, EPHA10, AHSG, PIN1, AKT1S1, RNF165, CRB2, DUSP15, NKX3-1, NKX2-1, SKIL, TEC, TRP53, PLAT, PTPN6, MYO1C, MYO…	2156	824	17911	1.3409	0.947425	0.0305297	0.642778
GOTERM_BP_FAT	GO:0006464~cellular protein modification process	479	18.0346	0.000320187	MEF2C, RUSC1, NAA15, MED24, WDR82, MED20, MAP3K5, BTBD1, CTGF, CLK2, CDCA2, FAS, FAM150B, CCAR2, CDCA3, IKBKAP, MAGI3, CRYAA, NDNL2, CRYAB, SKP2, NAA25, PTPRU, PTPRO, PLAUR, THY1, MAPK6, MAPK3, MST1R, EIF2AK4, GNAI2, SPDYE4B, TRIML1, MUSK, NAA30, UBASH3B, DUSP15, DUSP16, KBTBD7, PPP2R2B, GUCY2G, MAP2K1, ATM, FNIP2, CD300A, ARF4, CMYA5, BTBD11, CDC42BPB, OPRM1, FGF8, BCKDK, BACH2, HNF1A, UBE2G1, E…	2156	3474	17911	1.14545	0.948394	0.0304045	0.646825
GOTERM_BP_FAT	GO:0036211~protein modification process	479	18.0346	0.000320187	MEF2C, RUSC1, NAA15, MED24, WDR82, MED20, MAP3K5, BTBD1, CTGF, CLK2, CDCA2, FAS, FAM150B, CCAR2, CDCA3, IKBKAP, MAGI3, CRYAA, NDNL2, CRYAB, SKP2, NAA25, PTPRU, PTPRO, PLAUR, THY1, MAPK6, MAPK3, MST1R, EIF2AK4, GNAI2, SPDYE4B, TRIML1, MUSK, NAA30, UBASH3B, DUSP15, DUSP16, KBTBD7, PPP2R2B, GUCY2G, MAP2K1, ATM, FNIP2, CD300A, ARF4, CMYA5, BTBD11, CDC42BPB, OPRM1, FGF8, BCKDK, BACH2, HNF1A, UBE2G1, E…	2156	3474	17911	1.14545	0.948394	0.0304045	0.646825
GOTERM_BP_FAT	GO:0007166~cell surface receptor signaling pathway	326	12.2741	0.000332845	MEF2C, PGF, CRHBP, BTC, STOML1, STOML2, PTPN22, L1CAM, ZGPAT, BAK1, BDNF, GOT1, ADAM5, SERPINE2, HTRA1, CTGF, GRIN2C, SEMA7A, GRID2, IGLL1, GDF9, FAS, CCAR2, ADGRB2, SGPL1, CD3D, TRPA1, PTPRU, CD40, CTNNA1, PTPRO, FARP2, PLAUR, THY1, CRHR2, CD37, KRT18, MAPK3, CC2D2A, PDGFRA, PDGFRB, MAD2L2, ADAMTS3, ADGRA1, GRB14, ITGA2B, IL1R2, MFNG, GNAI2, ENPP1, FAM132A, CACNB4, 1700018B24RIK, AHSG, PIN1, SLC…	2156	2278	17911	1.18887	0.954102	0.031267	0.672316
GOTERM_BP_FAT	GO:0006820~anion transport	76	2.86145	0.000345497	SLC36A3, HNF1A, GLRA1, SYT4, TRPV1, SLC20A2, SLC16A11, SLC7A9, AGXT, SLC7A6, SLC7A7, AKT1, SLC1A5, BDNF, KISS1R, SLC16A1, SLC2A3, WNK4, SLC1A7, SLCO1C1, SLC51B, SLC51A, ANO7, CLNS1A, SLC22A8, TRPA1, SLC22A22, SLC34A1, SLC7A14, PRKCD, SLC7A11, SLC26A4, GABRR2, PNPLA8, GABRR1, CLIC5, CLIC6, MFSD10, SLC38A1, SLC27A3, CAR4, PLA2G2D, FXYD1, SLC38A4, SLC38A3, CLCN2, ENPP1, MFSD5, SLC37A4, CLCNKB, CACNB…	2156	423	17911	1.4926	0.959175	0.0321106	0.697785
GOTERM_BP_FAT	GO:0022008~neurogenesis	242	9.11145	0.000352497	MEF2C, SYT1, SYT4, GLDN, LPAR3, L1CAM, LPAR1, HOOK3, BRINP1, BDNF, BRINP2, SERPINE2, SEMA7A, GRID2, RARA, FAS, FAM150B, EIF2B5, PLD2, KIF5A, EMX2, CTNNA1, PTPRO, FARP1, THY1, FARP2, MAPK6, SERPINF1, PRDM6, RAB17, MAPK3, ZNHIT2, EIF2AK4, KIF26B, CDK5R2, MANF, PIN1, SLC11A2, TAL1, IDH2, CASZ1, NKX2-1, LHX8, MAP2K1, AGER, KDR, NTRK3, EPHA4, LAMA1, TULP1, PENK, ARF1, NTRK2, ARF4, RGS6, RHEB, GH, NRP2…	2156	1638	17911	1.22736	0.961738	0.0324252	0.711876
GOTERM_BP_FAT	GO:0048729~tissue morphogenesis	108	4.06627	0.000355962	MEF2C, GNA13, STIL, PGF, JAG2, ANKRD1, JAG1, ANKRD6, TTN, GDNF, ZIC2, WNT2, ACTG2, BAK1, DAB2, WNK4, GATA3, TRP63, RARA, TMEFF2, RARG, SIX3, DLL1, HIF1A, ST14, CC2D2A, PDGFRA, DSP, KIF26B, WNT5A, GCNT4, GCNT3, ITGB4, HOXB13, TAL1, VDR, PFN1, FOXQ1, KRT27, CRB1, NRARP, CRB2, NKX3-1, HEG1, NKX2-1, RUNX1, TMEM79, HECTD1, B4GALT1, SETDB2, MET, CRB3, SMAD1, TNNI1, KDR, EPHA4, LAMA1, NOTCH2, SYNE4, GCM…	2156	647	17911	1.38673	0.962946	0.0324166	0.718848
GOTERM_BP_FAT	GO:0034330~cell junction organization	42	1.58133	0.000369997	DMTN, CLDN19, ACVRL1, ALOXE3, CLDN6, ITGB4, RDX, GJA5, KIFC3, COL17A1, PTK2B, MARVELD3, HEG1, ALOX12B, DLG5, PLEC, PARD6A, MICALL2, MYO1C, NF2, FLOT1, ZFP703, FSCN1, CRB3, PTPN13, CAMSAP3, COL16A1, CTNNA1, PTPRO, FLNA, THY1, KDR, NUMBL, CORO1C, GPBAR1, TSC1, DSG2, ITGA5, PKP3, CLDN1, DSP, PHLDB2	2156	199	17911	1.75334	0.967461	0.0333454	0.74709
GOTERM_BP_FAT	GO:0060341~regulation of cellular localization	138	5.19578	0.000378537	MEF2C, LYPD1, SNCG, HMGN3, SNCAIP, SYT4, HMGCR, IL18, TLR3, PTPN22, GDNF, GSTM7, BAK1, DAB2, SIN3A, ANK2, ATG5, INSIG1, H2AFY, SLC51B, CDCA5, GNL3, PLD2, CRYAB, TRPA1, PKIG, PIM3, NUPL1, THY1, CRHR2, HIF1A, ARRB1, DTWD2, MAPK3, WNT5A, SRI, FGR, FAM132A, NAPB, SNX3, DERL3, UBAC2, OSCP1, PIN1, MUSK, UBE2D3, RAC2, ARPC2, UBASH3B, NPM1, SYBU, FCER1G, DYRK2, TMEM30A, HECTD1, PARD6A, PTPN6, TBC1D10C, M…	2156	864	17911	1.32689	0.969935	0.0337734	0.764271
GOTERM_BP_FAT	GO:0006066~alcohol metabolic process	50	1.88253	0.000401436	HNF1A, SGPP1, HMGCR, LEPR, G6PDX, ITPKA, APOB, GOT1, SAA1, INSIG1, SYNJ2, FGF1, PLCB1, SLC34A1, NUDT10, LDLRAP1, ALDH3B1, NUS1, SQLE, INPP4B, MVK, CYP51, SORD, CYP1B1, RBP1, MVD, ALDH3A2, MTMR2, VDR, PTK2B, DHCR7, APOBR, MTMR7, HSD17B7, CEBPA, MOGAT2, MOGAT1, PLB1, FDPS, ABCG1, MTTP, SREBF2, AKR1B8, LRP1, HMGCS2, IPPK, IDI1, LIPC, MBTPS1, SCP2	2156	251	17911	1.65488	0.97568	0.0354387	0.810327
GOTERM_BP_FAT	GO:1903530~regulation of secretion by cell	115	4.32982	0.000405219	MEF2C, SYT1, SNCG, HMGN3, SNCAIP, SYT4, HMGCR, CRHBP, TLR1, SYT8, PTPN22, ANKRD1, DAB2, SLC16A1, ATG5, GATA3, STAM, GDF9, LGI3, RAB27A, PLD2, CRTAM, SOCS1, ERP29, TRPA1, PIM3, NR0B2, CD40, PDE4C, RPH3A, NCAM1, RETN, CRHR2, GLUL, HIF1A, ARRB1, CD34, TFAP2B, RAB15, SSC5D, WNT5A, SRI, IL1R2, CDK5R2, FGR, PANX1, GLUD1, UNC93B1, FAM132A, NAPB, PEX5L, G6PC2, FGG, RAC2, BTN1A1, SYBU, IDH2, NKX3-1, FCER1…	2156	699	17911	1.36676	0.976517	0.035429	0.817934
GOTERM_BP_FAT	GO:0010648~negative regulation of cell communication	178	6.70181	0.000409968	SYT4, LMO3, HMGCR, CRHBP, PTPN22, CNOT1, ANKRD6, GDNF, GSTM7, GATA1, ZGPAT, NLRC5, BDNF, DAB2, SERPINE2, HTRA1, GATA3, TDGF1, SPRED1, CCAR2, PLD2, ACAA2, BEND6, DRAXIN, SOCS1, SOCS6, SIX3, SOCS4, PIM3, SOCS5, ACTN3, PDE4C, CTNNA1, PTPRO, TANK, THY1, PLAUR, CRHR2, HIF1A, ARRB1, CD59A, CELF4, LRRC66, NFE2L2, MAD2L2, GRB14, WNT5A, SRI, CAV3, IL1R2, LY6G6E, EID2, PODN, SYVN1, GNAI2, ENPP1, PKHD1, CLU…	2156	1160	17911	1.27477	0.977527	0.0355015	0.827481
GOTERM_BP_FAT	GO:0014706~striated muscle tissue development	74	2.78614	0.000445576	MEF2C, FGF8, JPH2, MYH15, HMGCR, DICER1, G6PDX, MYBPC3, YBX3, ANKRD1, PAX3, TTN, GJA5, MED20, MEGF10, WNT2, BDNF, ATG5, TDGF1, ZFP689, RARA, NEURL1A, NRG1, CHRNA1, FGF1, COL11A1, METTL8, EGR2, FLOT1, DLL1, FADD, RB1, ACTN3, NEXN, NCAM1, CRHR2, CFL2, FHOD3, RYR1, PDGFRA, DSP, PDGFRB, CASQ1, SGCB, CAV3, WNT5A, SAV1, ELN, EGLN1, PIN1, FAM65B, TSC22D3, DNER, CACYBP, CAMK2D, HEG1, MYOG, TBX3, ALPK3, T…	2156	413	17911	1.48851	0.983839	0.0381692	0.899044
GOTERM_BP_FAT	GO:0007420~brain development	121	4.55572	0.000470323	MEF2C, SYT1, STIL, SYT4, STK36, SLC6A3, LPAR1, TTN, HOOK3, WNT2, CDH22, BAK1, SERPINE2, SEMA7A, GRID2, RARA, H2AFX, FAS, PTBP2, EIF2B5, DRAXIN, EMX2, SIX3, DLL1, NUMBL, NCAM1, SSTR2, SSTR3, HIF1A, RAB18, PYGO2, STMN1, SMARCA1, WNT5A, SLC38A3, CDK5R2, SOX3, GLUD1, HOXA1, NKX2-1, LHX8, TRP53, SPAG6L, MAP2K1, MAOB, MET, SMAD1, SLC6A17, GAS8, AK7, SYNGR3, ATM, AK8, HOXB1, RNF7, TSC1, ITGA8, ARF4, NTR…	2156	745	17911	1.34927	0.987149	0.0398778	0.948751
GOTERM_BP_FAT	GO:0019220~regulation of phosphate metabolic process	240	9.03614	0.000485491	MEF2C, ADCY4, ADCY7, FAM20A, STOML2, LPAR3, PTPN22, LPAR1, ZGPAT, BAK1, BDNF, MAP3K5, CTGF, SEMA7A, CDCA2, H2AFY, RARA, GDF9, FAS, FAM150B, PPP1R36, MAGI3, CRYAA, CD40, FARP1, THY1, PLAUR, CRHR2, MAPK3, PDGFRA, PDGFRB, MST1R, MAD2L2, EIF2AK4, CDK5R2, ENPP1, GNAI2, MRE11A, TIPRL, SPDYE4B, PIN1, MUSK, UBASH3B, DUSP15, DUSP16, PPP2R2B, MAP2K1, LAMTOR2, SMAD6, SLAMF8, AGER, ATM, FNIP2, KDR, NTRK3, CB…	2156	1632	17911	1.22169	0.988833	0.0407644	0.979206
GOTERM_BP_FAT	GO:0023057~negative regulation of signaling	178	6.70181	0.000485849	SYT4, LMO3, HMGCR, CRHBP, PTPN22, CNOT1, ANKRD6, GDNF, GSTM7, GATA1, ZGPAT, NLRC5, BDNF, DAB2, SERPINE2, HTRA1, GATA3, TDGF1, SPRED1, CCAR2, PLD2, ACAA2, BEND6, DRAXIN, SOCS1, SOCS6, SIX3, SOCS4, PIM3, SOCS5, ACTN3, PDE4C, CTNNA1, PTPRO, TANK, THY1, PLAUR, CRHR2, HIF1A, ARRB1, CD59A, CELF4, LRRC66, NFE2L2, MAD2L2, GRB14, WNT5A, SRI, CAV3, IL1R2, LY6G6E, EID2, PODN, SYVN1, GNAI2, ENPP1, PKHD1, CLU…	2156	1164	17911	1.27039	0.98887	0.0404272	0.979925
GOTERM_BP_FAT	GO:0055074~calcium ion homeostasis	76	2.86145	0.00048744	OPRM1, GNA13, JPH2, TRPV1, OCM, FAM20A, HEXB, STOML2, LPAR3, 1600014C10RIK, LPAR1, GSTM7, BAK1, ATP2B3, ANK2, ATG5, PVALB, BOK, RGN, SV2A, TMEM203, KNG2, TRPM8, TRPA1, CD40, PRKCE, TRPM2, TRPM1, THY1, PRKCB, ATP2C2, CCR6, GTF2I, RYR3, LCK, RYR1, TFAP2B, PDGFRA, INPP4B, CASQ1, CASQ2, CALCR, FXYD1, CAV3, SRI, PKHD1, SLC37A4, PML, CACNB4, HCRTR2, VDR, UBASH3B, PTK2B, CAMK2D, PTPN6, SLC8A2, MCUR1, CA…	2156	428	17911	1.47517	0.989033	0.0401957	0.983119
GOTERM_BP_FAT	GO:0090257~regulation of muscle system process	43	1.61898	0.000491232	FXYD1, SRI, CAV3, TNNC2, G6PDX, MYBPC3, TTN, GJA5, PIN1, ANK2, HAND2, CTGF, CAMK2D, ZC3H12A, MYOG, NFATC1, KCNMA1, MAP2K1, FDPS, ACTN3, CTNNA3, TNNI1, TNNI2, TNNT3, SSTR2, P2RX1, CHRM3, ATP2A2, DSG2, GTF2I, GTF2IRD1, CHRM1, LCK, ATP2A1, CMYA5, RYR1, CHRNB4, DSP, DSC2, CACNA1C, CASQ1, CASQ2, CALM1	2156	208	17911	1.71742	0.989411	0.0401446	0.99073
GOTERM_BP_FAT	GO:0051174~regulation of phosphorus metabolic process	240	9.03614	0.000513601	MEF2C, ADCY4, ADCY7, FAM20A, STOML2, LPAR3, PTPN22, LPAR1, ZGPAT, BAK1, BDNF, MAP3K5, CTGF, SEMA7A, CDCA2, H2AFY, RARA, GDF9, FAS, FAM150B, PPP1R36, MAGI3, CRYAA, CD40, FARP1, THY1, PLAUR, CRHR2, MAPK3, PDGFRA, PDGFRB, MST1R, MAD2L2, EIF2AK4, CDK5R2, ENPP1, GNAI2, MRE11A, TIPRL, SPDYE4B, PIN1, MUSK, UBASH3B, DUSP15, DUSP16, PPP2R2B, MAP2K1, LAMTOR2, SMAD6, SLAMF8, AGER, ATM, FNIP2, KDR, NTRK3, CB…	2156	1633	17911	1.22095	0.991392	0.0415677	1.03562
GOTERM_BP_FAT	GO:0007267~cell-cell signaling	195	7.34187	0.00053277	MEF2C, LYPD1, SYT1, SNCG, HMGN3, SYT4, CRHBP, SYT8, BDNF, SERPINE2, CTGF, GRIN2C, GRID2, GDF9, RARA, CHRNA1, CCAR2, TRPA1, PIM3, PTPRU, PTPRO, RETN, CRHR2, GLUL, SSTR2, SSTR3, CD34, UNC13C, MAD2L2, EIF2AK4, GNAI2, FAM132A, CACNB4, PEX5L, PIN1, SLC29A1, HCRTR2, MUSK, NRARP, SYBU, PLAT, KDR, ARF1, PENK, ATP2A2, NTRK2, CHRNB4, SYTL4, SYTL3, CHRNG, OPRM1, ENY2, JPH4, FGF8, ZBTB33, HNF1A, GLRA1, CPEB1…	2156	1294	17911	1.25191	0.992792	0.0427126	1.07408
GOTERM_BP_FAT	GO:0016126~sterol biosynthetic process	16	0.60241	0.000560259	CYP51, MSMO1, MVD, HMGCR, G6PDX, FDPS, ABCG1, HMGCS2, SQLE, DHCR7, INSIG1, MVK, FGF1, IDI1, SCP2, HSD17B7	2156	50	17911	2.6584	0.994412	0.0444822	1.1292
GOTERM_BP_FAT	GO:0055065~metal ion homeostasis	99	3.72741	0.000563042	GNA13, ATP1B3, FAM20A, LPAR3, STOML2, LPAR1, GSTM7, BAK1, ATP2B3, ANK1, ATG5, ANK2, PVALB, RGN, TMEM203, TRPA1, CD40, THY1, ATP2C2, HIF1A, CCR6, RYR3, FBXL5, TFAP2B, RYR1, PDGFRA, SRI, CAV3, FXYD1, PKHD1, SFXN3, CACNB4, ATP12A, SLC11A2, HCRTR2, VDR, UBASH3B, SLC31A1, PTPN6, TESC, CACNA1I, AGER, ATP13A4, KDR, GCM1, ARF1, ATP2A2, ATP2A3, GRINA, ATP2A1, UTS2R, CACNA1C, STEAP3, OPRM1, JPH2, OCM, TRPV…	2156	591	17911	1.39161	0.994555	0.0443182	1.13477
GOTERM_BP_FAT	GO:0072507~divalent inorganic cation homeostasis	80	3.01205	0.000578621	OPRM1, GNA13, JPH2, TRPV1, OCM, FAM20A, HEXB, STOML2, LPAR3, 1600014C10RIK, LPAR1, GSTM7, BAK1, ATP2B3, ANK2, ATG5, PVALB, BOK, RGN, SV2A, TMEM203, KNG2, TRPM8, TRPA1, CD40, PRKCE, TRPM2, TRPM1, THY1, PRKCB, ATP2C2, CCR6, GTF2I, RYR3, LCK, RYR1, TFAP2B, PDGFRA, INPP4B, CASQ1, CASQ2, CALCR, FXYD1, CAV3, SRI, PKHD1, SLC39A12, SLC37A4, PML, CACNB4, HCRTR2, VDR, UBASH3B, PTK2B, CAMK2D, SLC39A5, SLC39…	2156	458	17911	1.45109	0.995286	0.0451331	1.166
GOTERM_BP_FAT	GO:0080134~regulation of response to stress	181	6.81476	0.000594202	MEF2C, PVR, A2M, HMGCR, TLR1, TIRAP, PGLYRP1, TLR3, PTPN22, GGT1, ANKRD1, ANKRD6, BAK1, NLRC5, MAP3K5, DAB2, NLRC4, SIN3A, PTGIS, SERPINE2, DDX11, CTGF, HTRA1, SEMA7A, GATA3, RGN, SPRED1, CCAR2, COCH, PHYHIP, MAGI3, GJD4, TMEM203, CRTAM, USP1, SOCS1, ERP29, MTA1, SERPING1, FADD, SOCS5, CRHR2, CD37, HIF1A, SERPINF1, CD59A, CD34, MAPK3, PDGFRA, SNRPB, MVK, NFE2L2, EIF2AK4, FGD2, WNT5A, CAV3, IL1R2,…	2156	1191	17911	1.26252	0.99592	0.0459336	1.19722
GOTERM_BP_FAT	GO:0001558~regulation of cell growth	73	2.74849	0.000594927	RTN4, NCBP1, SYT1, ACVRL1, SYT4, SLC44A4, CLSTN3, TRPV2, G6PDX, LPAR3, L1CAM, AKT1, DAB2, BDNF, WISP2, WDR36, SERPINE2, CTGF, HTRA1, SEMA7A, SEMA3D, CSF2RB, HTRA4, GDF9, SEMA3A, LGI1, NRG1, CCAR2, DSCAM, CRYAA, LIMK1, CRYAB, NOL8, DRAXIN, RB1, NCOA3, SLC25A33, MAD2L2, DCUN1D3, SEMA4A, CAV3, WNT5A, PLXNC1, ENPP1, NANOS1, PML, HSPA1A, CDH4, AHSG, PIN1, PTK2B, TRO, BCL11A, BCL6, PAFAH1B1, AATK, TRP5…	2156	410	17911	1.47914	0.995947	0.0456076	1.19867
GOTERM_BP_FAT	GO:0019725~cellular homeostasis	137	5.15813	0.000603791	MEF2C, GNA13, ATP1B3, HMGCR, IDE, LPAR3, STOML2, AQP7, LPAR1, GSTM7, BAK1, ATP2B3, SIN3A, ANK2, ATG5, PVALB, WNK4, RGN, CHRNA1, CLNS1A, TMEM203, HKDC1, TRPA1, SLC34A1, SOCS6, PIM3, CD40, THY1, CRHR2, ATP2C2, CCR6, HIF1A, RHCG, SERPINF1, ARRB1, RYR3, PDGFRA, TFAP2B, RYR1, SLC9C1, NFE2L2, SRI, CAV3, FXYD1, ENPP1, PKHD1, FAM132A, CACNB4, ATP12A, GCLM, HCRTR2, SLC29A1, SLC11A2, VDR, UBASH3B, NPM1, SL…	2156	866	17911	1.31424	0.996266	0.0458916	1.21642
GOTERM_BP_FAT	GO:0016477~cell migration	182	6.85241	0.000611644	MEF2C, PVR, TSPAN1, TMEM18, PGF, IL18, TIRAP, PTPN22, VTN, LPAR1, GDNF, DAB2, CTGF, SEMA7A, GATA3, TDGF1, RAB25, PDGFC, ATOH8, MATK, SGPL1, IKBKAP, TMEFF2, PLD2, PLD1, EMX2, PLXNB3, SIX3, FADD, PTPRU, SIRPA, PTPRO, THY1, RETN, CCR6, HIF1A, SERPINF1, HAS1, CD34, ST14, PDGFRA, PDGFRB, LAMC2, NFE2L2, ITGA2B, WNT5A, PODN, CYP1B1, CDK5R2, FGR, ONECUT2, ASTN1, ITGB4, PFN1, IL17B, DOCK1, RAC2, ARPC2, ID…	2156	1199	17911	1.26102	0.996528	0.0460963	1.23215
GOTERM_BP_FAT	GO:0098771~inorganic ion homeostasis	112	4.21687	0.000612949	GNA13, ATP1B3, FAM20A, LPAR3, STOML2, LPAR1, GSTM7, BAK1, ATP2B3, ANK1, ANK2, ATG5, PVALB, WNK4, RGN, TMEM203, TRPA1, SLC34A1, CD40, THY1, ATP2C2, HIF1A, CCR6, RHCG, RYR3, FBXL5, TFAP2B, RYR1, PDGFRA, SLC9C1, CAR4, SRI, CAV3, FXYD1, ENPP1, PKHD1, SFXN3, CACNB4, ATP12A, SLC11A2, HCRTR2, VDR, UBASH3B, SLC31A1, TRP53, PTPN6, TESC, CACNA1I, SNAPIN, SLAMF8, AGER, ATP13A4, KDR, GCM1, ARF1, ATP2A2, ATP2…	2156	685	17911	1.35831	0.99657	0.0458195	1.23476
GOTERM_BP_FAT	GO:0050878~regulation of body fluid levels	64	2.40964	0.000613978	GNA13, DMTN, ALOXE3, FERMT3, SLC6A3, BTC, AQP7, GJA5, GATA1, SERPINE2, ATG5, WNK4, TRP63, VKORC1, ALOX12B, PDGFC, NEURL1A, CABLES1, RAB27A, KCNMA1, KNG2, SERPING1, PRKCE, PTPRO, PRKCD, SLC7A11, FLNA, PROC, HIF1A, CHRM3, CD34, CHRM1, TFAP2B, PDGFRA, CLDN1, NFE2L2, ITGA2B, C9, FAM46A, PPAT, SLC29A1, VDR, FGG, UBASH3B, HEG1, FCER1G, SCNN1G, ENTPD2, PAPSS2, TMEM79, TEC, SCD1, PTPN6, FIBP, AXL, ASIC2,…	2156	349	17911	1.52344	0.996603	0.0455271	1.23683
GOTERM_BP_FAT	GO:0048732~gland development	84	3.16265	0.000663456	FGF8, HNF1A, ELF3, GNPNAT1, SLC6A3, E2F8, EZH2, VTN, PAX3, WNT2, SERPINE2, GATA3, PAX8, WDR77, TRP63, RGN, RARA, SEMA3A, NEURL1A, MYB, EDARADD, RARG, ARID5B, SIX3, QDPR, FADD, EDAR, PPDPF, PLAUR, PROC, TAF10, ATP2C2, HIF1A, NCOA3, SERPINF1, IGSF3, MAPK3, PDGFRA, PYGO2, PDGFRB, TPH1, WNT5A, CLCN2, RAP1GAP, SOX3, TFCP2L1, FOXM1, ONECUT2, PML, CTNND1, HOXB13, CACNB4, PPAT, SLC29A1, VDR, HAND2, BCL11…	2156	488	17911	1.42998	0.997852	0.0487163	1.33586
GOTERM_BP_FAT	GO:0050778~positive regulation of immune response	82	3.08735	0.000663883	MEF2C, PVR, A2M, IL18, TLR1, TIRAP, STOML2, PTPN22, TLR3, LSM14A, NLRC5, C1RA, NLRC4, C1RB, SIN3A, KLHL6, SEMA7A, GATA3, LTF, IGLL1, RARA, MYB, TNIP1, LTA, RC3H1, COCH, H2-K1, PLD2, IRAK1, CRTAM, EXOSC6, C4B, ZP3, FLOT1, FADD, SERPING1, SOCS5, CD40, PRKCE, THY1, PRKCB, LAT2, CD59A, LCK, CR1L, EIF2AK4, MBL1, WNT5A, C9, FGR, UNG, UNC93B1, NLRX1, RSAD2, CACNB4, SEC14L1, IRAK3, EZR, FCER1G, DHX58, TE…	2156	474	17911	1.43716	0.99786	0.0483634	1.33671
GOTERM_BP_FAT	GO:0008203~cholesterol metabolic process	27	1.01657	0.000670527	CYP51, HNF1A, MVD, HMGCR, LEPR, G6PDX, APOB, SAA1, DHCR7, APOBR, INSIG1, FGF1, HSD17B7, CEBPA, FDPS, LDLRAP1, ABCG1, SREBF2, MTTP, LRP1, HMGCS2, SQLE, MVK, IDI1, LIPC, MBTPS1, SCP2	2156	112	17911	2.0027	0.997988	0.0484545	1.35001
GOTERM_BP_FAT	GO:0042127~regulation of cell proliferation	240	9.03614	0.000674409	MEF2C, HMGN1, PGF, BTC, PTPN22, HMGN5, BAK1, BDNF, MAP3K5, SERPINE2, CTGF, HTRA1, WDR77, RARA, RAB25, GDF9, FAS, PTBP2, RARG, SKP2, RIAN, CD40, PIM2, PTPRU, CTNNA1, RETN, SSTR2, CD37, GLUL, SERPINF1, PDGFRA, PDGFRB, CDCA7L, LAMC2, PLA2G2D, CYP1B1, GNAI2, HSPA1A, PIN1, TAL1, AGGF1, RAC2, NRARP, DUSP15, IDH2, IKZF3, MAP2K1, SMAD6, FBXO2, SMAD1, AGER, KCNK2, ECM1, ATM, KDR, NTRK3, NOTCH2, CD300A, NT…	2156	1642	17911	1.21425	0.998059	0.048351	1.35777
GOTERM_BP_FAT	GO:0071900~regulation of protein serine/threonine kinase activity	72	2.71084	0.000678073	MEF2C, STIL, HMGCR, TLR1, EZH2, TIRAP, PTPN22, LPAR3, LPAR1, COPS8, PDCD4, AKT1, MEN1, DAB2, MAP3K5, KISS1R, TDGF1, H2AFY, LTF, SHC1, PDGFC, SPRED1, NRG1, FGF1, CDC6, IRAK1, MAGI3, ARHGEF5, PKIG, ERP29, CD40, PRKCD, GRM5, GRM4, PLCE1, ARRB1, PDGFRB, MST1R, GADD45B, MAP3K13, CAV3, FGD2, WNT5A, CKS1B, GNAI2, 1500015O10RIK, TRIB3, FEM1A, IRAK3, PTK2B, PPP2CA, DUSP16, C1QTNF2, PTPN6, TNXB, MAP2K1, LA…	2156	405	17911	1.47689	0.998124	0.0482339	1.3651
GOTERM_BP_FAT	GO:0031400~negative regulation of protein modification process	89	3.3509	0.000746641	DMTN, LMO3, HMGCR, IL18, G6PDX, PTPN22, PDCD4, AKT1, MEN1, BAK1, ZGPAT, DAB2, SIN3A, GFI1B, ATG5, TMEM59, H2AFY, RGN, MICAL1, SPRED1, KIRREL2, TNIP1, LIMK1, SOCS1, PKIG, SOCS6, SOCS4, RB1, SOCS5, PRKCE, PRKCD, THY1, ARRB1, PIAS3, LRRC66, MAD2L2, GADD45B, CRYBA1, RASD2, CAV3, PODN, ENPP1, FOXM1, 1500015O10RIK, PML, TRIB3, FEM1A, TIPRL, PIN1, IRAK3, AKT1S1, EZR, UBASH3B, MARVELD3, PPP2CA, DUSP16, N…	2156	525	17911	1.40832	0.999006	0.0525789	1.50215
GOTERM_BP_FAT	GO:0016125~sterol metabolic process	28	1.05422	0.000778284	CYP51, HNF1A, MVD, HMGCR, LEPR, G6PDX, APOB, SAA1, DHCR7, APOBR, INSIG1, FGF1, HSD17B7, CEBPA, MSMO1, FDPS, LDLRAP1, ABCG1, SREBF2, MTTP, LRP1, HMGCS2, SQLE, MVK, IDI1, LIPC, MBTPS1, SCP2	2156	119	17911	1.95471	0.999258	0.0543333	1.56534
GOTERM_BP_FAT	GO:0048639~positive regulation of developmental growth	39	1.46837	0.000782651	MEF2C, SYT1, FGF8, SYT4, TRPV2, SLC6A3, YBX3, LPAR3, L1CAM, CDH4, PIN1, AKT1, WNT2, MUSK, BDNF, EZR, SEMA7A, PAFAH1B1, NRG1, PLCB1, DSCAM, FLT3, LIMK1, ZP3, TBX5, CPNE6, VIL1, SPTBN4, FDPS, DLL1, ACTN3, PARK2, NCAM1, NTRK3, SYT17, TSHR, GH, SASH3, REG1	2156	187	17911	1.73258	0.999288	0.0542212	1.57405
GOTERM_BP_FAT	GO:0006887~exocytosis	57	2.14608	0.000792482	STEAP3, DMTN, SYT1, SYT4, CRHBP, SYT8, FES, LGI3, STAM, SV2B, RAB27A, PLD2, ZP3, RPH3A, NCAM1, RAB11FIP5, LAT2, RAB15, UNC13C, CPLX4, CDK5R2, FGR, NAPB, PEX5L, PFN1, FGG, RAC2, FCER1G, SNAP23, SNAP25, PRSS12, TMEM79, GLRX, VPS18, HCK, CACNA1I, MYO1G, SCRN1, MYO1F, SNAPIN, PARK2, ANXA3, CADPS, RAB31, ARF1, P2RX1, ATP2A2, CD300A, SPTBN2, SYTL4, SYT13, SYTL2, SYTL3, CACNA1C, YKT6, SYT17, SMPD3	2156	305	17911	1.55255	0.99935	0.0544762	1.59368
GOTERM_BP_FAT	GO:0044248~cellular catabolic process	206	7.75602	0.000802502	GDA, GGT1, DNASE1L3, APOB, GOT1, BTBD1, MAT1A, CCAR2, ACAA2, PLD2, SGPL1, PLD1, NCF2, SKP2, CYP26A1, NUDT10, CYP1A2, USP17LB, UHRF1, SIAH1B, FBXL5, ENPP5, LALBA, ACADSB, AHCY, CYP1B1, ENPP1, HSPA1A, CDC34, ACAT2, PPAT, FBXO2, OSBPL7, MAOB, HGD, ATM, CBLC, RNF7, RNF4, KLHDC8A, PLA2G4E, BTBD11, PLA2G4D, GM4737, BCKDK, UBE2G1, BNIP3, LNPEP, FBXL14, NT5E, EXOSC6, GZMA, EXOSC7, EXOSC5, CCNF, CBR3, HER…	2156	1387	17911	1.23385	0.999407	0.0547398	1.61367
GOTERM_BP_FAT	GO:0006260~DNA replication	49	1.84488	0.000804963	TICRR, MRE11A, E2F8, STOML2, NFIX, POLA2, CCNE1, CDC45, SIN3A, DDX11, SUPT16, STRA8, CACYBP, NPM1, MUS81, ORC5, PDGFC, SHC1, LRWD1, ORC1, ORC2, FEN1, TERF1, TRP53, GINS2, CDC6, RBBP4, NF2, SSBP1, TONSL, EME2, NOL8, GMNN, NASP, MET, EME1, MCM2, DONSON, RMI1, BRCA1, CTC1, RAD51, PEO1, SLC25A33, PDGFRA, MCMBP, CHAF1A, CHAF1B, NFIB	2156	252	17911	1.61535	0.999421	0.0545016	1.61858
GOTERM_BP_FAT	GO:0001505~regulation of neurotransmitter levels	38	1.43072	0.000811521	CPLX4, MEF2C, SYT1, SNCG, ACHE, SNCAIP, SNAP91, SYT4, SLC44A4, SLC6A3, SYT8, NAPB, GDNF, SLC22A3, SV2B, SNAP23, SV2A, GAD1, CAMK2A, SNAP25, NRXN3, MAOB, SNAPIN, PARK2, RPH3A, CADPS, SLC6A9, NAALAD2, ATP2A2, GRM8, NTRK2, SPTBN2, SYTL4, SYT13, SYTL3, SLC5A7, UNC13C, SYT17	2156	181	17911	1.74412	0.999455	0.0545348	1.63166
GOTERM_BP_FAT	GO:0044087~regulation of cellular component biogenesis	126	4.74398	0.00081647	MEF2C, STIL, GDA, SNCAIP, CHMP4C, CHMP4B, LRTM2, IDE, CNOT1, LPAR1, EIF4EBP1, BDNF, ATG5, CTGF, INSIG1, STAM, FAS, ADGRB2, TMEFF2, PLD1, STMN2, BAIAP2, PLXNB3, FARP2, NCAM1, GPBAR1, RAB17, STMN1, EPS8L2, EPS8L1, SPTB, WNT5A, CAV3, HAX1, XLR3B, SSH3, ELN, CLU, NAPB, CDC34, TAL1, PFN1, MUSK, RAC2, ARPC2, NPM1, DNAJA4, TRP53, MYO1C, SMAD6, FSCN1, EVL, COL16A1, TPBG, ATM, FNIP2, KDR, NTRK3, CORO1C, P…	2156	792	17911	1.32165	0.999479	0.0544632	1.64154
GOTERM_BP_FAT	GO:0070997~neuron death	64	2.40964	0.000830026	MEF2C, FGF8, CHMP4B, IL18, G6PDX, BNIP3, GDNF, TRIM2, MAP3K5, BDNF, BOK, GATA3, TRP63, GRID2, FAS, KCNMA1, NCF2, DRAXIN, FADD, RB1, SIGMAR1, TRPM2, HIF1A, SERPINF1, CD34, SIAH1B, UBE2M, TFAP2B, CHL1, ACHE, CLU, EGLN1, CDC34, GCLM, PIN1, MUSK, SET, AKT1S1, PTK2B, NPM1, GPNMB, PPP2R2B, NEFL, AATK, KLK6, TRP53, NES, CEBPB, PTPRZ1, AXL, PARK2, ZFP746, AGER, ATM, KDR, HYOU1, HDAC3, ATF4, LRP1, BAX, NT…	2156	353	17911	1.50618	0.999541	0.0549468	1.66857
GOTERM_BP_FAT	GO:0072511~divalent inorganic cation transport	73	2.74849	0.000831731	JPH4, JPH2, TRPV1, TRPV2, G6PDX, STOML2, PTPN22, LPAR3, GJA4, GSTM7, BAK1, ANK2, ATG5, CTGF, BHLHA15, RGN, MYB, AHNAK, NIPAL4, TRPM8, ZP3, TRPA1, CACNG1, PRKCE, TRPM2, PKD2L1, TRPM1, THY1, PRKCB, CRHR2, BSPRY, ATP2C2, RYR3, LCK, RYR1, PDGFRB, CASQ1, CASQ2, CAV3, SRI, PANX1, SLC39A12, PML, CACNB4, PKD1L3, SLC11A2, VDR, UBASH3B, PTK2B, PPP2CA, CAMK2D, SLC39A5, SLC39A4, CAMK2A, SLC39A2, NFATC1, PTPN…	2156	415	17911	1.46132	0.999548	0.0546659	1.67198
GOTERM_BP_FAT	GO:0010638~positive regulation of organelle organization	100	3.76506	0.000836519	SYT1, GDA, BTC, STOML2, CNOT1, LPAR1, AURKB, BAK1, ANK1, SIN3A, DDX11, MIER1, CTGF, GATA3, H2AFY, FAS, CDCA5, GNL3, STMN2, BAIAP2, PDXP, ESPL1, PLAUR, HIF1A, ARRB1, DTWD2, MAPK3, PDGFRB, WNT5A, CAV3, HAX1, MRE11A, OSCP1, PFN1, TAL1, UBE2D3, RAC2, ARPC2, NPM1, AUTS2, TRP53, MYO1C, FSCN1, MET, EVL, ATM, BRCA1, KDR, SREBF2, NTRK3, PLK4, ARF1, PIP4K2A, NELFE, FGF8, COA3, MYBPC1, DPH6, BNIP3, FES, MEN…	2156	605	17911	1.37314	0.999568	0.0545846	1.68152
GOTERM_BP_FAT	GO:0015672~monovalent inorganic cation transport	74	2.78614	0.000844121	KCNJ15, ATP1B3, SLC20A2, DPP10, CYC1, STOML1, STOML2, GJA5, KCNIP1, KCNK10, KCNU1, AKT1, ANK1, ANK2, SERPINE2, WNK4, KCNK5, SLC9B2, PLCB1, KCNG3, ATP6V0D2, AKT3, KCNMA1, SLC12A8, KCND1, SCN2B, TMEM38A, SLC34A1, TRPM2, PKD2L1, CNGA2, AMIGO1, SLC9C1, SCN11A, SLC38A1, CASQ2, FXYD1, CAV3, SLC38A4, SLC38A3, KCNA6, ATP12A, PRSS8, SLC11A2, SLC5A4B, KCNS2, SLC5A4A, PTK2B, SCN9A, CAMK2D, SLC4A8, SCNN1G, H…	2156	422	17911	1.45677	0.999597	0.0546818	1.69668
GOTERM_BP_FAT	GO:0051338~regulation of transferase activity	123	4.63102	0.000852619	MEF2C, HMGN1, STIL, HMGCR, IL18, TLR1, TIRAP, PTPN22, LPAR3, AURKB, LPAR1, TTN, NLRC5, ZGPAT, DAB2, MAP3K5, TDGF1, RGN, H2AFY, PDGFC, SPRED1, MAGI3, SOCS1, PKIG, ERP29, SOCS6, SOCS4, SOCS5, CD40, THY1, PLCE1, ARRB1, MAPK3, PDGFRA, LRRC66, PDGFRB, MST1R, DCUN1D3, MAD2L2, OAS1D, WNT5A, CAV3, FGD2, PODN, CDK5R2, FGR, GNAI2, CACUL1, MRE11A, CLU, SPDYE4B, PIN1, IRAK3, SERINC2, AKT1S1, UBASH3B, NPM1, D…	2156	771	17911	1.32532	0.999627	0.0548337	1.71362
GOTERM_BP_FAT	GO:0046777~protein autophosphorylation	46	1.73193	0.000855215	STK33, FGR, ENPP1, MRE11A, MKNK2, AURKC, TTK, CTNND1, FES, DDR2, IRAK3, MUSK, PTK2B, CLK2, CAMK2D, EEF2K, PDGFC, GPNMB, CAMK2A, AATK, TEC, MATK, IRAK1, FLT3, HCK, MET, PIM3, PIM2, PRKCD, ADIPOQ, ATM, THY1, DAPK1, KDR, NTRK3, EPHA4, STYK1, LCK, MAPK3, NTRK2, PDGFRA, PDGFRB, MAP3K13, EIF2AK4, MELK, GFRA2	2156	233	17911	1.64011	0.999636	0.0546168	1.7188
GOTERM_BP_FAT	GO:0006937~regulation of muscle contraction	32	1.20482	0.000855764	SRI, CAV3, FXYD1, TNNC2, MYBPC3, GJA5, ANK2, CTGF, ZC3H12A, KCNMA1, MAP2K1, ACTN3, CTNNA3, TNNI1, TNNI2, TNNT3, SSTR2, ATP2A2, P2RX1, CHRM3, DSG2, CHRM1, ATP2A1, LCK, CHRNB4, RYR1, DSP, DSC2, CACNA1C, CASQ1, CASQ2, CALM1	2156	144	17911	1.84611	0.999638	0.0542767	1.71989
GOTERM_BP_FAT	GO:0016310~phosphorylation	294	11.0693	0.000862719	MEF2C, MOK, FAM20A, AURKC, LPAR3, PTPN22, LPAR1, AURKB, ZGPAT, BAK1, MAP3K5, BDNF, PSKH1, CTGF, CLK2, WNK4, SEMA7A, H2AFY, RARA, GDF9, FAS, FAM150B, IKBKAP, MAGI3, CRYAA, CRYAB, HKDC1, PIM3, CD40, PIM2, PLAUR, THY1, CRHR2, MAPK6, MAPK3, PDGFRA, PDGFRB, MST1R, MAD2L2, EIF2AK4, CDK5R2, ENPP1, GNAI2, MRE11A, SPDYE4B, PIN1, MUSK, UBASH3B, DUSP15, DUSP16, GUCY2G, MAP2K1, LAMTOR2, SMAD6, SLAMF8, SMAD1,…	2156	2063	17911	1.18391	0.999661	0.0543337	1.73375
GOTERM_BP_FAT	GO:0008285~negative regulation of cell proliferation	106	3.99096	0.00087891	MEF2C, NR2E3, CNOT7, GATA1, BAK1, DAB2, BDNF, SERPINE2, GATA3, WDR77, RGN, RARA, ATOH8, RC3H1, RARG, RIAN, DLL1, PIM2, PTPRU, CTNNA1, ASCL2, CD37, SSTR2, SERPINF1, TFAP2B, PLA2G2D, WNT5A, CYP1B1, PODN, HSPA1A, VDR, OVOL1, NPM1, BTN1A1, IDH2, NKX3-1, RNF10, NDRG1, RUNX1, TFDP1, B4GALT1, TRP53, MUC2, PTPN6, TESC, MAP2K1, SMAD6, FBXO2, SMAD1, KCNK2, AGER, ATM, NOTCH2, TSC1, CD300A, CD274, MYO16, ACV…	2156	649	17911	1.35685	0.999708	0.0549517	1.76601
GOTERM_BP_FAT	GO:0048771~tissue remodeling	38	1.43072	0.000902919	CALCR, MEF2C, FGF8, CLDN18, ACVRL1, HNF1A, ELF3, ENPP1, LEPR, IL18, JAG1, GJA5, AHSG, BAK1, VDR, RAC2, ATG5, PTK2B, TPP1, UBASH3B, RSPO3, SPP2, CYP19A1, B4GALT1, ERG, SLC34A1, AXL, MEPE, AGER, PLG, FLNA, CAPN1, NOTCH2, HIF1A, TFRC, BAX, INPP4B, TPH1	2156	182	17911	1.73454	0.999766	0.0560324	1.81384
GOTERM_BP_FAT	GO:0010647~positive regulation of cell communication	219	8.24548	0.000923416	MEF2C, S100A4, SYT1, LPAR3, PTPN22, L1CAM, LPAR1, BAK1, BDNF, MAP3K5, SERPINE2, CTGF, SEMA7A, RARA, GDF9, FAS, FAM150B, CCAR2, PLD2, MAGI3, TRPA1, SKP2, CD40, PIM2, CTNNA1, PLAUR, RETN, CRHR2, GLUL, MAPK3, PDGFRA, PDGFRB, MST1R, ADAMTS3, EIF2AK4, MFNG, CYP1B1, GNAI2, FAM132A, 1700018B24RIK, PEX5L, PIN1, MUSK, NRARP, DUSP15, LFNG, DHX58, MAP2K1, LAMTOR2, ECM1, AGER, ATM, KDR, NTRK3, NOTCH2, EPHA4,…	2156	1490	17911	1.22104	0.999807	0.0568869	1.85465
GOTERM_BP_FAT	GO:1902531~regulation of intracellular signal transduction	227	8.54669	0.000937709	MEF2C, S100A4, LPAR3, PTPN22, L1CAM, LPAR1, MAP3K5, SERPINE2, CTGF, SEMA7A, RARA, GDF9, FAS, FAM150B, CCAR2, PLD2, MAGI3, CD40, PIM2, FARP1, TANK, PLAUR, FARP2, CRHR2, MAPK3, PDGFRA, PDGFRB, MST1R, EPS8L2, EPS8L1, CYP1B1, GNAI2, FAM132A, CDC34, PEX5L, PIN1, DUSP15, DUSP16, DHX58, MAP2K1, LAMTOR2, PTPN13, ECM1, AGER, ATM, KDR, NTRK3, NOTCH2, CBLC, EPHA4, HYOU1, EI24, CD300A, NTRK2, CMYA5, RHEB, ST…	2156	1552	17911	1.21508	0.999831	0.0573606	1.8831
GOTERM_BP_FAT	GO:0010770~positive regulation of cell morphogenesis involved in differentiation	39	1.46837	0.000964585	DMTN, ACHE, TRPV2, XLR3B, EZH2, LPAR3, L1CAM, PAX2, GDNF, ITPKA, CDH4, METRN, BDNF, DAB2, DOCK1, ARPC2, CRB2, SEMA7A, PAX8, EEF2K, PAFAH1B1, SKIL, NRG1, NEFL, ALX1, DSCAM, MAP2K1, LIMK1, BAIAP2, MET, ZFP703, PLXNB3, AGER, FLNA, NUMBL, AMIGO1, NTRK3, EPHA4, NTRK2	2156	189	17911	1.71425	0.999868	0.0585695	1.93657
GOTERM_BP_FAT	GO:0060537~muscle tissue development	76	2.86145	0.000967184	MEF2C, FGF8, JPH2, MYH15, HMGCR, DICER1, G6PDX, MYBPC3, YBX3, ANKRD1, PAX3, TTN, GJA5, MED20, MEGF10, WNT2, BDNF, ATG5, TDGF1, TRP63, ZFP689, RARA, NEURL1A, NRG1, CHRNA1, FGF1, COL11A1, METTL8, EGR2, FLOT1, DLL1, FADD, RB1, ACTN3, NEXN, NCAM1, CRHR2, CFL2, FHOD3, RYR1, PDGFRA, DSP, PDGFRB, CASQ1, SGCB, CAV3, WNT5A, SAV1, ELN, EGLN1, PIN1, FAM65B, TSC22D3, DNER, CACYBP, CAMK2D, HEG1, MYOG, TBX3, A…	2156	438	17911	1.44149	0.999871	0.0583403	1.94174
GOTERM_BP_FAT	GO:1902532~negative regulation of intracellular signal transduction	79	2.9744	0.000973056	OPRM1, FIGNL1, LMO3, HMGCR, YBX3, PTPN22, PDCD4, GSTM7, AKT1, MEN1, DAB2, RRN3, SERPINE2, SPRED1, TNIP1, CCAR2, SOCS1, SOCS6, SOCS4, SOCS5, ACTN3, ARHGAP24, PRKCD, TANK, PLAUR, CRHR2, HIF1A, ARRB1, LRRC66, NFE2L2, CRYBA1, CASQ2, CAV3, SRI, PODN, SYVN1, PKHD1, FOXM1, CLU, NLRX1, EGLN1, CDC34, FEM1A, GATSL3, SEC14L1, PIN1, SESN3, IRAK3, AKT1S1, EZR, MARVELD3, DUSP16, ZC3H12A, BCL6, PAFAH1B1, RASA3,…	2156	459	17911	1.42983	0.999878	0.0583045	1.95342
GOTERM_BP_FAT	GO:0006816~calcium ion transport	65	2.44729	0.000978583	JPH4, JPH2, TRPV1, TRPV2, G6PDX, STOML2, LPAR3, PTPN22, GJA4, GSTM7, BAK1, ANK2, ATG5, CTGF, BHLHA15, RGN, MYB, AHNAK, TRPM8, ZP3, TRPA1, CACNG1, PRKCE, TRPM2, PKD2L1, TRPM1, THY1, PRKCB, CRHR2, BSPRY, ATP2C2, RYR3, LCK, RYR1, PDGFRB, CASQ1, CASQ2, CAV3, SRI, PANX1, PML, CACNB4, PKD1L3, VDR, UBASH3B, PTK2B, PPP2CA, CAMK2D, CAMK2A, NFATC1, PTPN6, GNAO1, SLC8A2, MCUR1, CACNA1I, DBI, ITPR2, ATP2A2, …	2156	362	17911	1.49168	0.999884	0.0582492	1.96441
GOTERM_BP_FAT	GO:0002521~leukocyte differentiation	91	3.4262	0.000986296	MEF2C, LEPR, IL18, DICER1, PGLYRP1, JAG2, PTPN22, LY9, CBFA2T3, BATF, GATA1, BAK1, GFI1B, ATG5, GATA3, SLC9B2, LTF, RARA, PATZ1, FAS, PLCB1, MYB, RC3H1, CD3D, IL11RA1, CDK6, DLL1, FADD, RB1, SOCS5, TRPM2, FARP2, CCR6, LCK, D930015E06RIK, H2-AA, INPP4B, NCAPH2, 5830411N06RIK, PLA2G2D, TSHR, SEMA4A, SNX10, CALCR, CLDN18, MFNG, RBP1, HAX1, RSAD2, CACNB4, GPR68, ZBTB16, TAL1, NRARP, UBASH3B, PTK2B, B…	2156	544	17911	1.38968	0.999892	0.0583201	1.97974
GOTERM_BP_FAT	GO:0006259~DNA metabolic process	139	5.23343	0.000990587	HMGN1, APOBEC2, STOML2, ANKRD1, AURKB, DNASE1L3, BATF, KDM1B, MEI4, SIN3A, DDX11, CTGF, GATA3, RGN, ORC5, H2AFX, PDGFC, ORC1, CDCA5, ORC2, GNL3, ESCO1, BEND3, NDNL2, USP1, MTA1, RAD9B, CD40, RMI1, UHRF1, CCR6, SYCP3, SLC25A33, MAPK3, PDGFRA, MCMBP, PDGFRB, MAD2L2, CYP1B1, TICRR, MRE11A, TDRD9, HSPA1A, TRRAP, TTC5, PFN1, UBE2D3, NPM1, CACYBP, HNRNPC, HELLS, TFDP1, TRP53, GINS2, EME2, EME1, MET, DO…	2156	891	17911	1.29601	0.999896	0.058195	1.98828
GOTERM_BP_FAT	GO:0006468~protein phosphorylation	251	9.4503	0.00100609	MEF2C, MOK, FAM20A, AURKC, LPAR3, PTPN22, LPAR1, AURKB, ZGPAT, BAK1, BDNF, MAP3K5, PSKH1, CLK2, CTGF, WNK4, SEMA7A, H2AFY, RARA, GDF9, FAS, FAM150B, IKBKAP, MAGI3, CRYAA, CRYAB, PIM3, CD40, PIM2, THY1, PLAUR, CRHR2, MAPK6, MAPK3, PDGFRA, PDGFRB, MST1R, MAD2L2, EIF2AK4, CDK5R2, GNAI2, ENPP1, MRE11A, SPDYE4B, PIN1, MUSK, UBASH3B, DUSP15, DUSP16, GUCY2G, MAP2K1, LAMTOR2, SMAD6, SMAD1, AGER, ATM, FNI…	2156	1737	17911	1.20045	0.99991	0.0587065	2.01909
GOTERM_BP_FAT	GO:0006082~organic acid metabolic process	137	5.15813	0.00104909	ALDH8A1, LDHC, CYP2C66, ALOXE3, CYP2C69, PGD, GGT1, CYP2B23, AGXT, GSTM7, SLC7A7, ASPA, PTGIS, STARD4, GOT1, ELOVL5, MAT1A, INSIG1, RGN, SLCO1C1, SGPL1, ACAA2, CYP2C55, MDH1B, DARS, SUCLG2, HKDC1, SLC34A1, QDPR, CYP26A1, ACTN3, CYP1A2, CYP2B10, PNPLA8, GLUL, PDDC1, HIF1A, CYP2B19, MAPK3, GULO, PRPS1, GATC, ADSS, ACADSB, AHCY, CYP1B1, CYP2C44, RBP1, GLUD1, HSD17B12, KMO, ACAT2, AGMAT, GCLM, PPAT, …	2156	878	17911	1.29627	0.99994	0.0607564	2.10451
GOTERM_BP_FAT	GO:0010976~positive regulation of neuron projection development	56	2.10843	0.00106751	SYT1, SYT4, TRPV2, EZH2, LPAR3, L1CAM, LPAR1, CPEB1, ANKRD1, FES, ITPKA, BDNF, PACSIN1, METRN, RRN3, SERPINE2, SEMA7A, EEF2K, RANBP1, NEURL1A, NRG1, FAM150B, DSCAM, STMN2, LIMK1, BAIAP2, PLXNB3, ENC1, NUMBL, AMIGO1, SERPINF1, MAPK6, NFE2L2, DCC, WNT5A, ACHE, XLR3B, SNX3, CDH4, PTK2B, PAFAH1B1, SKIL, NEFL, TMEM30A, MAP2K1, PTPRZ1, CPNE6, MET, AHI1, PARK2, NTRK3, EPHA4, ARF1, NTRK2, SYT17, REG1	2156	302	17911	1.54047	0.999949	0.0614066	2.14109
GOTERM_BP_FAT	GO:0050790~regulation of catalytic activity	241	9.0738	0.00106993	MEF2C, HMGN1, ADCY4, A2M, ADCY7, ATP1B3, LPAR3, PTPN22, LPAR1, AURKB, ZGPAT, BAK1, MAP3K5, SERPINE2, DDX11, CTGF, H2AFY, FAS, CCAR2, PPP1R36, MAGI3, CRYAA, CRYAB, SERPING1, CD40, FARP1, TANK, WFDC13, THY1, PLAUR, MAPK3, PDGFRA, PDGFRB, MST1R, MAD2L2, CDK5R2, GNAI2, MRE11A, OAS3, HSPA1B, TIPRL, SPDYE4B, PIN1, SERINC2, PFN1, UBASH3B, DUSP16, PPP2R2B, MAP2K1, LAMTOR2, SLAMF8, SERPINI1, AGER, ECM1, N…	2156	1662	17911	1.20464	0.99995	0.0611618	2.1459
GOTERM_BP_FAT	GO:0048585~negative regulation of response to stimulus	200	7.53012	0.00107078	A2M, CRHBP, PTPN22, ZGPAT, SERPINE2, HTRA1, GRID2, CCAR2, ACAA2, PLD2, PIM3, SERPING1, CTNNA1, PTPRO, TANK, THY1, PLAUR, CRHR2, SERPINF1, CD34, PDGFRA, MAD2L2, GRB14, IL1R2, LY6G6E, ENPP1, FAM132A, CDC34, AHSG, PIN1, NRARP, UBASH3B, DUSP16, NKX2-1, FAIM, LFNG, DHX58, SMAD6, SLAMF8, ECM1, AGER, ATM, EPHA4, CBLC, HYOU1, CD300A, CMYA5, RGS5, RGS6, RGS7, TREML1, OPRM1, RTN4, ENY2, EZH2, YBX3, RRN3, C…	2156	1350	17911	1.23074	0.999951	0.0608332	2.14758
GOTERM_BP_FAT	GO:0070838~divalent metal ion transport	72	2.71084	0.00109421	JPH4, JPH2, TRPV1, TRPV2, G6PDX, STOML2, LPAR3, PTPN22, GJA4, GSTM7, BAK1, ANK2, ATG5, CTGF, BHLHA15, RGN, MYB, AHNAK, NIPAL4, TRPM8, ZP3, TRPA1, CACNG1, PRKCE, TRPM2, PKD2L1, TRPM1, THY1, PRKCB, CRHR2, BSPRY, ATP2C2, RYR3, LCK, RYR1, PDGFRB, CASQ1, CASQ2, CAV3, SRI, PANX1, SLC39A12, PML, CACNB4, PKD1L3, SLC11A2, VDR, UBASH3B, PTK2B, PPP2CA, CAMK2D, SLC39A5, SLC39A4, CAMK2A, SLC39A2, NFATC1, PTPN…	2156	412	17911	1.4518	0.99996	0.0617447	2.19408
GOTERM_BP_FAT	GO:0015711~organic anion transport	55	2.07078	0.00113188	SLC36A3, HNF1A, SYT4, TRPV1, SLC16A11, SLC7A9, AGXT, SLC7A6, SLC7A7, AKT1, SLC1A5, KISS1R, BDNF, SLC16A1, SLC2A3, SLC1A7, SLCO1C1, SLC51B, SLC51A, SLC22A8, SLC22A22, SLC7A14, PRKCD, SLC7A11, SLC26A4, PNPLA8, MFSD10, SLC38A1, SLC27A3, CAR4, PLA2G2D, SLC38A4, SLC38A3, CACNB4, SERINC2, SLC4A8, SLCO3A1, ACSL5, SLCO4C1, PLA2G10, SLC6A13, SLC10A6, SLC6A15, DPYSL2, SLC6A17, ABCB4, SLC25A12, SLC6A9, SLC1…	2156	296	17911	1.54363	0.999972	0.0634164	2.2688
GOTERM_BP_FAT	GO:0006942~regulation of striated muscle contraction	20	0.753012	0.00113652	CAV3, SRI, FXYD1, MYBPC3, ACTN3, GJA5, CTNNA3, TNNT3, ATP2A2, DSG2, ANK2, CTGF, ATP2A1, ZC3H12A, DSC2, DSP, CACNA1C, CASQ1, CASQ2, CALM1	2156	75	17911	2.21534	0.999973	0.0632853	2.27799
GOTERM_BP_FAT	GO:0045595~regulation of cell differentiation	259	9.75151	0.001138	MEF2C, SYT1, SYT4, BTC, LPAR3, L1CAM, LPAR1, MEGF10, HOOK3, BRINP1, MAP3K5, BDNF, APOB, MEDAG, BRINP2, SERPINE2, CTGF, SEMA7A, INSIG1, GRID2, SLC9B2, H2AFY, RARA, FAS, FAM150B, RARG, CTNNA1, THY1, CCR6, MAPK6, SERPINF1, CD34, PRDM6, RAB17, PDGFRA, MAD2L2, EIF2AK4, ENPP1, RBP1, PIN1, TAL1, UBASH3B, NRARP, IDH2, CASZ1, NKX2-1, IKZF3, MAP2K1, SLAMF8, SMAD1, AGER, ABCG1, KDR, NTRK3, NOTCH2, EPHA4, AR…	2156	1802	17911	1.19403	0.999974	0.0629864	2.28092
GOTERM_BP_FAT	GO:0048608~reproductive structure development	83	3.125	0.00117388	FGF8, HNF1A, E2F8, DICER1, YBX3, TLR3, INSL6, SOHLH2, WNT2, AKT1, GATA1, MEN1, BAK1, PTGIS, SERPINE2, STRA8, BOK, HTRA1, RSPO3, GATA3, WDR77, TRP63, RARA, GDF9, PATZ1, SEMA3A, EIF2B5, SGPL1, RARG, ZP3, ARID5B, CCNF, IL11RA1, CTNNA1, PLAUR, ASCL2, RETN, HIF1A, NCOA3, SERPINF1, ARRB1, ST14, PDGFRA, OAS1D, WNT5A, SOX3, HOXB13, EGLN1, AHSG, VDR, TMED2, NKX3-1, NKX2-1, HSD17B3, LHX8, RUNX1, LFNG, CYP1…	2156	490	17911	1.40719	0.999981	0.0645226	2.35203
GOTERM_BP_FAT	GO:0048738~cardiac muscle tissue development	45	1.69428	0.00118471	CAV3, WNT5A, MEF2C, FGF8, SAV1, DICER1, MYBPC3, G6PDX, EGLN1, ANKRD1, PAX3, TTN, GJA5, PIN1, WNT2, ATG5, CACYBP, TDGF1, CAMK2D, HEG1, RARA, NRG1, FGF1, COL11A1, ALPK3, TBX3, TBX5, MET, FDPS, FADD, SIRT6, SMAD1, NEXN, KCNK2, TNNI1, TENM4, NCAM1, HDAC3, DSG2, TSC1, PDGFRA, FHOD3, PDGFRB, DSP, SGCB	2156	230	17911	1.62538	0.999983	0.0647146	2.37349
GOTERM_BP_FAT	GO:0023056~positive regulation of signaling	219	8.24548	0.00118523	MEF2C, S100A4, SYT1, LPAR3, PTPN22, L1CAM, LPAR1, BAK1, BDNF, MAP3K5, SERPINE2, CTGF, SEMA7A, RARA, GDF9, FAS, FAM150B, CCAR2, PLD2, MAGI3, TRPA1, SKP2, CD40, PIM2, CTNNA1, PLAUR, RETN, CRHR2, GLUL, MAPK3, PDGFRA, PDGFRB, MST1R, ADAMTS3, EIF2AK4, MFNG, CYP1B1, GNAI2, FAM132A, 1700018B24RIK, PEX5L, PIN1, MUSK, NRARP, DUSP15, LFNG, DHX58, MAP2K1, LAMTOR2, ECM1, AGER, ATM, KDR, NTRK3, NOTCH2, EPHA4,…	2156	1497	17911	1.21533	0.999983	0.0643625	2.37451
GOTERM_BP_FAT	GO:0006695~cholesterol biosynthetic process	14	0.527108	0.00118851	CYP51, MVD, HMGCR, G6PDX, FDPS, ABCG1, HMGCS2, DHCR7, INSIG1, MVK, FGF1, IDI1, SCP2, HSD17B7	2156	43	17911	2.70477	0.999983	0.0641589	2.38101
GOTERM_BP_FAT	GO:1902742~apoptotic process involved in development	13	0.489458	0.00119172	B4GALT1, CRYAA, CRYAB, JAG2, SIX3, PAX2, MEGF10, VDR, BAK1, HAND2, BAX, PAX8, FGF4	2156	38	17911	2.84204	0.999984	0.0639538	2.38736
GOTERM_BP_FAT	GO:0042325~regulation of phosphorylation	207	7.79367	0.00119422	MEF2C, FAM20A, LPAR3, PTPN22, LPAR1, BAK1, ZGPAT, BDNF, MAP3K5, CTGF, SEMA7A, H2AFY, RARA, GDF9, FAS, FAM150B, MAGI3, CRYAA, CD40, THY1, PLAUR, CRHR2, MAPK3, PDGFRA, PDGFRB, MST1R, MAD2L2, EIF2AK4, CDK5R2, ENPP1, GNAI2, MRE11A, SPDYE4B, PIN1, MUSK, UBASH3B, DUSP15, DUSP16, MAP2K1, LAMTOR2, SMAD6, SLAMF8, AGER, ATM, FNIP2, KDR, NTRK3, CBLC, EPHA4, CD300A, NTRK2, BTBD10, OPRM1, FGF8, ACVRL1, EZH2, …	2156	1407	17911	1.22221	0.999984	0.0637148	2.39232
GOTERM_BP_FAT	GO:0055080~cation homeostasis	108	4.06627	0.0012027	GNA13, ATP1B3, FAM20A, LPAR3, STOML2, LPAR1, GSTM7, BAK1, ATP2B3, ANK1, ANK2, ATG5, PVALB, RGN, TMEM203, TRPA1, CD40, THY1, ATP2C2, HIF1A, CCR6, RHCG, RYR3, FBXL5, TFAP2B, RYR1, PDGFRA, SLC9C1, CAR4, SRI, CAV3, FXYD1, PKHD1, SFXN3, CACNB4, ATP12A, SLC11A2, HCRTR2, VDR, UBASH3B, SLC31A1, TRP53, PTPN6, TESC, CACNA1I, SNAPIN, SLAMF8, AGER, ATP13A4, KDR, GCM1, ARF1, ATP2A2, ATP2A3, GRINA, ATP2A1, UTS…	2156	669	17911	1.34112	0.999985	0.0637856	2.40911
GOTERM_BP_FAT	GO:0034765~regulation of ion transmembrane transport	68	2.56024	0.00122776	OPRM1, MEF2C, KCNJ15, JPH2, ATP1B3, CRHBP, DPP10, G6PDX, STOML1, PTPN22, GJA5, KCNIP1, GSTM7, KCNU1, AKT1, ANK2, ATG5, WNK4, RGN, PLCB1, KCNG3, AHNAK, KCNMA1, KCND1, SCN2B, SLC34A1, PRKCE, CACNG1, DAPK1, THY1, AMIGO1, RASGRF2, RASGRF1, CLIC5, CLIC6, SCN11A, CASQ1, CASQ2, FXYD1, CAV3, SRI, CLCN2, CLCNKB, KCNA6, CACNB4, KCNS2, UBASH3B, PTK2B, PPP2CA, CAMK2D, SCN9A, HCN3, ACSL5, GLRX, PTPN6, TESC, A…	2156	386	17911	1.4635	0.999988	0.0647008	2.45871
GOTERM_BP_FAT	GO:0001933~negative regulation of protein phosphorylation	70	2.63554	0.00122849	DMTN, LMO3, HMGCR, IL18, PTPN22, PDCD4, AKT1, MEN1, ZGPAT, BAK1, DAB2, H2AFY, RGN, MICAL1, SPRED1, KIRREL2, TNIP1, SOCS1, PKIG, SOCS6, SOCS4, RB1, SOCS5, PRKCD, THY1, ARRB1, LRRC66, GADD45B, CRYBA1, CAV3, PODN, ENPP1, FOXM1, 1500015O10RIK, TRIB3, FEM1A, PIN1, IRAK3, AKT1S1, EZR, UBASH3B, MARVELD3, PPP2CA, DUSP16, NPM1, ZC3H12A, PAFAH1B1, PARD6A, INSM1, PTPN6, TBC1D10C, NF2, SMAD6, MET, PARK2, ADI…	2156	400	17911	1.45381	0.999989	0.0643723	2.46017
GOTERM_BP_FAT	GO:0045927~positive regulation of growth	52	1.95783	0.00124242	MEF2C, SYT1, NCBP1, FGF8, SYT4, SLC44A4, TRPV2, SLC6A3, YBX3, LPAR3, L1CAM, AKT1, WNT2, BDNF, SEMA7A, NRG1, LGI1, PLCB1, DSCAM, CRYAA, ZP3, LIMK1, NOL8, VIL1, DLL1, ACTN3, NCAM1, NCOA3, SLC25A33, TSHR, TFCP2L1, CDH4, PIN1, MUSK, EZR, PTK2B, PAFAH1B1, HPN, FLT3, TBX5, CPNE6, SPTBN4, FDPS, AHI1, PARK2, NTRK3, PSMD10, UTS2R, SYT17, SASH3, GH, REG1	2156	277	17911	1.55953	0.99999	0.0647122	2.48772
GOTERM_BP_FAT	GO:1902652~secondary alcohol metabolic process	27	1.01657	0.00133129	CYP51, HNF1A, MVD, HMGCR, LEPR, G6PDX, APOB, SAA1, DHCR7, APOBR, INSIG1, FGF1, HSD17B7, CEBPA, FDPS, LDLRAP1, ABCG1, SREBF2, MTTP, LRP1, HMGCS2, SQLE, MVK, IDI1, LIPC, MBTPS1, SCP2	2156	117	17911	1.91712	0.999996	0.0687947	2.6634
GOTERM_BP_FAT	GO:0016042~lipid catabolic process	52	1.95783	0.00134766	HEXB, PEX7, AKT1, APOB, PLCB1, IAH1, PLD3, ACAA2, PLD2, SGPL1, PLD1, ACOXL, PLD4, CYP26A1, CYP1A2, PRKCE, PRKCD, PNPLA5, HAO1, PNPLA8, PLCE1, ACAP1, TYSND1, PLA2G7, PLA2G2D, ACADSB, CYP1B1, PLBD1, ACAT2, PLCH2, PLCH1, PAFAH1B3, PAFAH1B1, ACAA1B, BGLAP2, ACSL5, ETFA, LPL, PLA2G16, PNLIPRP2, PLB1, PLA2G10, AMACR, GDPD5, DBI, ADIPOQ, GDPD1, AKR1B8, LIPC, PLA2G4E, SLC25A17, PLA2G4D	2156	278	17911	1.55392	0.999996	0.0692249	2.69572
GOTERM_BP_FAT	GO:0044712~single-organism catabolic process	114	4.29217	0.00135493	GDA, AGXT, APOB, GOT1, MAT1A, DCTPP1, PLD3, PLD2, ACAA2, SGPL1, PLD1, NCF2, HKDC1, NUDT5, PLD4, QDPR, CYP26A1, NUDT10, ACTN3, CYP1A2, FBP2, PDE4C, PNPLA5, PNPLA8, PLCE1, PDDC1, SEC61B, ACAP1, PLA2G2D, ENPP5, ACHE, ACADSB, AHCY, CYP1B1, SYVN1, ENPP1, GLUD1, KMO, ACAT2, DERL3, UBAC2, PPAT, PLCH2, PLCH1, ENTPD2, TRP53, LPL, PLB1, FBXO2, MRC2, HGD, PDE7B, PSMC4, PLA2G4E, PLA2G4D, SLC25A17, GM4737, BC…	2156	715	17911	1.32455	0.999996	0.0692018	2.71008
GOTERM_BP_FAT	GO:0010033~response to organic substance	408	15.3614	0.00140071	MEF2C, PGF, CRHBP, MED24, MAP3K5, CTGF, CLK2, FAS, CRYAA, GATM, NCF2, CRYAB, SKP2, CYP1A2, PTPRU, CTNNA1, RETN, SSTR2, GLUL, SSTR3, SERPINF1, RYR3, MAPK3, RYR1, ADAMTS3, GRB14, EIF2AK4, LY6G6E, IL1R2, ADSS, CYP1B1, GNAI2, FAM132A, HSPA1A, ATP12A, MANF, HCRTR2, SLC29A1, PFN1, DUSP15, CACYBP, ZC3H15, MAP2K1, MAOB, COL16A1, USF1, SRSF3, PEO1, SRSF4, PENK, KCNJ8, MAP7, GH, CHRNG, FGF6, OPRM1, FGF8, H…	2156	2972	17911	1.14047	0.999998	0.0710645	2.8004
GOTERM_BP_FAT	GO:0050801~ion homeostasis	115	4.32982	0.00140501	GNA13, ATP1B3, FAM20A, LPAR3, STOML2, LPAR1, GSTM7, BAK1, ATP2B3, ANK1, ANK2, ATG5, PVALB, WNK4, RGN, TMEM203, SCN2B, TRPA1, SLC34A1, CD40, THY1, ATP2C2, HIF1A, CCR6, RHCG, RYR3, FBXL5, TFAP2B, RYR1, PDGFRA, SLC9C1, CAR4, SRI, CAV3, FXYD1, ENPP1, PKHD1, SFXN3, CACNB4, ATP12A, GCLM, HCRTR2, SLC11A2, VDR, UBASH3B, SLC31A1, TRP53, PTPN6, TESC, CACNA1I, SNAPIN, SLAMF8, AGER, ATP13A4, KDR, GCM1, ARF1,…	2156	723	17911	1.32139	0.999998	0.0708872	2.8089
GOTERM_BP_FAT	GO:0086004~regulation of cardiac muscle cell contraction	11	0.414157	0.00142893	SRI, FXYD1, ANK2, ATP2A2, DSG2, DSP, DSC2, CACNA1C, GJA5, CTNNA3, CASQ2	2156	29	17911	3.15113	0.999998	0.0716604	2.85606
GOTERM_BP_FAT	GO:0045859~regulation of protein kinase activity	100	3.76506	0.00143341	MEF2C, STIL, HMGCR, IL18, TLR1, TIRAP, LPAR3, PTPN22, LPAR1, TTN, ZGPAT, DAB2, MAP3K5, TDGF1, RGN, H2AFY, PDGFC, SPRED1, MAGI3, ERP29, PKIG, SOCS1, SOCS6, SOCS4, CD40, SOCS5, THY1, PLCE1, ARRB1, PDGFRB, LRRC66, MST1R, CAV3, FGD2, WNT5A, PODN, CDK5R2, FGR, GNAI2, CACUL1, CLU, SPDYE4B, IRAK3, AKT1S1, UBASH3B, NPM1, DUSP16, PTPN6, MAP2K1, LAMTOR2, MET, AGER, CORO1C, NTRK3, EPHA4, CBLC, TSC1, CD300A,…	2156	615	17911	1.35082	0.999998	0.07149	2.86489
GOTERM_BP_FAT	GO:0040012~regulation of locomotion	128	4.81928	0.00144589	GNA13, PGF, IL18, TIRAP, PTPN22, VTN, LPAR1, DAB2, SEMA7A, GATA3, TDGF1, RGN, RAB25, PDGFC, ATOH8, DSCAM, IKBKAP, TMEFF2, PLD2, PLD1, PLXNB3, FADD, PTPRU, CTNNA1, THY1, RETN, CCR6, HIF1A, SERPINF1, HAS1, PDGFRA, PDGFRB, LAMC2, NFE2L2, ITGA2B, WNT5A, PLXNC1, PODN, CYP1B1, FGR, ONECUT2, PIN1, PFN1, DOCK1, RAC2, ARPC2, IDH2, NKX2-1, CYP19A1, TRP53, MUC2, MYO1C, MAP2K1, MET, MYO1F, EVL, SLAMF8, AGER,…	2156	819	17911	1.29837	0.999998	0.0717039	2.88948
GOTERM_BP_FAT	GO:2000145~regulation of cell motility	123	4.63102	0.00145009	GNA13, PGF, IL18, TIRAP, PTPN22, VTN, LPAR1, DAB2, SEMA7A, GATA3, TDGF1, RGN, RAB25, PDGFC, ATOH8, TMEFF2, IKBKAP, PLD2, PLD1, PLXNB3, FADD, PTPRU, CTNNA1, THY1, RETN, CCR6, HIF1A, SERPINF1, HAS1, PDGFRA, PDGFRB, LAMC2, NFE2L2, ITGA2B, WNT5A, PLXNC1, PODN, CYP1B1, FGR, ONECUT2, PIN1, PFN1, DOCK1, RAC2, ARPC2, IDH2, NKX2-1, CYP19A1, TRP53, MUC2, MYO1C, MAP2K1, MET, MYO1F, EVL, SLAMF8, AGER, S100A1…	2156	782	17911	1.30668	0.999999	0.0715221	2.89776
GOTERM_BP_FAT	GO:1902653~secondary alcohol biosynthetic process	14	0.527108	0.00150367	CYP51, MVD, HMGCR, G6PDX, FDPS, ABCG1, HMGCS2, DHCR7, INSIG1, MVK, FGF1, IDI1, SCP2, HSD17B7	2156	44	17911	2.6433	0.999999	0.0736749	3.00329
GOTERM_BP_FAT	GO:0061061~muscle structure development	104	3.91566	0.00152926	MEF2C, MYH15, HMGCR, IL18, DTYMK, ANKRD1, TTN, MEGF10, MED20, WNT2, BDNF, MAP3K5, ANK2, ATG5, BHLHA15, TDGF1, ZFP689, RARA, CHRNA1, CRYAB, DLL1, ACTN3, NCAM1, CRHR2, PRDM6, FER1L5, RYR1, PDGFRA, DSP, PDGFRB, WNT5A, CAV3, EID2, FBXO40, ELN, CACNB4, PIN1, FAM65B, RNF165, CACYBP, HEG1, SMAD6, MET, FDPS, MYLPF, KCNK2, TNNI1, HDAC3, ATP2A2, TSC1, ITGA8, FGF6, FGF8, JPH2, EZH2, DICER1, MYBPC3, G6PDX, Y…	2156	645	17911	1.33951	0.999999	0.0744877	3.05364
GOTERM_BP_FAT	GO:0006873~cellular ion homeostasis	98	3.68976	0.00154898	GNA13, ATP1B3, LPAR3, STOML2, LPAR1, GSTM7, BAK1, ATP2B3, ATG5, ANK2, PVALB, WNK4, RGN, TMEM203, TRPA1, SLC34A1, CD40, THY1, ATP2C2, HIF1A, CCR6, RHCG, RYR3, RYR1, PDGFRA, SLC9C1, FXYD1, SRI, CAV3, ENPP1, PKHD1, CACNB4, ATP12A, SLC11A2, HCRTR2, VDR, UBASH3B, SLC31A1, TRP53, PTPN6, TESC, CACNA1I, SNAPIN, SLAMF8, ATP13A4, KDR, ARF1, ATP2A2, ATP2A3, GRINA, ATP2A1, UTS2R, CACNA1C, OPRM1, JPH2, OCM, T…	2156	602	17911	1.35239	0.999999	0.0750178	3.09244
GOTERM_BP_FAT	GO:0043549~regulation of kinase activity	108	4.06627	0.0015571	MEF2C, STIL, HMGCR, IL18, TLR1, TIRAP, PTPN22, LPAR3, LPAR1, TTN, NLRC5, ZGPAT, DAB2, MAP3K5, TDGF1, H2AFY, RGN, PDGFC, SPRED1, MAGI3, SOCS1, PKIG, ERP29, SOCS6, SOCS4, SOCS5, CD40, THY1, PLCE1, ARRB1, PDGFRA, PDGFRB, LRRC66, MST1R, WNT5A, CAV3, FGD2, CDK5R2, PODN, FGR, GNAI2, CACUL1, MRE11A, CLU, SPDYE4B, IRAK3, AKT1S1, UBASH3B, DUSP16, NPM1, PTPN6, MAP2K1, LAMTOR2, EEF1A2, MET, SLAMF8, AGER, NT…	2156	674	17911	1.33117	0.999999	0.0750043	3.10841
GOTERM_BP_FAT	GO:0061458~reproductive system development	83	3.125	0.00157526	FGF8, HNF1A, E2F8, DICER1, YBX3, TLR3, INSL6, SOHLH2, WNT2, AKT1, GATA1, MEN1, BAK1, PTGIS, SERPINE2, STRA8, BOK, HTRA1, RSPO3, GATA3, WDR77, TRP63, RARA, GDF9, PATZ1, SEMA3A, EIF2B5, SGPL1, RARG, ZP3, ARID5B, CCNF, IL11RA1, CTNNA1, PLAUR, ASCL2, RETN, HIF1A, NCOA3, SERPINF1, ARRB1, ST14, PDGFRA, OAS1D, WNT5A, SOX3, HOXB13, EGLN1, AHSG, VDR, TMED2, NKX3-1, NKX2-1, HSD17B3, LHX8, RUNX1, LFNG, CYP1…	2156	495	17911	1.39298	1	0.0754537	3.14411
GOTERM_BP_FAT	GO:0002520~immune system development	150	5.64759	0.00161121	MEF2C, CYP2C66, IL18, JAG2, PGLYRP1, TIRAP, PTPN22, JAG1, BATF, GATA1, BAK1, DAB2, ANK1, SIN3A, ATG5, GATA3, SLC9B2, RARA, PATZ1, FAS, RC3H1, SGPL1, RARG, CD3D, PLD4, IL11RA1, FADD, DLL1, SOCS5, CD40, SIRPA, FARP2, CCR6, HIF1A, CD34, MAPK3, PDGFRA, PDGFRB, MFAP2, NFE2L2, 5830411N06RIK, PLA2G2D, SPTB, WNT5A, MFNG, HAX1, RBP1, AHCTF1, CACNB4, SLC11A2, TAL1, IRAK3, DOCK1, NRARP, UBASH3B, ICOS, FCER1…	2156	984	17911	1.26639	1	0.0767126	3.21475
GOTERM_BP_FAT	GO:0030030~cell projection organization	204	7.68072	0.00165569	MEF2C, SYT1, SYT4, GLDN, LPAR3, L1CAM, LPAR1, BDNF, SERPINE2, SEMA7A, GRID2, RAB25, FAS, FAM150B, PLD2, PLD1, KIF5A, CTNNA1, PTPRO, FARP1, THY1, SERPINF1, MAPK6, CC2D2A, RAB17, EPS8L2, EPS8L1, EIF2AK4, KIF26B, MANF, SLC11A2, PFN1, RAC2, NKX2-1, MAP2K1, GAS8, AGER, KDR, NTRK3, EPHA4, LAMA1, TULP1, ARF1, ARF4, NTRK2, NRP2, RTN4, FGF8, GRIP1, TRPV2, EZH2, CPEB1, SPAG17, WDR36, RRN3, RSPH4A, EEF2K, S…	2156	1392	17911	1.21748	1	0.0783446	3.3021
GOTERM_BP_FAT	GO:0042326~negative regulation of phosphorylation	75	2.8238	0.0016884	DMTN, LMO3, HMGCR, IL18, PTPN22, CBFA2T3, PDCD4, AKT1, MEN1, ZGPAT, BAK1, DAB2, H2AFY, RGN, MICAL1, SPRED1, KIRREL2, TNIP1, SOCS1, PKIG, SOCS6, SOCS4, RB1, SOCS5, ACTN3, PRKCD, THY1, ARRB1, LRRC66, GADD45B, CRYBA1, CAV3, PODN, ENPP1, FOXM1, 1500015O10RIK, TRIB3, FEM1A, PIN1, IRAK3, AKT1S1, EZR, UBASH3B, MARVELD3, PPP2CA, DUSP16, NPM1, ZC3H12A, MYOG, PAFAH1B1, PARD6A, INSM1, PTPN6, TBC1D10C, NF2, …	2156	440	17911	1.41605	1	0.079425	3.36628
GOTERM_BP_FAT	GO:0045321~leukocyte activation	125	4.70633	0.00169154	MEF2C, LMO1, IL18, TLR1, JAG2, PGLYRP1, TIRAP, PTPN22, TLR3, STOML2, BATF, BAK1, ATG5, GATA3, MS4A1, IGLL1, RARA, PATZ1, FAS, RC3H1, RAB27A, PLD2, CD3D, BST1, SOCS6, IL11RA1, DLL1, FADD, SOCS5, CD40, THY1, LAT2, CD37, CCR6, 5830411N06RIK, PLA2G2D, EIF2AK4, WNT5A, ITGAL, MFNG, FGR, CLU, CACNB4, RAC2, NRARP, ICOS, BTN1A1, FCER1G, NDRG1, LFNG, HELLS, HECTD1, BLNK, TRP53, PTPN6, IKZF3, TBC1D10C, TNFR…	2156	800	17911	1.29805	1	0.0791653	3.37245
GOTERM_BP_FAT	GO:0016053~organic acid biosynthetic process	48	1.80723	0.0016952	ALDH8A1, BCAT1, LDHC, SEPHS2, AHCY, HNF1A, ALOXE3, RBP1, GLUD1, HSD17B12, TRIB3, AASS, GGT1, KMO, AGXT, GLS2, PADI6, PTGIS, GOT1, STARD4, ELOVL5, INSIG1, HAAO, ALOX12B, RGN, LIPT2, GAD1, ACSL3, SCD1, MRI1, LPL, BHMT2, SHMT2, SCD3, MSMO1, AMACR, PADI3, CBR4, BRCA1, PNPLA8, GLUL, PTGDS, PHGDH, MTAP, H2-KE6, ALOX5, GULO, LIPC	2156	254	17911	1.56992	1	0.0789309	3.37961
GOTERM_BP_FAT	GO:1901700~response to oxygen-containing compound	240	9.03614	0.00172404	MEF2C, LYPD1, ALAD, ADCY7, CRHBP, PTPN22, LPAR1, BAK1, BRINP1, APOB, MAP3K5, SIN3A, GOT1, BRINP2, DDX11, CLK2, CTGF, RARA, FAS, EIF2B5, PLD2, PLD1, RARG, CRYAA, GATM, NCF2, CRYAB, TRPA1, CYP26A1, PIM3, CYP1A2, CD40, CTNNA1, RETN, CRHR2, SSTR2, GLUL, SSTR3, SERPINF1, RYR3, MAPK3, PDGFRA, PDGFRB, GRB14, LY6G6E, CYP1B1, GNAI2, ENPP1, HOXB13, FAM132A, PPAT, AHSG, HCRTR2, SLC29A1, CACYBP, GYS2, NKX2-1…	2156	1670	17911	1.19389	1	0.079819	3.43616
GOTERM_BP_FAT	GO:0006875~cellular metal ion homeostasis	86	3.23795	0.00172839	OPRM1, GNA13, JPH2, ATP1B3, TRPV1, OCM, HEXB, STOML2, LPAR3, 1600014C10RIK, LPAR1, GSTM7, BAK1, ATP2B3, ANK2, ATG5, PVALB, BOK, RGN, SV2A, KCNMA1, TMEM203, KNG2, TRPM8, ACO1, TRPA1, CD40, PRKCE, TRPM2, TRPM1, THY1, PRKCB, ATP2C2, HIF1A, CCR6, GTF2I, RYR3, LCK, RYR1, PDGFRA, INPP4B, CASQ1, CASQ2, CALCR, FXYD1, CAV3, SRI, PKHD1, SLC39A12, SLC37A4, PML, EGLN1, CACNB4, ATP12A, HCRTR2, SLC11A2, VDR, U…	2156	518	17911	1.37924	1	0.0796146	3.44469
GOTERM_BP_FAT	GO:0009719~response to endogenous stimulus	232	8.73494	0.00173805	MEF2C, LYPD1, ALAD, PGF, CRHBP, MED24, PTPN22, APOB, BDNF, GOT1, SIN3A, DDX11, CTGF, HTRA1, RARA, GDF9, FAS, CHRNA1, EIF2B5, PLD2, PLD1, RARG, CRYAA, GATM, NCF2, SKP2, PTPRU, CTNNA1, RETN, SSTR2, SSTR3, SERPINF1, PIAS3, HAS1, RYR3, MAPK3, PDGFRA, RYR1, GRB14, ADSS, ENPP1, FAM132A, PPAT, AHSG, PIN1, HCRTR2, DUSP15, CACYBP, NKX2-1, FCER1G, MAP2K1, LAMTOR2, SMAD6, MAOB, EME1, SMAD1, COL16A1, USF1, A…	2156	1608	17911	1.1986	1	0.0796459	3.46362
GOTERM_BP_FAT	GO:0000165~MAPK cascade	110	4.14157	0.00174689	MEF2C, HMGCR, LMO3, IL18, TIRAP, TLR3, PTPN22, LPAR3, LPAR1, ANKRD6, DAB2, MAP3K5, CTGF, SEMA7A, TDGF1, RARA, PDGFC, FAS, SPRED1, FAM150B, MAGI3, CRYAB, ERP29, CD40, CRHR2, PLCE1, ARRB1, MAPK3, PDGFRA, PDGFRB, MST1R, WNT5A, CAV3, FGD2, GNAI2, PKHD1, PIN1, IRAK3, FGG, DUSP15, DUSP16, PTPN6, TBC1D10C, MAP2K1, LAMTOR2, MET, SMAD1, AGER, KDR, NTRK3, CBLC, EPHA4, HDAC3, CD300A, NTRK2, NELFE, OPRM1, FG…	2156	691	17911	1.32247	1	0.0796411	3.48094
GOTERM_BP_FAT	GO:0030334~regulation of cell migration	117	4.40512	0.00175426	GNA13, PGF, IL18, TIRAP, PTPN22, VTN, LPAR1, DAB2, SEMA7A, GATA3, TDGF1, RAB25, PDGFC, ATOH8, TMEFF2, IKBKAP, PLD2, PLD1, PLXNB3, FADD, PTPRU, THY1, RETN, CCR6, HIF1A, SERPINF1, HAS1, PDGFRA, PDGFRB, LAMC2, NFE2L2, ITGA2B, WNT5A, PLXNC1, PODN, CYP1B1, FGR, ONECUT2, PFN1, DOCK1, RAC2, ARPC2, IDH2, NKX2-1, CYP19A1, TRP53, MUC2, MYO1C, MAP2K1, MET, MYO1F, EVL, SLAMF8, S100A14, ECM1, AGER, KDR, ADGRG…	2156	742	17911	1.30994	1	0.0795723	3.49538
GOTERM_BP_FAT	GO:0031344~regulation of cell projection organization	106	3.99096	0.00175602	MEF2C, SYT1, SYT4, LPAR3, L1CAM, ANKRD1, LPAR1, ITPKA, DAB2, BDNF, PACSIN1, SERPINE2, ATG5, SEMA7A, GATA3, GRID2, FAM150B, DSCAM, PLD1, STMN2, DRAXIN, BAIAP2, PLXNB3, ENC1, THY1, NUMBL, SERPINF1, MAPK6, RAB17, NFE2L2, EPS8L2, EPS8L1, WNT5A, PLXNC1, ACHE, SSH3, XLR3B, SNX3, PFN1, RAC2, ARPC2, SKIL, TMEM30A, MAP2K1, CPNE6, MET, FSCN1, SNAPIN, EVL, CORO1C, NTRK3, EPHA4, ARF1, NTRK2, SYT17, RTN4, DMT…	2156	662	17911	1.33021	1	0.0792611	3.49883
GOTERM_BP_FAT	GO:0042391~regulation of membrane potential	67	2.52259	0.00183482	OPRM1, MEF2C, GLRA1, ATP1B3, SCN3A, STOML2, BNIP3, GJA5, KCNIP1, KCNK10, BAK1, BDNF, ANK2, BOK, GRIN2C, KCNK5, GRID2, SCN7A, CASP1, CHRNA1, KCNMA1, SCN2B, TRPA1, SLC34A1, PRKCE, CNGA4, CTNNA3, CNGA2, SLC26A4, PANK2, PIAS3, SLC25A33, CELF4, DSP, SCN11A, CASQ2, FXYD1, CAV3, CLDN19, CACNB4, PEX5L, GCLM, MTMR2, SLC29A1, PTK2B, SCN9A, CAMK2D, HCN3, GLRX, MET, CACNA1I, ASIC2, PARK2, ADIPOQ, KCNK2, YWHA…	2156	385	17911	1.44572	1	0.0822698	3.65307
GOTERM_BP_FAT	GO:0048699~generation of neurons	221	8.32078	0.00185855	MEF2C, SYT1, SYT4, GLDN, LPAR3, L1CAM, LPAR1, HOOK3, BRINP1, BDNF, BRINP2, SERPINE2, SEMA7A, GRID2, RARA, FAS, FAM150B, PLD2, KIF5A, EMX2, CTNNA1, PTPRO, FARP1, THY1, FARP2, SERPINF1, MAPK6, RAB17, EIF2AK4, KIF26B, CDK5R2, MANF, PIN1, SLC11A2, TAL1, IDH2, CASZ1, NKX2-1, LHX8, MAP2K1, AGER, KDR, NTRK3, EPHA4, LAMA1, TULP1, ARF1, NTRK2, ARF4, RGS6, RHEB, GH, NRP2, OPRM1, RTN4, FGF8, GRIP1, TRPV2, E…	2156	1526	17911	1.20312	1	0.0828885	3.69947
GOTERM_BP_FAT	GO:0072503~cellular divalent inorganic cation homeostasis	74	2.78614	0.00186605	OPRM1, GNA13, JPH2, TRPV1, OCM, HEXB, STOML2, LPAR3, 1600014C10RIK, LPAR1, GSTM7, BAK1, ATP2B3, ANK2, ATG5, PVALB, BOK, RGN, SV2A, TMEM203, KNG2, TRPM8, TRPA1, CD40, PRKCE, TRPM2, TRPM1, THY1, PRKCB, ATP2C2, CCR6, GTF2I, RYR3, LCK, RYR1, PDGFRA, INPP4B, CASQ1, CASQ2, CALCR, FXYD1, CAV3, SRI, PKHD1, SLC37A4, SLC39A12, PML, CACNB4, HCRTR2, VDR, UBASH3B, PTK2B, CAMK2D, SLC39A5, SLC39A4, PTPN6, SLC8A…	2156	434	17911	1.41649	1	0.0828109	3.71415
GOTERM_BP_FAT	GO:0060561~apoptotic process involved in morphogenesis	11	0.414157	0.00191498	B4GALT1, VDR, BAK1, CRYAA, CRYAB, HAND2, BAX, PAX8, JAG2, PAX2, FGF4	2156	30	17911	3.04609	1	0.0844855	3.80975
GOTERM_BP_FAT	GO:0010975~regulation of neuron projection development	85	3.2003	0.00195149	MEF2C, RTN4, SYT1, SYT4, TRPV2, EZH2, LPAR3, L1CAM, LPAR1, ANKRD1, CPEB1, FES, ITPKA, SDC2, AKT1, METRN, DAB2, BDNF, PACSIN1, WDR36, RRN3, SERPINE2, SEMA7A, GATA3, EEF2K, GRID2, SEMA3D, RANBP1, SEMA3A, NEURL1A, FAM150B, NRG1, DSCAM, H2-K1, LIMK1, STMN2, BAIAP2, DRAXIN, ENC1, PLXNB3, FLNA, NUMBL, THY1, AMIGO1, MAPK6, SERPINF1, RAB17, NFE2L2, SEMA4A, DCC, WNT5A, ACHE, PLXNC1, XLR3B, SSH3, SLC39A12,…	2156	513	17911	1.37649	1	0.0856192	3.88102
GOTERM_BP_FAT	GO:0006874~cellular calcium ion homeostasis	71	2.67319	0.00196045	OPRM1, GNA13, JPH2, TRPV1, OCM, HEXB, STOML2, LPAR3, 1600014C10RIK, LPAR1, GSTM7, BAK1, ATP2B3, ANK2, ATG5, PVALB, BOK, RGN, SV2A, TMEM203, KNG2, TRPM8, TRPA1, CD40, PRKCE, TRPM2, TRPM1, THY1, PRKCB, ATP2C2, CCR6, GTF2I, RYR3, LCK, RYR1, PDGFRA, INPP4B, CASQ1, CASQ2, CALCR, FXYD1, CAV3, SRI, PKHD1, SLC37A4, PML, CACNB4, HCRTR2, VDR, UBASH3B, PTK2B, CAMK2D, PTPN6, SLC8A2, MCUR1, CACNA1I, PTGFR, DB…	2156	414	17911	1.42472	1	0.0855903	3.89851
GOTERM_BP_FAT	GO:0030097~hemopoiesis	137	5.15813	0.00196116	MEF2C, CYP2C66, IL18, JAG2, PGLYRP1, TIRAP, PTPN22, JAG1, BATF, GATA1, BAK1, DAB2, ANK1, SIN3A, ATG5, GATA3, SLC9B2, RARA, PATZ1, FAS, RC3H1, SGPL1, RARG, CD3D, PLD4, IL11RA1, FADD, DLL1, SOCS5, SIRPA, FARP2, CCR6, HIF1A, CD34, PDGFRA, PDGFRB, MFAP2, NFE2L2, 5830411N06RIK, PLA2G2D, SPTB, WNT5A, MFNG, HAX1, RBP1, AHCTF1, CACNB4, SLC11A2, TAL1, DOCK1, NRARP, UBASH3B, FCER1G, RUNX1, LFNG, HELLS, HEC…	2156	892	17911	1.27593	1	0.0852185	3.89988
GOTERM_BP_FAT	GO:1901699~cellular response to nitrogen compound	98	3.68976	0.00200299	MEF2C, OPRM1, LYPD1, DMTN, GLRA1, TRPV1, IL18, CRHBP, EZH2, DICER1, PTPN22, TLR3, CPEB1, GSTM7, AKT1, MEN1, MAP3K5, EIF4EBP1, GOT1, SIN3A, DDX11, EEF2K, SHC1, PDGFC, NEURL1A, PLCB1, DPEP1, AKT3, VWA2, CIITA, IRS4, CDC6, BAIAP2, SOCS1, FLOT1, SLC34A1, PDXP, CTNNA1, PRKCD, TRPM2, RAD51, PRKCB, CHRM4, CHRM3, SLC25A33, RYR3, CHRM1, PDGFRA, RYR1, UCHL3, CASQ2, GRB14, LY6G6E, ENPP1, GNAI2, RRAGA, TRIB3…	2156	607	17911	1.34125	1	0.0865512	3.98147
GOTERM_BP_FAT	GO:0051050~positive regulation of transport	152	5.72289	0.00200301	SYT1, TSPAN1, ATP1B3, SYT4, IL18, LPAR3, TLR3, PTPN22, VTN, ANKRD1, GSTM7, BAK1, DAB2, ANK2, ATG5, WNK4, GATA3, RGN, STAM, SLC51B, RAB27A, PLD2, CRTAM, TRPA1, SLC34A1, DLL1, NR0B2, SIRPA, THY1, RETN, CRHR2, GLUL, ATP2C2, HIF1A, ARRB1, CD34, DTWD2, PDGFRB, RAB15, NFE2L2, WNT5A, SRI, CAV3, FXYD1, SLC38A3, CDK5R2, PANX1, FGR, GLUD1, UNC93B1, FAM132A, ACAT2, PEX5L, OSCP1, AHSG, FGG, UBE2D3, RAC2, ARP…	2156	1005	17911	1.25646	1	0.0861508	3.98152
GOTERM_BP_FAT	GO:1901214~regulation of neuron death	58	2.18373	0.00200744	MEF2C, FGF8, CHMP4B, IL18, G6PDX, GDNF, TRIM2, MAP3K5, BDNF, BOK, GATA3, TRP63, GRID2, KCNMA1, NCF2, DRAXIN, SIGMAR1, TRPM2, HIF1A, SERPINF1, CD34, UBE2M, TFAP2B, CHL1, DCC, CLU, EGLN1, CDC34, GCLM, PIN1, MUSK, SET, AKT1S1, PTK2B, NPM1, GPNMB, PPP2R2B, NEFL, TRP53, NES, CEBPB, PTPRZ1, AXL, PARK2, ZFP746, AGER, ATM, KDR, HYOU1, HDAC3, ATF4, LRP1, TSC1, BAX, NTRK2, BTBD10, ALKBH1, GH	2156	324	17911	1.48715	1	0.0859344	3.99015
GOTERM_BP_FAT	GO:0065009~regulation of molecular function	308	11.5964	0.002046	MEF2C, HMGN1, ADCY4, HMGN3, A2M, ADCY7, ATP1B3, CRHBP, STOML1, LPAR3, PTPN22, LPAR1, AURKB, ZGPAT, BAK1, MAP3K5, BDNF, SIN3A, DDX11, SERPINE2, CTGF, WNK4, H2AFY, RARA, FAS, CCAR2, PPP1R36, MAGI3, CRYAA, SCN2B, CRYAB, SERPING1, CD40, PIM2, FARP1, TANK, WFDC13, PLAUR, THY1, CRHR2, MAPK3, PDGFRA, PDGFRB, MST1R, MAD2L2, EIF2AK4, MFNG, CDK5R2, CYP1B1, GNAI2, MRE11A, OAS3, CACNB4, HSPA1B, TIPRL, SPDYE4…	2156	2201	17911	1.16252	1	0.0871103	4.06529
GOTERM_BP_FAT	GO:0031589~cell-substrate adhesion	54	2.03313	0.00206257	DMTN, ACVRL1, FERMT3, BCAM, VTN, RADIL, MEN1, DAB2, CTGF, TDGF1, VWA2, CDK6, PRKCE, SIRPA, FLNA, THY1, CD34, OTOA, ITGA2B, ITGAL, ONECUT2, HSD17B12, ITGB4, ITGB5, ABI3BP, COL26A1, FGG, SORBS3, DOCK1, PTK2B, ARPC2, TNN, BCL6, MICALL2, TECTA, PLET1, TNXB, PTPRZ1, SMAD6, MYO1G, AXL, NID2, COL16A1, PLG, KDR, CORO1C, CDH13, TSC1, ITGA5, ITGA8, PECAM1, ANTXR1, PHLDB2, PLEKHA2	2156	297	17911	1.51046	1	0.0873835	4.09757
GOTERM_BP_FAT	GO:0051726~regulation of cell cycle	129	4.85693	0.00206851	STIL, CHMP4C, CHMP4B, BTC, AURKC, TTK, AURKB, HMGN5, BAK1, BRINP1, EIF4EBP1, BRINP2, SIN3A, DDX11, CTGF, GATA3, TRP63, H2AFY, RARA, ORC1, CDCA5, CCAR2, SKP2, PDXP, SIX3, RAD9B, ESPL1, PIM3, PIM2, SLC25A33, PRCC, PDGFRB, EIF2AK4, WNT5A, TICRR, PKHD1, MRE11A, TRRAP, PIN1, TAL1, OVOL1, NPM1, NKX3-1, NDRG1, RNF167, SKIL, TRP53, PTPN6, MAP2K1, AK1, EME2, EME1, MET, CDC23, CTC1, BRCA1, ATM, NOTCH2, PLK…	2156	834	17911	1.28498	1	0.0872256	4.10913
GOTERM_BP_FAT	GO:0048050~post-embryonic eye morphogenesis	6	0.225904	0.00207974	HMGN1, BAK1, BHLHE23, BAX, MFAP2, KDR	2156	9	17911	5.53834	1	0.0872812	4.13099
GOTERM_BP_FAT	GO:0046942~carboxylic acid transport	47	1.76958	0.00211724	SLC38A4, SLC38A3, HNF1A, SLC36A3, SYT4, TRPV1, SLC16A11, SLC7A9, CACNB4, AGXT, SLC7A6, SLC7A7, AKT1, SERINC2, SLC1A5, SLC16A1, KISS1R, BDNF, SLC1A7, SLCO1C1, SLCO3A1, SLC51B, SLC51A, ACSL5, PLA2G10, SLC6A13, SLC22A22, SLC6A15, SLC6A17, DPYSL2, SLC7A14, PRKCD, SLC7A11, ABCB4, SLC25A12, PNPLA8, SLC6A9, SLC16A6, SLC25A10, NTRK2, ABCC3, SLC13A3, SLC38A1, ABCC2, SLC27A3, PLA2G2D, SLC25A17	2156	250	17911	1.56181	1	0.088385	4.20397
GOTERM_BP_FAT	GO:0023014~signal transduction by protein phosphorylation	110	4.14157	0.00213534	MEF2C, HMGCR, LMO3, IL18, TIRAP, TLR3, PTPN22, LPAR3, LPAR1, ANKRD6, DAB2, MAP3K5, CTGF, SEMA7A, TDGF1, RARA, PDGFC, FAS, SPRED1, FAM150B, MAGI3, CRYAB, ERP29, CD40, CRHR2, PLCE1, ARRB1, MAPK3, PDGFRA, PDGFRB, MST1R, WNT5A, CAV3, FGD2, GNAI2, PKHD1, PIN1, IRAK3, FGG, DUSP15, DUSP16, PTPN6, TBC1D10C, MAP2K1, LAMTOR2, MET, SMAD1, AGER, KDR, NTRK3, CBLC, EPHA4, HDAC3, CD300A, NTRK2, NELFE, OPRM1, FG…	2156	695	17911	1.31486	1	0.0887073	4.23917
GOTERM_BP_FAT	GO:0001525~angiogenesis	75	2.8238	0.00215564	FGF6, NRP2, RTN4, GNA13, FGF8, ACVRL1, PGF, LEPR, IL18, E2F8, DICER1, NAA15, GJA5, TSPAN12, WARS, BAK1, PTGIS, CTGF, RSPO3, TDGF1, RHOB, SHC1, TIE1, FGF1, ADGRB2, EGFL7, NRXN3, RASIP1, DLL1, ARHGAP24, FLNA, THY1, PRKCB, CRHR2, HIF1A, NUS1, SERPINF1, GTF2I, CD34, CD59A, PDGFRA, PDGFRB, NFE2L2, SEMA4A, WNT5A, CYP1B1, PML, PPP3R1, HOXB13, ISM1, CCL24, TAL1, LECT1, AGGF1, NRARP, PTK2B, HAND2, ZC3H12A…	2156	444	17911	1.4033	1	0.0891138	4.27865
GOTERM_BP_FAT	GO:0010001~glial cell differentiation	42	1.58133	0.00217032	PRX, RTN4, CLU, DICER1, SOX5, PPP3R1, VTN, NFIX, LPAR1, PAX2, AKT1, TAL1, METRN, ASPA, SERPINE2, GSN, BOK, DNER, NKX2-1, NDRG1, OLIG1, POU3F1, NRG1, EIF2B5, MAG, EGR2, MAP2K1, PTPRZ1, ADGRG6, DLL1, MXRA8, AGER, TENM4, NTRK3, EPHA4, GCM1, NAB2, MAPK3, NTRK2, PHGDH, RHEB, NFIB	2156	217	17911	1.60791	1	0.089295	4.30717
GOTERM_BP_FAT	GO:0051241~negative regulation of multicellular organismal process	172	6.4759	0.00217341	MEF2C, SYT4, HMGCR, CRHBP, PGLYRP1, PTPN22, JAG1, LPAR1, HOOK3, GATA1, BRINP1, BDNF, DAB2, ATG5, SERPINE2, WNK4, GATA3, WDR77, TRP63, RGN, RARA, RC3H1, ADGRB2, UCMA, RARG, STMN2, DRAXIN, SIX3, SERPING1, DLL1, SOCS5, ACTN3, MEPE, CTNNA1, PTPRO, THY1, ASCL2, CRHR2, HIF1A, SERPINF1, CPE, ARRB1, CD59A, CD34, PDGFRA, NFE2L2, MAD2L2, SSC5D, EIF2AK4, WNT5A, SRI, CAV3, IL1R2, ENPP1, SOX3, AHSG, IRAK3, FG…	2156	1157	17911	1.235	1	0.0890216	4.31318
GOTERM_BP_FAT	GO:0007162~negative regulation of cell adhesion	45	1.69428	0.00218454	DMTN, CLDN7, ACVRL1, CYP1B1, PTPN22, RDX, MEN1, FGG, SERPINE2, NRARP, UBASH3B, BTN1A1, B4GALNT2, BCL6, GPNMB, RC3H1, DSCAM, PTPN6, PLET1, IL2RA, CEBPB, MAP2K1, NF2, PTPRZ1, ZFP703, PLXNB3, SOCS6, MYO1F, H2-AB1, SOCS5, ADIPOQ, PRKCD, AGER, PLG, TIGIT, CORO1C, CDH13, CD300A, CD274, D930015E06RIK, H2-AA, MAD2L2, JAM2, PHLDB2, PLA2G2D	2156	237	17911	1.57738	1	0.0890637	4.33481
GOTERM_BP_FAT	GO:0007062~sister chromatid cohesion	15	0.564759	0.00218681	ESCO1, PPP2R1A, MRE11A, RB1, SGOL2A, STRA8, NAA50, DDX11, SYCP3, PHB2, MCMBP, H2AFY, HDAC8, CDCA5, FEN1	2156	51	17911	2.44339	1	0.0887618	4.33922
GOTERM_BP_FAT	GO:0032880~regulation of protein localization	151	5.68524	0.00226093	LYPD1, HMGN3, SYT4, HMGCR, IL18, TLR1, TLR3, PTPN22, ANKRD1, SLC16A1, DAB2, SIN3A, ATG5, GATA3, H2AFY, SLC51B, CDCA5, GNL3, CRTAM, SOCS1, TRPA1, ERP29, PKIG, PIM3, NR0B2, CD40, PDE4C, NUPL1, CRHR2, GLUL, HIF1A, ARRB1, CD34, DTWD2, TFAP2B, SSC5D, WNT5A, SRI, IL1R2, SNAP91, PANX1, FGR, GLUD1, UNC93B1, FAM132A, SNX3, DERL3, UBAC2, OSCP1, G6PC2, PIN1, MUSK, FGG, UBE2D3, RAC2, ARPC2, NPM1, BTN1A1, SYB…	2156	1000	17911	1.25443	1	0.0912324	4.4831
GOTERM_BP_FAT	GO:0051146~striated muscle cell differentiation	52	1.95783	0.00233013	MEF2C, MYBPC3, G6PDX, DICER1, EZH2, PAX3, TTN, AKT1, BARX2, ATG5, BHLHA15, TDGF1, RARA, LMOD1, NRG1, CASP1, LMOD3, FLOT1, RB1, ACTN3, NEXN, ANKRD23, CFL2, FER1L5, RYR1, PDGFRA, FHOD3, PDGFRB, CASQ1, CASQ2, SGCB, CAV3, WFIKKN2, CACNB4, PIN1, FAM65B, DNER, CACYBP, CAMK2D, MYOG, RBM24, ALPK3, TBX3, TBX5, MET, FDPS, HDAC3, NEB, TSC1, NPHS1, TMTC3, NLN	2156	285	17911	1.51576	1	0.0934865	4.61726
GOTERM_BP_FAT	GO:0030155~regulation of cell adhesion	102	3.84036	0.00233324	LMO1, IL18, JAG2, LMO7, PTPN22, VTN, L1CAM, DAB2, SERPINE2, GATA3, TDGF1, RARA, RC3H1, DSCAM, PLD2, PLXNB3, SOCS6, DLL1, FADD, SOCS5, THY1, CCR6, MAD2L2, PLA2G2D, KIF26B, WNT5A, ITGAL, CYP1B1, HSD17B12, ONECUT2, ABI3BP, COL26A1, FGG, DOCK1, RAC2, ARPC2, NRARP, UBASH3B, ICOS, BTN1A1, PTPN6, TESC, MAP2K1, TNFRSF13C, MYO1F, SERPINI1, COL16A1, VAV1, AGER, KDR, TIGIT, CORO1C, LAMA1, TSC1, CD300A, ITGA…	2156	639	17911	1.32608	1	0.0932021	4.62328
GOTERM_BP_FAT	GO:2000641~regulation of early endosome to late endosome transport	8	0.301205	0.00234516	MTMR2, DAB2, EZR, DNAJC13, MAP2K1, MAPK3, RDX, SNX3	2156	17	17911	3.90942	1	0.0932541	4.64636
GOTERM_BP_FAT	GO:0009967~positive regulation of signal transduction	194	7.30422	0.00245058	S100A4, MEF2C, PTPN22, LPAR3, L1CAM, LPAR1, BAK1, BDNF, MAP3K5, CTGF, SEMA7A, GDF9, RARA, FAS, FAM150B, CCAR2, PLD2, MAGI3, SKP2, PIM2, CD40, CTNNA1, PLAUR, CRHR2, MAPK3, PDGFRA, PDGFRB, MST1R, ADAMTS3, MFNG, CYP1B1, GNAI2, FAM132A, 1700018B24RIK, PIN1, NRARP, DUSP15, LFNG, DHX58, MAP2K1, LAMTOR2, ECM1, AGER, ATM, KDR, NTRK3, EPHA4, NOTCH2, EI24, CD300A, NTRK2, RHEB, STEAP3, OPRM1, FGF8, ACVRL1, …	2156	1328	17911	1.2136	1	0.0968262	4.85033
GOTERM_BP_FAT	GO:1902533~positive regulation of intracellular signal transduction	138	5.19578	0.00245395	MEF2C, S100A4, HMGCR, IL18, TLR1, TIRAP, LPAR3, TLR3, PTPN22, L1CAM, ANKRD1, LPAR1, ANKRD6, GSTM7, DAB2, MAP3K5, MIER1, CTGF, SEMA7A, GATA3, TDGF1, RARA, PDGFC, FAS, SPRED1, FAM150B, RC3H1, PLD2, MAGI3, SOCS1, ERP29, FADD, CD40, PIM2, NCAM1, CRHR2, PLCE1, ARRB1, RASGRF1, MAPK3, PDGFRA, PDGFRB, MST1R, FGD2, WNT5A, ITGAL, CYP1B1, GNAI2, HAX1, FGR, CLU, RRAGA, FAM132A, CXXC5, RRAGD, FGG, DUSP15, NKX…	2156	905	17911	1.26678	1	0.0965417	4.85685
GOTERM_BP_FAT	GO:0043269~regulation of ion transport	94	3.53916	0.002463	MEF2C, OPRM1, JPH4, KCNJ15, JPH2, SYT4, ATP1B3, CRHBP, TRPV2, DPP10, G6PDX, STOML1, PTPN22, LPAR3, GJA5, KCNIP1, GSTM7, KCNU1, AKT1, BAK1, ANK2, SERPINE2, ATG5, WNK4, RGN, PLCB1, KCNG3, AHNAK, AKT3, KCNMA1, KCND1, SCN2B, ZP3, TRPA1, SLC34A1, CACNG1, PRKCE, DAPK1, THY1, AMIGO1, CRHR2, ATP2C2, RASGRF2, RASGRF1, CLIC5, CHRM1, CLIC6, PDGFRB, SCN11A, CASQ1, CASQ2, FXYD1, CAV3, SRI, SLC38A3, CLCN2, GNA…	2156	582	17911	1.34176	1	0.0964713	4.87435
GOTERM_BP_FAT	GO:0072001~renal system development	57	2.14608	0.00246346	MEF2C, FGF8, PGF, JAG1, PAX2, GDNF, BDNF, WNK4, GATA3, PAX8, TRP63, RGN, RARA, DLG5, CYS1, FGF1, SGPL1, ARID5B, EMX2, SLC34A1, DLL1, PTPRO, ARL3, PLCE1, SERPINF1, CD34, TFAP2B, PDGFRA, PYGO2, PDGFRB, KIF26B, CER1, WNT5A, GCNT4, GCNT3, PKHD1, ITGB4, CTNND1, ZBTB16, PPAT, OVOL1, NKX3-1, SIM1, COL4A4, MYO1E, SMAD6, AHI1, SMAD1, ADIPOQ, PROM1, NOTCH2, EPHA4, TSC1, KCNJ8, ITGA8, BAX, NPHS1	2156	320	17911	1.47978	1	0.0960825	4.87522
GOTERM_BP_FAT	GO:0010876~lipid localization	61	2.29669	0.00253009	HNF1A, HEXB, STOML2, AKT1, KISS1R, DAB2, APOB, STARD4, SLMO2, SLCO1C1, GDF9, SLC51B, SLC51A, ANO7, LDAH, IRAK1, CPTP, SLC22A22, SIGMAR1, PRKCD, LDLRAP1, APOL7E, RETN, PNPLA8, NUS1, SLC27A3, PLA2G2D, ABCA9, ENPP1, ACAT2, ABCA6, STX12, APOBR, ZC3H12A, NKX3-1, SLCO3A1, RUNX1, ACSL3, ABCA14, TMEM30A, ABCA13, ACSL5, LPL, PLA2G10, MUP3, OSBPL7, ABCA8A, ATP11A, ADIPOQ, ABCG1, ABCB4, MTTP, SREBF2, ABCG5,…	2156	348	17911	1.4562	1	0.0981398	5.00389
GOTERM_BP_FAT	GO:0048762~mesenchymal cell differentiation	37	1.39307	0.00256723	NRP2, RTN4, WNT5A, MEF2C, FGF8, ACVRL1, EZH2, DICER1, PPP3R1, JAG1, PAX3, PAX2, GDNF, WNT2, DAB2, CRB2, HAND2, SEMA7A, PPP2CA, SEMA3D, NKX2-1, SEMA3A, ALX1, NFATC1, ERG, HPN, GSC, ZFP703, CYP26A1, AGER, FLNA, PLAUR, CORO1C, HIF1A, MAPK3, MAD2L2, SEMA4A	2156	186	17911	1.65257	1	0.099094	5.07554
GOTERM_BP_FAT	GO:0001944~vasculature development	107	4.02861	0.00256822	GNA13, MEF2C, PGF, IL18, NAA15, JAG1, WNT2, BAK1, APOB, PTGIS, CTGF, TDGF1, LOX, ADGRB2, SGPL1, DLL1, THY1, CRHR2, HIF1A, SERPINF1, CD34, CD59A, TFAP2B, PDGFRA, PDGFRB, NFE2L2, ASB4, WNT5A, CYP1B1, HOXB13, TAL1, HOXA1, AGGF1, NRARP, NKX3-1, HEG1, RUNX1, HECTD1, B4GALT1, MAP2K1, MYO1E, SMAD6, ECM1, BRCA1, KDR, DLX3, LAMA1, NOTCH2, ITGA5, ECSCR, NTRK2, ANTXR1, UTS2R, NRP2, RTN4, FGF6, FGF8, ACVRL1,…	2156	677	17911	1.313	1	0.0987197	5.07746
GOTERM_BP_FAT	GO:0001568~blood vessel development	102	3.84036	0.00257996	GNA13, MEF2C, PGF, IL18, NAA15, JAG1, WNT2, BAK1, APOB, PTGIS, CTGF, TDGF1, LOX, ADGRB2, SGPL1, DLL1, THY1, CRHR2, HIF1A, SERPINF1, CD34, CD59A, TFAP2B, PDGFRA, PDGFRB, NFE2L2, ASB4, WNT5A, CYP1B1, HOXB13, HOXA1, TAL1, AGGF1, NRARP, NKX3-1, HEG1, RUNX1, HECTD1, B4GALT1, MAP2K1, MYO1E, SMAD6, ECM1, BRCA1, KDR, DLX3, LAMA1, NOTCH2, ITGA5, ECSCR, NTRK2, ANTXR1, UTS2R, RTN4, FGF6, NRP2, FGF8, ACVRL1,…	2156	641	17911	1.32194	1	0.0987394	5.1001
GOTERM_BP_FAT	GO:0048514~blood vessel morphogenesis	88	3.31325	0.00263472	FGF6, NRP2, RTN4, GNA13, FGF8, ACVRL1, PGF, LEPR, IL18, E2F8, DICER1, NAA15, JAG1, GJA5, BAK1, TSPAN12, WARS, APOB, PTGIS, CTGF, RSPO3, TDGF1, RHOB, SHC1, TIE1, FGF1, ADGRB2, SGPL1, EGFL7, NRXN3, RASIP1, DLL1, ARHGAP24, FLNA, THY1, PRKCB, CRHR2, HIF1A, NUS1, SERPINF1, GTF2I, CD34, CD59A, TFAP2B, PDGFRA, PDGFRB, NFE2L2, ASB4, SEMA4A, WNT5A, CYP1B1, FOXM1, PPP3R1, PML, HOXB13, ISM1, CCL24, TAL1, HO…	2156	540	17911	1.35382	1	0.100315	5.20563
GOTERM_BP_FAT	GO:0000904~cell morphogenesis involved in differentiation	124	4.66867	0.00263476	MEF2C, LRTM2, LPAR3, L1CAM, RADIL, ITPKA, GDNF, ZIC2, WNT2, GATA1, DAB2, BDNF, SEMA7A, GATA3, RAB25, LGI1, DSCAM, CRYAA, KIF5A, DRAXIN, BAIAP2, PLXNB3, PTPRO, FARP1, NUMBL, THY1, NCAM1, HIF1A, ST14, MFAP2, STMN1, MAD2L2, KIF26B, WNT5A, PLXNC1, ACHE, SNAP91, XLR3B, SSH3, SLC11A2, TAL1, HOXA1, DOCK1, RNF165, CRB2, ARPC2, HEG1, NKX2-1, SKIL, PTPN6, MAP2K1, SPTBN4, MET, EVL, AGER, NTRK3, CORO1C, EPHA…	2156	803	17911	1.28285	1	0.0999064	5.2057
GOTERM_BP_FAT	GO:0043409~negative regulation of MAPK cascade	32	1.20482	0.00264286	CAV3, HMGCR, LMO3, FOXM1, PTPN22, FEM1A, PDCD4, PIN1, MEN1, AKT1, IRAK3, DAB2, EZR, MARVELD3, DUSP16, PAFAH1B1, SPRED1, TNIP1, PTPN6, TBC1D10C, NF2, PARK2, ADIPOQ, PRKCD, RGS14, CBLC, HDAC3, ARRB1, CD300A, PSMD10, MAPK8IP1, CRYBA1	2156	154	17911	1.72624	1	0.0997903	5.2213
GOTERM_BP_FAT	GO:0044092~negative regulation of molecular function	140	5.27108	0.00264911	A2M, HMGCR, CRHBP, STOML1, PTPN22, VTN, AURKB, AIP, GSTM7, GATA1, ZGPAT, NLRC5, DAB2, NLRC4, PTGIS, SIN3A, SERPINE2, DDX11, RGN, H2AFY, SPRED1, CCAR2, PPP1R36, CRYAA, CRYAB, SOCS1, PLXNB3, PKIG, SOCS6, SERPING1, SOCS4, NR0B2, SOCS5, PIM2, FARP1, WFDC13, THY1, PLAUR, CST6, ARRB1, MAPK3, LRRC66, MAD2L2, OAS1D, EIF2AK4, SRI, CAV3, PODN, CYP1B1, PKHD1, HSPA1B, TIPRL, PIN1, IRAK3, AKT1S1, CRB2, UBASH3…	2156	922	17911	1.26144	1	0.099609	5.23334
GOTERM_BP_FAT	GO:0009611~response to wounding	85	3.2003	0.00269724	OPRM1, GNA13, DMTN, ACVRL1, HMGCR, FERMT3, EZH2, DICER1, GDNF, GATA1, MAP3K5, SERPINE2, GSN, GRIN2C, VKORC1, PDGFC, LOX, CABLES1, RAB27A, TMEFF2, GJD4, MATN4, GIP, KNG2, VIL1, SERPING1, ARHGAP24, CTNNA1, PRKCE, PRKCD, SLC7A11, MMP12, FLNA, PROC, HIF1A, CD34, PDGFRA, DSP, PDGFRB, NFE2L2, CHL1, ITGA2B, WNT5A, CAV3, KRT6A, C9, ITGB4, FAM46A, FGG, UBASH3B, POU2F3, FCER1G, MYOG, SCNN1G, AMICA1, NEFL, …	2156	519	17911	1.36058	1	0.100917	5.32597
GOTERM_BP_FAT	GO:0002684~positive regulation of immune system process	121	4.55572	0.00282398	MEF2C, PVR, A2M, PGF, IL18, TLR1, TIRAP, PTPN22, TLR3, STOML2, JAG1, GATA1, C1RA, NLRC5, NLRC4, C1RB, KLHL6, SIN3A, SEMA7A, GATA3, SLC9B2, IGLL1, RARA, RC3H1, COCH, PLD2, CRTAM, C4B, BST1, SERPING1, FADD, SOCS5, CD40, THY1, LAT2, CD37, HIF1A, CCR6, CD59A, EIF2AK4, ITGA2B, WNT5A, ITGAL, HAX1, FGR, UNC93B1, CACNB4, TAL1, IRAK3, RAC2, ICOS, FCER1G, RUNX1, DHX58, TEC, TRP53, PTPN6, TESC, TNFRSF13C, M…	2156	782	17911	1.28543	1	0.104984	5.56947
GOTERM_BP_FAT	GO:0008104~protein localization	328	12.3494	0.00282967	LYPD1, SNCG, HMGN3, SYT4, ATP1B3, PTPN22, AURKB, HOOK3, HOOK2, APOB, SIN3A, GRIN2C, WNK4, GRID2, H2AFY, STAM, RAB25, CDCA5, RAB27A, CRTAM, SRP54A, KIF5A, SRP54B, TRPA1, PIM3, PTPRU, CD40, CTNNA1, YIF1A, CRHR2, ATP2C2, GLUL, KRT18, RAB18, CD34, RAB17, MAPK3, CC2D2A, RAB15, KIF26B, RTP3, IL1R2, AHCTF1, FAM132A, PEX5L, PIN1, PFN1, MUSK, TRAM2, STX12, RAC2, SYBU, IDH2, FCER1G, PPP2R2B, LAMTOR2, GAS8,…	2156	2367	17911	1.15119	1	0.104765	5.58037
GOTERM_BP_FAT	GO:0007015~actin filament organization	59	2.22139	0.00286293	DMTN, LPAR1, TTN, KISS1R, PACSIN1, GSN, CTGF, MICAL1, LMOD1, LMOD3, TMEFF2, CRYAA, LIMK1, BAIAP2, VIL1, ARHGEF5, PDXP, CTNNA1, PRKCE, SIRPA, PRKCD, FLNA, CRHR2, ARRB1, CFL2, FHOD3, MAD2L2, SPTB, CAV3, HAX1, ELN, ITGB5, RDX, CCL24, PFN1, SORBS3, EZR, RAC2, PTK2B, ARPC2, FAT1, WIPF3, BRK1, MICALL2, PHACTR1, CAP2, MYO1C, NF2, FSCN1, EVL, PARK2, MSRB2, ARF1, TSC1, TENM1, PECAM1, NPHS1, SH3BGRL3, PHLD…	2156	336	17911	1.45876	1	0.10551	5.64417
GOTERM_BP_FAT	GO:0042060~wound healing	69	2.59789	0.00287109	OPRM1, GNA13, DMTN, ACVRL1, HMGCR, FERMT3, EZH2, DICER1, GATA1, MAP3K5, SERPINE2, GSN, VKORC1, PDGFC, LOX, CABLES1, RAB27A, TMEFF2, GJD4, KNG2, SERPING1, PRKCE, ARHGAP24, PRKCD, SLC7A11, MMP12, FLNA, PROC, HIF1A, CD34, PDGFRA, DSP, PDGFRB, NFE2L2, ITGA2B, CAV3, WNT5A, KRT6A, C9, FAM46A, FGG, UBASH3B, POU2F3, FCER1G, MYOG, SCNN1G, AMICA1, ENTPD2, PAPSS2, TEC, B4GALT1, TRP53, PTPN6, PLET1, FIBP, AX…	2156	406	17911	1.41187	1	0.105376	5.65982
GOTERM_BP_FAT	GO:0035637~multicellular organismal signaling	26	0.978916	0.0028736	PRX, KCNMA1, SRI, CLDN19, SCN3A, SCN2B, GLRA1, CACNA1I, SPTBN4, CACNB4, GJA5, CTNNA3, ANK2, DSG2, P2RX1, CHRNB4, SCN9A, DSP, DSC2, PAFAH1B1, SCN11A, SCN7A, CHRNA1, CACNA1C, OTOA, SCN4A	2156	117	17911	1.84611	1	0.105047	5.66463
GOTERM_BP_FAT	GO:0001932~regulation of protein phosphorylation	191	7.19127	0.00288662	MEF2C, STIL, LMO3, FAM20A, HMGCR, IL18, TLR1, TIRAP, LPAR3, TLR3, PTPN22, VTN, LPAR1, TTN, ANKRD6, GATA1, ZGPAT, BAK1, MAP3K5, BDNF, DAB2, CTGF, SEMA7A, TDGF1, RGN, H2AFY, RARA, PDGFC, GDF9, FAS, SPRED1, FAM150B, MAGI3, CRYAA, SOCS1, ERP29, PKIG, SOCS6, SOCS4, SOCS5, CD40, THY1, PLAUR, CRHR2, PLCE1, ARRB1, MAPK3, PDGFRA, LRRC66, PDGFRB, MST1R, MAD2L2, EIF2AK4, FGD2, CAV3, WNT5A, PODN, CDK5R2, CAC…	2156	1309	17911	1.21217	1	0.105084	5.6896
GOTERM_BP_FAT	GO:0001655~urogenital system development	63	2.37199	0.00288984	MEF2C, FGF8, PGF, JAG1, PAX2, GDNF, BDNF, WNK4, GATA3, PAX8, WDR77, TRP63, RGN, RARA, DLG5, CYS1, FGF1, SGPL1, RARG, ARID5B, EMX2, SLC34A1, DLL1, PTPRO, ARL3, PLAUR, PLCE1, SERPINF1, CD34, TFAP2B, PDGFRA, PYGO2, PDGFRB, KIF26B, CER1, WNT5A, GCNT4, GCNT3, PKHD1, ITGB4, CTNND1, HOXB13, ZBTB16, PPAT, OVOL1, NKX3-1, HELLS, SIM1, CYP19A1, COL4A4, MYO1E, SMAD6, AHI1, SMAD1, ADIPOQ, PROM1, NOTCH2, EPHA4…	2156	364	17911	1.43784	1	0.104784	5.69577
GOTERM_BP_FAT	GO:0031399~regulation of protein modification process	231	8.69729	0.00296018	MEF2C, FAM20A, LPAR3, PTPN22, LPAR1, BAK1, ZGPAT, BDNF, MAP3K5, SIN3A, CTGF, SEMA7A, CDCA2, H2AFY, RARA, GDF9, FAS, FAM150B, CCAR2, MAGI3, CRYAA, NDNL2, SKP2, CD40, TANK, THY1, PLAUR, CRHR2, PIAS3, MAPK3, PDGFRA, PDGFRB, MST1R, MAD2L2, EIF2AK4, CDK5R2, ENPP1, GNAI2, MRE11A, TIPRL, SPDYE4B, PIN1, MUSK, UBASH3B, DUSP15, DUSP16, PPP2R2B, MAP2K1, LAMTOR2, SMAD6, FBXO2, AGER, ATM, FNIP2, KDR, NTRK3, C…	2156	1618	17911	1.18605	1	0.10678	5.83048
GOTERM_BP_FAT	GO:1901617~organic hydroxy compound biosynthetic process	34	1.28012	0.00296555	WNT5A, CYP51, MVD, HMGCR, SLC6A3, G6PDX, VDR, APOB, DAB2, GOT1, PTK2B, HAND2, GATA3, DHCR7, INSIG1, HSD17B3, FGF1, HSD17B7, CYP19A1, INSM1, MSMO1, FDPS, ABCG1, CRHR2, DKK3, HMGCS2, NUS1, SQLE, MVK, IPPK, IDI1, TPH1, CTNS, SCP2	2156	168	17911	1.68128	1	0.106549	5.84077
GOTERM_BP_FAT	GO:0006869~lipid transport	54	2.03313	0.00297283	HNF1A, AKT1, KISS1R, DAB2, APOB, STARD4, SLMO2, SLCO1C1, GDF9, SLC51B, SLC51A, ANO7, IRAK1, CPTP, SLC22A22, SIGMAR1, PRKCD, LDLRAP1, APOL7E, RETN, PNPLA8, NUS1, SLC27A3, PLA2G2D, ABCA9, ACAT2, ABCA6, STX12, APOBR, NKX3-1, SLCO3A1, RUNX1, ACSL3, ABCA14, TMEM30A, ABCA13, ACSL5, PLA2G10, ABCA8A, OSBPL7, ATP11A, ADIPOQ, ABCG1, MTTP, SREBF2, ABCB4, LRP1, ABCG5, ABCC3, APOL9B, ABCC2, LIPC, SCP2, SLC25A…	2156	302	17911	1.48545	1	0.106385	5.8547
GOTERM_BP_FAT	GO:0030182~neuron differentiation	200	7.53012	0.00297562	MEF2C, SYT1, SYT4, GLDN, LPAR3, L1CAM, LPAR1, BRINP1, BDNF, BRINP2, SERPINE2, SEMA7A, GRID2, RARA, FAS, FAM150B, PLD2, KIF5A, EMX2, CTNNA1, PTPRO, FARP1, THY1, FARP2, SERPINF1, MAPK6, RAB17, EIF2AK4, KIF26B, MANF, PIN1, SLC11A2, TAL1, CASZ1, NKX2-1, LHX8, MAP2K1, AGER, KDR, NTRK3, EPHA4, LAMA1, TULP1, ARF1, ARF4, NTRK2, RGS6, NRP2, RTN4, FGF8, GRIP1, TRPV2, EZH2, CPEB1, WDR36, RRN3, EEF2K, SEMA3D…	2156	1379	17911	1.20486	1	0.10607	5.86002
GOTERM_BP_FAT	GO:0042692~muscle cell differentiation	70	2.63554	0.00302563	FGF6, MEF2C, HMGCR, IL18, DTYMK, EZH2, DICER1, G6PDX, MYBPC3, ANKRD1, PAX3, TTN, MEGF10, AKT1, MAP3K5, BARX2, ANK2, ATG5, BHLHA15, TDGF1, RARA, LMOD1, PLCB1, CASP1, NRG1, LMOD3, FLOT1, DLL1, RB1, ACTN3, NEXN, ANKRD23, CFL2, PRDM6, FER1L5, FHOD3, RYR1, PDGFRA, PDGFRB, CASQ1, CASQ2, SGCB, CAV3, WFIKKN2, FBXO40, CACNB4, PIN1, FAM65B, DNER, CACYBP, CAMK2D, HINFP, MYOG, RBM24, TBX3, ALPK3, TBX5, SMAD6…	2156	414	17911	1.40465	1	0.107343	5.95566
GOTERM_BP_FAT	GO:0018212~peptidyl-tyrosine modification	50	1.88253	0.00306089	TPST1, DMTN, FGR, HAX1, IL18, CTNND1, TTK, VTN, ABI1, FES, DDR2, GATA1, ZGPAT, MUSK, PRMT2, PTK2B, CLK2, TDGF1, DYRK2, NEURL1A, NRG1, TEC, AATK, MATK, TRP53, PTPN6, NF2, PTPRZ1, HCK, SOCS1, SOCS4, SOCS5, CD40, PRKCD, ADIPOQ, IL6RA, KDR, CBLC, EPHA4, STYK1, CD80, EPGN, CD300A, ITGA5, MAPK3, PECAM1, LCK, PDGFRA, PDGFRB, MELK	2156	275	17911	1.51046	1	0.108113	6.02305
GOTERM_BP_FAT	GO:0006836~neurotransmitter transport	35	1.31777	0.00311488	MEF2C, CPLX4, SYT1, SNCG, SNCAIP, SNAP91, SYT4, SLC6A3, SYT8, NAPB, GDNF, SLC22A3, SV2B, SNAP23, SV2A, CAMK2A, SNAP25, NRXN3, SLC6A13, SLC6A15, SNAPIN, PARK2, SLC6A17, RPH3A, CADPS, SLC6A9, ATP2A2, GRM8, NTRK2, SPTBN2, SYTL4, SYT13, SYTL3, UNC13C, SYT17	2156	175	17911	1.6615	1	0.109497	6.12611
GOTERM_BP_FAT	GO:0009725~response to hormone	126	4.74398	0.00314988	MEF2C, ALAD, THRB, LMO3, PGF, CRHBP, IL18, CBX3, MED24, CNOT1, NR2E3, AGXT, GDNF, GATA1, EIF4EBP1, DAB2, APOB, BDNF, GOT1, CTGF, RARA, FAS, LOX, EIF2B5, IRS4, PLD2, PLD1, RARG, NCF2, CRYAA, GATM, BAIAP2, SOCS1, SKP2, QDPR, SLC34A1, NR0B2, PTPRU, RETN, SSTR2, SSTR3, SERPINF1, PIAS3, SLC25A33, GRB14, ENPP1, FAM132A, GCLM, PPAT, AHSG, SESN3, HCRTR2, VDR, CACYBP, NKX3-1, NKX2-1, PTPN6, MYO1C, MAP2K1,…	2156	822	17911	1.27341	1	0.110242	6.19289
GOTERM_BP_FAT	GO:0006694~steroid biosynthetic process	30	1.12952	0.00317907	CYP51, HNF1A, MVD, HMGCR, G6PDX, HSD17B12, HINT2, VDR, APOB, DAB2, STARD4, DHCR7, INSIG1, HSD17B3, PDE8B, FGF1, HSD17B7, CYP19A1, MSMO1, AMACR, FDPS, ABCG1, DKK3, HMGCS2, SQLE, H2-KE6, MVK, IDI1, SCP2, GH	2156	143	17911	1.74284	1	0.110788	6.24852
GOTERM_BP_FAT	GO:0048666~neuron development	162	6.0994	0.00327261	MEF2C, SYT1, GLDN, SYT4, LRTM2, LPAR3, L1CAM, NR2E3, ANKRD1, LPAR1, ITPKA, GDNF, ZIC2, PACSIN1, DAB2, BDNF, SERPINE2, SEMA7A, GATA3, FAS, FAM150B, LGI1, DSCAM, PLD2, STMN2, KIF5A, DRAXIN, BAIAP2, ENC1, PLXNB3, ARID1B, CTNNA1, PTPRO, FARP1, NUMBL, THY1, FARP2, NCAM1, GABRR2, MAPK6, SERPINF1, RASGRF1, RAB17, STMN1, NFE2L2, EIF2AK4, KIF26B, WNT5A, PLXNC1, ACHE, SNAP91, XLR3B, SSH3, SOX3, CLU, ONECUT…	2156	1092	17911	1.23243	1	0.113435	6.42663
GOTERM_BP_FAT	GO:0030301~cholesterol transport	18	0.677711	0.00327667	IRAK1, HNF1A, PLA2G10, ACAT2, ADIPOQ, LDLRAP1, ABCG1, ABCB4, SREBF2, APOB, STARD4, STX12, LRP1, ABCG5, NUS1, LIPC, SCP2, ABCA13	2156	70	17911	2.13622	1	0.113145	6.43436
GOTERM_BP_FAT	GO:0019637~organophosphate metabolic process	144	5.42169	0.00328049	LDHC, ADCY4, ADCY7, HMGCR, ADCY8, PGD, DTYMK, STOML2, LPAR1, BDNF, DCTPP1, PLD3, PLD2, PLD1, MDH1B, NCF2, HKDC1, NUDT5, PLD4, NUDT10, ACTN3, FBP2, PDE4C, CRHR2, PNPLA8, HIF1A, SLC25A33, PDGFRA, PDGFRB, MVK, OAS1A, PLA2G2D, PRPS1, WNT5A, ENPP5, ADSS, GNAI3, ENPP1, FGR, MVD, OAS3, KMO, 1700018B24RIK, CACNB4, PPAT, CMPK1, G6PC3, G6PC2, SERINC2, PLCH2, IDH2, PRPS1L3, NKX2-1, ENTPD2, TRP53, GUCY2G, AD…	2156	957	17911	1.25003	1	0.11285	6.44163
GOTERM_BP_FAT	GO:0043408~regulation of MAPK cascade	106	3.99096	0.00328707	MEF2C, HMGCR, LMO3, TIRAP, LPAR3, TLR3, PTPN22, LPAR1, ANKRD6, DAB2, MAP3K5, CTGF, SEMA7A, TDGF1, RARA, GDF9, PDGFC, FAS, SPRED1, FAM150B, MAGI3, ERP29, CD40, CRHR2, PLCE1, ARRB1, MAPK3, PDGFRA, PDGFRB, MST1R, WNT5A, CAV3, FGD2, GNAI2, PKHD1, PIN1, IRAK3, FGG, DUSP15, DUSP16, PTPN6, TBC1D10C, MAP2K1, LAMTOR2, MET, AGER, KDR, NTRK3, CBLC, EPHA4, HDAC3, CD300A, NTRK2, NELFE, OPRM1, FGF8, LEPR, EZH2…	2156	675	17911	1.30459	1	0.112645	6.45414
GOTERM_BP_FAT	GO:0051962~positive regulation of nervous system development	90	3.38855	0.00332894	MEF2C, RTN4, OPRM1, SYT1, SYT4, CLSTN3, TRPV2, EZH2, DICER1, LRTM2, LPAR3, L1CAM, LPAR1, ANKRD1, CPEB1, PAX2, FES, ITPKA, WNT2, METRN, BRINP1, BDNF, PACSIN1, ASPA, BRINP2, RRN3, SERPINE2, SEMA7A, EEF2K, RARA, RANBP1, SEMA3A, NEURL1A, NRG1, FAM150B, LTA, DSCAM, ADGRB2, BEND6, NRXN3, LIMK1, STMN2, BAIAP2, ENC1, PLXNB3, NUMBL, AMIGO1, GRM5, AMIGO2, HIF1A, MAPK6, SERPINF1, NFE2L2, DCC, WNT5A, ACHE, X…	2156	559	17911	1.33752	1	0.113579	6.53374
GOTERM_BP_FAT	GO:0051289~protein homotetramerization	19	0.715361	0.00337685	KCNMA1, MBL1, SHMT2, HPRT, TRPM8, TRPV1, TRPA1, IDE, EVL, CBR4, PPAT, CNGA2, MAT1A, RYR3, TRP63, GNMT, DCXR, DCTPP1, REG1	2156	76	17911	2.07688	1	0.114697	6.62475
GOTERM_BP_FAT	GO:0016049~cell growth	77	2.8991	0.00344609	NRP2, RTN4, NCBP1, SYT1, ACVRL1, SYT4, SLC44A4, TRPV2, G6PDX, LPAR3, L1CAM, AKT1, DAB2, BDNF, WDR36, PRMT2, SERPINE2, SEMA7A, SEMA3D, GDF9, SEMA3A, LGI1, NRG1, CCAR2, DSCAM, SHBG, RARG, CRYAA, LIMK1, CRYAB, NOL8, DRAXIN, SOCS5, NCOA3, SLC25A33, DCUN1D3, SEMA4A, EIF2AK4, CAV3, WNT5A, PLXNC1, ENPP1, PML, HSPA1A, CDH4, AHSG, PIN1, PTK2B, TRO, NPM1, BCL11A, CAMK2D, TNN, BCL6, PAFAH1B1, AATK, TRP53, H…	2156	466	17911	1.3727	1	0.116483	6.75611
GOTERM_BP_FAT	GO:1901216~positive regulation of neuron death	22	0.828313	0.00345632	KCNMA1, TRP53, NCF2, PTPRZ1, IL18, CLU, EGLN1, CDC34, PARK2, AGER, ZFP746, ATM, TRPM2, PIN1, MAP3K5, ATF4, MUSK, HDAC3, BAX, UBE2M, TFAP2B, PPP2R2B	2156	94	17911	1.94431	1	0.116385	6.77552
GOTERM_BP_FAT	GO:0031175~neuron projection development	139	5.23343	0.00347169	MEF2C, SYT1, SYT4, LRTM2, LPAR3, L1CAM, ANKRD1, LPAR1, ITPKA, GDNF, ZIC2, PACSIN1, DAB2, BDNF, SERPINE2, SEMA7A, GATA3, FAS, FAM150B, LGI1, DSCAM, PLD2, STMN2, KIF5A, DRAXIN, BAIAP2, ENC1, PLXNB3, ARID1B, CTNNA1, PTPRO, FARP1, NUMBL, THY1, NCAM1, MAPK6, SERPINF1, RASGRF1, RAB17, STMN1, NFE2L2, EIF2AK4, KIF26B, WNT5A, PLXNC1, ACHE, SNAP91, XLR3B, SSH3, CLU, SNX3, MANF, SLC11A2, HOXA1, RNF165, NKX2…	2156	921	17911	1.25379	1	0.11645	6.80464
GOTERM_BP_FAT	GO:0060249~anatomical structure homeostasis	59	2.22139	0.00348875	HNF1A, CHMP4B, ADGRF5, ILDR2, AURKB, GATA1, CCNE1, WDR36, CTGF, TPP1, LTF, CHRNA1, AKT3, MUC13, USH2A, GNL3, SP100, CDHR1, RB1, PIGR, RAD51, HIF1A, CD34, CFL2, MAPK3, PDGFRB, MDM1, CAV3, CLDN18, MRE11A, NANOS1, PML, HSPA1A, AHSG, RAC2, UBASH3B, PTK2B, HAAO, TRP53INP2, HNRNPC, TINF2, TERF1, CYP19A1, MUC2, VHL, FLT3, SLX1B, MAP1A, PARK2, PLG, ATM, CTC1, KDR, PROM1, TULP1, TFRC, BAX, SASH3, RHO	2156	339	17911	1.44585	1	0.116567	6.83697
GOTERM_BP_FAT	GO:0098655~cation transmembrane transport	86	3.23795	0.0034955	KCNJ15, JPH2, ATP1B3, TRPV1, TRPV2, DPP10, G6PDX, CYC1, STOML1, STOML2, PTPN22, KCNIP1, GSTM7, KCNK10, KCNU1, ANK2, ATG5, RGN, PLCB1, KCNG3, ATP6V0D2, AHNAK, KCNMA1, KCND1, SCN2B, TRPA1, TMEM38A, CACNG1, PRKCE, TRPM2, PKD2L1, THY1, AMIGO1, RHCG, RYR3, LCK, RYR1, SLC9C1, CASQ1, CASQ2, FXYD1, CAV3, SRI, PANX1, SLC39A12, KCNA6, CACNB4, ATP12A, SLC11A2, KCNS2, UBASH3B, PTK2B, PPP2CA, SCN9A, CAMK2D, S…	2156	531	17911	1.34547	1	0.116361	6.84975
GOTERM_BP_FAT	GO:1901698~response to nitrogen compound	150	5.64759	0.00353294	MEF2C, LYPD1, ALAD, SLC6A3, CRHBP, IL18, TLR3, PTPN22, JAG1, AGXT, GSTM7, EIF4EBP1, MAP3K5, SIN3A, GOT1, DDX11, CTGF, DDX21, PDGFC, CHRNA1, EIF2B5, CIITA, IRS4, PLD2, PLD1, GATM, BAIAP2, SOCS1, SLC34A1, QDPR, PDXP, FADD, CTNNA1, NCAM1, RETN, SLC25A33, RYR3, MAPK3, PDGFRA, RYR1, GRB14, ADSS, LY6G6E, GNAI2, ENPP1, PANX1, RRAGA, FAM132A, RRAGD, GCLM, PPAT, AHSG, SESN3, HCRTR2, IRAK3, NPM1, CACYBP, H…	2156	1004	17911	1.24116	1	0.117113	6.92065
GOTERM_BP_FAT	GO:0034762~regulation of transmembrane transport	68	2.56024	0.00366077	OPRM1, MEF2C, KCNJ15, JPH2, ATP1B3, CRHBP, DPP10, G6PDX, STOML1, PTPN22, GJA5, KCNIP1, GSTM7, KCNU1, AKT1, ANK2, ATG5, WNK4, RGN, PLCB1, KCNG3, AHNAK, KCNMA1, KCND1, SCN2B, SLC34A1, PRKCE, CACNG1, DAPK1, THY1, AMIGO1, RASGRF2, RASGRF1, CLIC5, CLIC6, SCN11A, CASQ1, CASQ2, FXYD1, CAV3, SRI, CLCN2, CLCNKB, KCNA6, CACNB4, KCNS2, UBASH3B, PTK2B, PPP2CA, CAMK2D, SCN9A, HCN3, ACSL5, GLRX, PTPN6, TESC, A…	2156	403	17911	1.40176	1	0.120661	7.16231
GOTERM_BP_FAT	GO:0009791~post-embryonic development	29	1.09187	0.00367687	HMGN1, STK36, SLC37A4, DICER1, BAK1, APOB, SERPINA7, DHCR7, GATA3, BCL11B, CHST11, SCN9A, HEG1, ALX4, DSCAM, SGPL1, BHLHE23, FLT3, ACO1, MYO1E, ARID5B, CYP1A2, ATM, KDR, BAX, PYGO2, MFAP2, TMTC3, PLEKHA1	2156	138	17911	1.74578	1	0.12073	7.19271
GOTERM_BP_FAT	GO:0006644~phospholipid metabolic process	56	2.10843	0.00370792	SGPP1, HEXB, ADGRF5, STOML2, PIGL, PIGM, AGPAT9, SYNJ2, PCYT2, PTDSS1, PLCB1, EFR3B, PLD3, PLD2, PLD1, PIK3C2G, PIGX, ZP3, PLD4, PIGP, PRKCD, PNPLA8, PLA2G7, PDGFRA, PDGFRB, INPP4B, MVK, THEM5, PLA2G2D, MVD, FGR, GPAA1, MTMR2, SERINC2, MPPE1, PTK2B, PLCH2, NKX2-1, PIK3R3, MTMR7, ACSL5, PLA2G16, PNLIPRP2, TNXB, PLB1, PLA2G10, FDPS, GDPD5, GDPD1, MBOAT7, PIP4K2A, IDI1, LIPC, PLA2G4E, SMPD3, PLA2G4D	2156	319	17911	1.45837	1	0.121258	7.2513
GOTERM_BP_FAT	GO:0055001~muscle cell development	35	1.31777	0.00376069	CAV3, WFIKKN2, G6PDX, MYBPC3, DICER1, CACNB4, TTN, MEGF10, PIN1, FAM65B, ATG5, ANK2, DNER, CAMK2D, MYOG, LMOD1, LMOD3, ALPK3, TBX3, SMAD6, MET, FDPS, ACTN3, NEXN, ATP2A2, NEB, CFL2, PDGFRA, FHOD3, RYR1, PDGFRB, TMTC3, CASQ1, CASQ2, SGCB	2156	177	17911	1.64273	1	0.122446	7.35079
GOTERM_BP_FAT	GO:0030859~polarized epithelial cell differentiation	7	0.263554	0.00382897	WNT5A, SYNE4, LAMA1, TRP63, AHI1, CRB3, DLG5	2156	14	17911	4.15376	1	0.124094	7.47938
GOTERM_BP_FAT	GO:0015918~sterol transport	18	0.677711	0.00383515	IRAK1, HNF1A, PLA2G10, ACAT2, ADIPOQ, LDLRAP1, ABCG1, ABCB4, SREBF2, APOB, STARD4, STX12, LRP1, ABCG5, NUS1, LIPC, SCP2, ABCA13	2156	71	17911	2.10613	1	0.123849	7.49102
GOTERM_BP_FAT	GO:0044843~cell cycle G1/S phase transition	34	1.28012	0.00395728	BCAT1, CACUL1, EZH2, PML, RDX, PPAT, MEN1, AKT1, CCNE1, CDC45, EIF4EBP1, PRMT2, HINFP, TRP63, CAMK2D, RANBP1, MYB, PLCB1, GPNMB, CAMK2A, CDCA5, CABLES1, NFATC1, TRP53, PTPN6, ANP32B, SKP2, PIM2, RB1, TAF10, PHB2, MYO16, TCF19, TJP3	2156	171	17911	1.65179	1	0.127097	7.72057
GOTERM_BP_FAT	GO:0050769~positive regulation of neurogenesis	80	3.01205	0.00397676	OPRM1, RTN4, MEF2C, SYT1, SYT4, TRPV2, EZH2, DICER1, LPAR3, L1CAM, LPAR1, ANKRD1, CPEB1, FES, ITPKA, WNT2, METRN, BRINP1, BDNF, PACSIN1, ASPA, BRINP2, RRN3, SERPINE2, SEMA7A, EEF2K, RARA, RANBP1, SEMA3A, NEURL1A, NRG1, FAM150B, LTA, DSCAM, BEND6, LIMK1, STMN2, BAIAP2, ENC1, PLXNB3, NUMBL, AMIGO1, GRM5, HIF1A, SERPINF1, MAPK6, NFE2L2, DCC, WNT5A, ACHE, XLR3B, SNX3, CDH4, PTK2B, BCL6, PAFAH1B1, SKI…	2156	490	17911	1.35633	1	0.127242	7.75713
GOTERM_BP_FAT	GO:0098660~inorganic ion transmembrane transport	88	3.31325	0.00398292	KCNJ15, JPH2, GLRA1, ATP1B3, TRPV1, TRPV2, G6PDX, CYC1, STOML1, STOML2, KCNIP1, GSTM7, KCNK10, KCNU1, ANK2, ATG5, RGN, PLCB1, KCNG3, ATP6V0D2, AHNAK, KCNMA1, KCND1, SCN2B, TRPA1, TMEM38A, SLC34A1, CACNG1, PRKCE, TRPM2, PKD2L1, THY1, AMIGO1, SLC26A4, RYR3, CLIC5, CLIC6, LCK, RYR1, SLC9C1, CASQ1, CASQ2, FXYD1, CAV3, SRI, CLCN2, PANX1, SLC39A12, SLC37A4, CLCNKB, KCNA6, CACNB4, ATP12A, SLC11A2, KCNS2…	2156	548	17911	1.33405	1	0.126989	7.76869
GOTERM_BP_FAT	GO:0048569~post-embryonic organ development	9	0.338855	0.0040028	HMGN1, BAK1, BHLHE23, BCL11B, BAX, MYO1E, SLC37A4, MFAP2, KDR	2156	23	17911	3.25077	1	0.127145	7.80598
GOTERM_BP_FAT	GO:0048534~hematopoietic or lymphoid organ development	141	5.30873	0.0040424	MEF2C, CYP2C66, IL18, JAG2, PGLYRP1, TIRAP, PTPN22, JAG1, BATF, GATA1, BAK1, DAB2, ANK1, SIN3A, ATG5, GATA3, SLC9B2, RARA, PATZ1, FAS, RC3H1, SGPL1, RARG, CD3D, PLD4, IL11RA1, FADD, DLL1, SOCS5, SIRPA, FARP2, CCR6, HIF1A, CD34, MAPK3, PDGFRA, PDGFRB, MFAP2, NFE2L2, 5830411N06RIK, PLA2G2D, SPTB, WNT5A, MFNG, HAX1, RBP1, AHCTF1, CACNB4, SLC11A2, TAL1, DOCK1, NRARP, UBASH3B, FCER1G, RUNX1, LFNG, HEL…	2156	940	17911	1.24613	1	0.127884	7.88024
GOTERM_BP_FAT	GO:0019752~carboxylic acid metabolic process	121	4.55572	0.00405277	ALDH8A1, LDHC, CYP2C66, ALOXE3, CYP2C69, PGD, GGT1, CYP2B23, AGXT, GSTM7, SLC7A7, ASPA, STARD4, PTGIS, GOT1, ELOVL5, MAT1A, INSIG1, RGN, SLCO1C1, SGPL1, ACAA2, CYP2C55, MDH1B, DARS, SUCLG2, HKDC1, QDPR, SLC34A1, CYP26A1, ACTN3, CYP1A2, CYP2B10, PNPLA8, GLUL, PDDC1, HIF1A, CYP2B19, MAPK3, GULO, GATC, ADSS, ACADSB, CYP1B1, RBP1, CYP2C44, GLUD1, HSD17B12, KMO, ACAT2, AGMAT, GCLM, PPAT, IDH2, GNMT, L…	2156	791	17911	1.27081	1	0.127756	7.89968
GOTERM_BP_FAT	GO:0044708~single-organism behavior	80	3.01205	0.00415194	MEF2C, OPRM1, JPH4, LYPD1, SNCG, HPRT, GLRA1, SYT4, ADCY8, TRPV1, HMGCR, CRHBP, KCNK10, PAK6, BRINP1, BDNF, SERPINE2, ADAM2, PDE8B, PLCB1, SHC3, CASP1, DPP4, KCNMA1, GIP, EGR2, NRXN3, PRKCE, GRM5, NCAM1, GRM4, HIF1A, SERPINF1, ARCN1, C1QL1, UCHL3, TSHR, CHL1, EIF2AK4, GLUD1, CACNB4, SLC11A2, HOXA1, UNC79, MUSK, SCN9A, AUTS2, PAFAH1B1, LHX8, RUNX1, SNAP25, GAD1, FEN1, CEBPB, SLC8A2, PTPRZ1, MET, S…	2156	491	17911	1.35357	1	0.130233	8.08532
GOTERM_BP_FAT	GO:0006790~sulfur compound metabolic process	52	1.95783	0.00416788	B3GALT6, G6PDX, SULT2B1, GGT1, GDAP1L1, HMGN5, GSTM7, ELOVL5, XYLT2, MAT1A, GPX4, CHST11, PAX8, ACOT12, CHST13, MICAL1, DPEP1, MRI1, ACAA2, GSTT4, SUCLG2, CHST4, CHST8, MVK, NFE2L2, SLC27A3, THEM5, TPST1, ACADSB, AHCY, ENPP1, MVD, GDAP1, NFS1, AASS, EXTL1, GCLM, MMACHC, SULT1C1, GNMT, PAPSS2, BHMT2, PDK3, ICMT, CSGALNACT1, B3GAT3, PHGDH, ABCC2, CTNS, LIPC, SCP2, GM4737	2156	293	17911	1.47437	1	0.130261	8.11514
GOTERM_BP_FAT	GO:0032535~regulation of cellular component size	64	2.40964	0.00419191	RTN4, DMTN, TRPV2, LPAR3, AQP7, L1CAM, AKT1, BDNF, WDR36, GSN, SEMA7A, SEMA3D, LMOD1, SEMA3A, NRG1, LMOD3, AKT3, DSCAM, KCNMA1, CLNS1A, LIMK1, BAIAP2, DRAXIN, VIL1, PDXP, PRKCE, PRKCD, CFL2, FHOD3, SEMA4A, SPTB, CAV3, WNT5A, PLXNC1, HAX1, SSH3, ELN, RDX, CDH4, CCL24, PFN1, AKT1S1, EZR, ARPC2, PTK2B, NPM1, WIPF3, BRK1, PAFAH1B1, NEFL, NEFM, AATK, MYO1C, EVL, DPYSL2, VAV1, NTRK3, ARF1, NEB, TSC1, T…	2156	377	17911	1.41029	1	0.130523	8.16006
GOTERM_BP_FAT	GO:0031346~positive regulation of cell projection organization	66	2.48494	0.00420396	SYT1, SYT4, TRPV2, EZH2, LPAR3, L1CAM, LPAR1, ANKRD1, CPEB1, FES, ITPKA, METRN, BDNF, PACSIN1, RRN3, SERPINE2, SEMA7A, EEF2K, RANBP1, NEURL1A, NRG1, FAM150B, DSCAM, LIMK1, STMN2, BAIAP2, ENC1, PLXNB3, VIL1, NUMBL, AMIGO1, SERPINF1, MAPK6, NFE2L2, EPS8L2, EPS8L1, DCC, WNT5A, ACHE, XLR3B, SNX3, CDH4, PFN1, RAC2, PTK2B, ARPC2, BRK1, PAFAH1B1, SKIL, NEFL, TMEM30A, MAP2K1, PTPRZ1, CPNE6, FSCN1, MET, A…	2156	391	17911	1.40229	1	0.130436	8.18257
GOTERM_BP_FAT	GO:0098751~bone cell development	11	0.414157	0.00421156	PTPN6, TAL1, TESC, CLDN18, SLC9B2, LTF, PAFAH1B1, ABI1, GPR68, PIP4K2A, TJP2	2156	33	17911	2.76917	1	0.130221	8.19677
GOTERM_BP_FAT	GO:2000279~negative regulation of DNA biosynthetic process	11	0.414157	0.00421156	MEN1, TRP53, ACVRL1, RGN, HNRNPC, ANKRD1, ADIPOQ, KCNK2, TINF2, CTC1, TERF1	2156	33	17911	2.76917	1	0.130221	8.19677
GOTERM_BP_FAT	GO:2000272~negative regulation of receptor activity	10	0.376506	0.00422211	SRI, ZGPAT, CBLC, CRHBP, STOML1, SOCS4, SOCS5, AGER, CASQ2, GSTM7	2156	28	17911	2.96697	1	0.130093	8.21648
GOTERM_BP_FAT	GO:0048638~regulation of developmental growth	61	2.29669	0.00422625	RTN4, MEF2C, SYT1, FGF8, SYT4, TRPV2, SLC6A3, G6PDX, YBX3, LPAR3, L1CAM, MEN1, AKT1, WNT2, BDNF, WDR36, STRA8, SEMA7A, SEMA3D, SEMA3A, PLCB1, NRG1, DSCAM, SGPL1, GJD4, LIMK1, ZP3, DRAXIN, VIL1, DLL1, ACTN3, NCAM1, TSHR, SEMA4A, CAV3, WNT5A, PLXNC1, SAV1, CDH4, PIN1, MUSK, EZR, BCL11A, PAFAH1B1, AATK, FLT3, CPNE6, TBX5, SPTBN4, FDPS, DPYSL2, PARK2, KCNK2, PLAC8, NTRK3, HDAC3, CACNA1C, SYT17, GH, S…	2156	356	17911	1.42348	1	0.129781	8.2242
GOTERM_BP_FAT	GO:0002252~immune effector process	116	4.36747	0.00426275	PVR, A2M, IL18, PGLYRP1, PTPN22, TLR3, JAG1, BATF, C1RA, NLRC5, C1RB, SIN3A, ATG5, HTRA1, SEMA7A, GATA3, IGLL1, RARA, FAS, RC3H1, RAB27A, PHYHIP, PLD2, CRTAM, TMEM203, C4B, SERPING1, FADD, DLL1, SOCS5, CD40, LAT2, CD37, CCR6, CD59A, SNRPB, OAS1A, OAS1F, OAS1D, EIF2AK4, WNT5A, ITGAL, PPY, GCNT3, MFNG, FGR, OAS3, UNC93B1, IRAK3, RAC2, FCER1G, LFNG, DHX58, TRP53, PTPN6, MYO1G, MYO1F, SLAMF8, VAV1, A…	2156	755	17911	1.27639	1	0.130397	8.29235
GOTERM_BP_FAT	GO:0045664~regulation of neuron differentiation	106	3.99096	0.00431696	MEF2C, SYT1, SYT4, LPAR3, L1CAM, ANKRD1, LPAR1, JAG1, ITPKA, BRINP1, DAB2, BDNF, PACSIN1, BRINP2, SERPINE2, SEMA7A, GATA3, GRID2, RARA, FAM150B, DSCAM, BEND6, STMN2, DRAXIN, BAIAP2, PLXNB3, ENC1, SIX3, DLL1, THY1, NUMBL, SERPINF1, MAPK6, RAB17, NFE2L2, EIF2AK4, WNT5A, PLXNC1, ACHE, SOX3, SSH3, XLR3B, SOX5, SNX3, CASZ1, SKIL, TMEM30A, MAP2K1, CPNE6, MET, SNAPIN, NTRK3, EPHA4, ARF1, NTRK2, RGS6, SY…	2156	681	17911	1.29309	1	0.131512	8.39348
GOTERM_BP_FAT	GO:0035265~organ growth	34	1.28012	0.0043449	CER1, CAV3, MEF2C, FGF8, LEPR, SAV1, G6PDX, YBX3, TTN, DDR2, PIN1, MEN1, AKT1, WNT2, CAMK2D, HEG1, RARA, FGF1, THBS3, CYP19A1, RARG, TBX5, FDPS, SIRT6, DLL1, SMAD1, KCNK2, KDR, TENM4, NCAM1, PDGFRA, PDGFRB, MAP7, SASH3	2156	172	17911	1.64218	1	0.131873	8.44554
GOTERM_BP_FAT	GO:1901607~alpha-amino acid biosynthetic process	17	0.64006	0.00434558	BCAT1, MRI1, BHMT2, SHMT2, SEPHS2, AHCY, GLUD1, PADI3, AASS, GGT1, AGXT, GLS2, PADI6, GLUL, GOT1, PHGDH, MTAP	2156	66	17911	2.13981	1	0.131463	8.44681
GOTERM_BP_FAT	GO:0048146~positive regulation of fibroblast proliferation	17	0.64006	0.00434558	WNT5A, CDC6, PTPRZ1, BTC, PML, SIRT6, CDK6, DDR2, AGER, CTC1, WNT2, RASGRF1, TDGF1, PDGFRA, PDGFRB, PDGFC, UTS2R	2156	66	17911	2.13981	1	0.131463	8.44681
GOTERM_BP_FAT	GO:0018108~peptidyl-tyrosine phosphorylation	49	1.84488	0.00437027	DMTN, IL18, TTK, VTN, FES, DDR2, GATA1, ZGPAT, PRMT2, CLK2, TDGF1, NEURL1A, NRG1, MATK, SOCS1, SOCS4, CD40, SOCS5, PRKCD, STYK1, CD80, MAPK3, LCK, PDGFRA, PDGFRB, MELK, HAX1, FGR, CTNND1, ABI1, MUSK, PTK2B, DYRK2, TEC, AATK, TRP53, PTPN6, NF2, PTPRZ1, HCK, ADIPOQ, KDR, IL6RA, EPHA4, CBLC, EPGN, ITGA5, CD300A, PECAM1	2156	273	17911	1.49109	1	0.131731	8.49281
GOTERM_BP_FAT	GO:0006936~muscle contraction	49	1.84488	0.00437027	GLRA1, TNNC2, MYBPC2, TRPV1, MYBPC1, MYBPC3, TTN, GDNF, GJA5, ANK2, CTGF, SCN7A, LMOD1, CHRNA1, LMOD3, KCNMA1, SCN2B, TRPA1, ACTN3, CTNNA3, TNNT3, SSTR2, CHRM3, RYR3, CHRM1, LCK, RYR1, DSP, CASQ1, CASQ2, CAV3, SRI, FXYD1, CAMK2D, ZC3H12A, MAP2K1, MET, TNNI1, TNNI2, DSG2, P2RX1, ATP2A2, ATP2A1, CHRNB4, DSC2, CACNA1C, SMPD3, CHRNG, CALM1	2156	273	17911	1.49109	1	0.131731	8.49281
GOTERM_BP_FAT	GO:0051093~negative regulation of developmental process	128	4.81928	0.00445124	SYT4, IL18, PGLYRP1, JAG1, LPAR1, HOOK3, GATA1, BRINP1, DAB2, BDNF, BHLHA15, GATA3, WDR77, TRP63, RGN, RARA, RC3H1, ADGRB2, RARG, STMN2, DRAXIN, SIX3, DLL1, SOCS5, MEPE, CTNNA1, THY1, ASCL2, CRHR2, HIF1A, CPE, SERPINF1, CD59A, PRDM6, NFE2L2, MAD2L2, EIF2AK4, WNT5A, CAV3, SOX3, AHSG, NRARP, UBASH3B, NPM1, IDH2, CASZ1, NKX3-1, NKX2-1, RNF10, LFNG, TRP53, BHLHE23, SNAPIN, KCNK2, ECM1, NTRK3, CORO1C,…	2156	845	17911	1.25842	1	0.133573	8.64349
GOTERM_BP_FAT	GO:0030098~lymphocyte differentiation	63	2.37199	0.00448055	IL18, LEPR, DICER1, JAG2, PGLYRP1, PTPN22, LY9, BATF, BAK1, ATG5, GATA3, RARA, PATZ1, FAS, MYB, RC3H1, CD3D, IL11RA1, CDK6, DLL1, FADD, SOCS5, CCR6, LCK, D930015E06RIK, H2-AA, NCAPH2, 5830411N06RIK, TSHR, PLA2G2D, SEMA4A, MFNG, RSAD2, CACNB4, ZBTB16, PTK2B, NRARP, BCL11B, BCL11A, FCER1G, BCL6, LFNG, HELLS, NFATC1, HECTD1, TRP53, PTPN6, IKZF3, CR2, IL2RA, FLT3, AXL, H2-AB1, VAV1, ATM, ADGRG3, NOTC…	2156	371	17911	1.41071	1	0.13396	8.69797
GOTERM_BP_FAT	GO:0001822~kidney development	53	1.99548	0.00449013	MEF2C, FGF8, PGF, JAG1, PAX2, GDNF, BDNF, WNK4, GATA3, PAX8, RGN, RARA, DLG5, CYS1, FGF1, SGPL1, ARID5B, SLC34A1, DLL1, PTPRO, ARL3, PLCE1, SERPINF1, CD34, TFAP2B, PDGFRA, PYGO2, PDGFRB, KIF26B, CER1, GCNT4, GCNT3, PKHD1, CTNND1, ZBTB16, PPAT, OVOL1, NKX3-1, SIM1, COL4A4, MYO1E, SMAD6, AHI1, SMAD1, ADIPOQ, PROM1, NOTCH2, EPHA4, TSC1, KCNJ8, ITGA8, BAX, NPHS1	2156	301	17911	1.46278	1	0.133796	8.71579
GOTERM_BP_FAT	GO:0032956~regulation of actin cytoskeleton organization	54	2.03313	0.00450766	MEF2C, DMTN, LPAR1, FES, KISS1R, GSN, CTGF, LMOD1, LMOD3, TMEFF2, LIMK1, BAIAP2, VIL1, ARHGEF5, PDXP, PRKCE, PRKCD, FLNA, TRPM2, ANKRD23, CFL2, FHOD3, PDGFRB, SPTB, CAV3, FGR, HAX1, SSH3, ELN, RDX, CCL24, PFN1, SORBS3, PTK2B, ARPC2, WIPF3, BRK1, MYO1C, NF2, HCK, FSCN1, MYO1F, EVL, PARK2, NTRK3, LRP1, ARF1, NEB, TSC1, TENM1, PECAM1, NPHS1, SH3BGRL3, PHLDB2	2156	308	17911	1.45651	1	0.133854	8.74834
GOTERM_BP_FAT	GO:0090066~regulation of anatomical structure size	86	3.23795	0.00452082	RTN4, DMTN, HMGCR, TRPV2, G6PDX, LPAR3, L1CAM, AQP7, PAX2, GJA5, AKT1, BDNF, WDR36, ATG5, GSN, SEMA7A, SEMA3D, SHC1, LMOD1, SEMA3A, NRG1, LMOD3, AKT3, DSCAM, CLNS1A, KCNMA1, LIMK1, BAIAP2, DRAXIN, VIL1, PDXP, PRKCE, PRKCD, HIF1A, CHRM3, CHRM1, CFL2, FHOD3, SEMA4A, SPTB, WNT5A, CAV3, PLXNC1, HAX1, SSH3, ELN, RDX, CDH4, GCLM, MANF, CCL24, PFN1, FGG, AKT1S1, EZR, ARPC2, PTK2B, NPM1, WIPF3, BRK1, PAF…	2156	536	17911	1.33292	1	0.133791	8.77278
GOTERM_BP_FAT	GO:0050772~positive regulation of axonogenesis	19	0.715361	0.00453742	ACHE, MAP2K1, LIMK1, TRPV2, PLXNB3, LPAR3, L1CAM, CDH4, AMIGO1, NTRK3, METRN, BDNF, SEMA7A, NTRK2, PAFAH1B1, SKIL, NRG1, NEFL, DSCAM	2156	78	17911	2.02363	1	0.133822	8.8036
GOTERM_BP_FAT	GO:0030003~cellular cation homeostasis	93	3.50151	0.00454595	OPRM1, GNA13, JPH2, ATP1B3, TRPV1, OCM, HEXB, STOML2, LPAR3, 1600014C10RIK, LPAR1, GSTM7, BAK1, ATP2B3, ANK2, ATG5, PVALB, BOK, RGN, SV2A, ATP6V0D2, KCNMA1, TMEM203, KNG2, TRPM8, ACO1, TRPA1, CD40, PRKCE, TRPM2, TRPM1, THY1, PRKCB, SLC26A4, ATP2C2, HIF1A, CCR6, GTF2I, RYR3, LCK, RYR1, PDGFRA, SLC9C1, INPP4B, CASQ1, CASQ2, CALCR, FXYD1, CAV3, SRI, PKHD1, SLC39A12, SLC37A4, PML, EGLN1, CACNB4, ATP1…	2156	587	17911	1.31618	1	0.133633	8.81945
GOTERM_BP_FAT	GO:0009749~response to glucose	39	1.46837	0.00468141	ENY2, SRI, MEF2C, HNF1A, HMGCR, LEPR, SLC37A4, ILDR2, FAM132A, GPR68, PAX2, GCLM, MEN1, SLC29A1, SIN3A, PTK2B, CTGF, PPP2CA, GYS2, EIF2B5, LPL, GIP, NCF2, PDK3, MUP3, TRPA1, PIM3, NR0B2, PARK2, RMI1, ADIPOQ, SELT, CRHR2, RAB11FIP5, PEO1, GLUL, HIF1A, SERPINF1, ARRB1	2156	206	17911	1.57278	1	0.136905	9.07055
GOTERM_BP_FAT	GO:0046649~lymphocyte activation	106	3.99096	0.00471717	MEF2C, LMO1, IL18, PGLYRP1, TIRAP, JAG2, STOML2, PTPN22, BATF, BAK1, ATG5, GATA3, MS4A1, IGLL1, PATZ1, RARA, FAS, RC3H1, RAB27A, CD3D, BST1, SOCS6, IL11RA1, DLL1, FADD, SOCS5, CD40, THY1, LAT2, CCR6, 5830411N06RIK, PLA2G2D, EIF2AK4, ITGAL, MFNG, CACNB4, RAC2, NRARP, ICOS, BTN1A1, FCER1G, LFNG, HELLS, BLNK, HECTD1, TRP53, PTPN6, IKZF3, TBC1D10C, TNFRSF13C, VAV1, AGER, ATM, ADGRG3, TIGIT, NOTCH2, T…	2156	683	17911	1.28931	1	0.137445	9.13673
GOTERM_BP_FAT	GO:0050767~regulation of neurogenesis	125	4.70633	0.00473012	MEF2C, SYT1, SYT4, LPAR3, L1CAM, ANKRD1, LPAR1, JAG1, ITPKA, HOOK3, WNT2, BRINP1, PACSIN1, ASPA, DAB2, BDNF, BRINP2, SERPINE2, SEMA7A, GATA3, GRID2, RARA, FAM150B, DSCAM, BEND6, STMN2, DRAXIN, BAIAP2, ENC1, PLXNB3, SIX3, DLL1, CTNNA1, NUMBL, THY1, ASCL2, HIF1A, SERPINF1, MAPK6, RAB17, NFE2L2, EIF2AK4, WNT5A, PLXNC1, ACHE, XLR3B, SSH3, SOX3, SOX5, SNX3, IDH2, CASZ1, RNF10, SKIL, TMEM30A, TRP53, MA…	2156	824	17911	1.26024	1	0.137365	9.16068
GOTERM_BP_FAT	GO:0070509~calcium ion import	34	1.28012	0.00476414	SRI, JPH2, TRPV1, TRPV2, GSTM7, ANK2, ATG5, PTK2B, UBASH3B, CAMK2D, PTPN6, SLC8A2, ZP3, MCUR1, TRPA1, CACNA1I, PRKCE, DBI, TRPM2, THY1, CRHR2, ATP2C2, ATP2A2, RYR3, BAX, ATP2A1, LCK, RYR1, PDGFRB, LIME1, CACNA1C, CASQ1, CASQ2, CALM1	2156	173	17911	1.63269	1	0.137853	9.22358
GOTERM_BP_FAT	GO:0014031~mesenchymal cell development	34	1.28012	0.00476414	NRP2, RTN4, WNT5A, FGF8, ACVRL1, EZH2, DICER1, PPP3R1, JAG1, PAX3, GDNF, WNT2, DAB2, CRB2, HAND2, SEMA7A, PPP2CA, SEMA3D, NKX2-1, SEMA3A, ALX1, NFATC1, ERG, HPN, GSC, ZFP703, CYP26A1, AGER, FLNA, CORO1C, HIF1A, MAPK3, MAD2L2, SEMA4A	2156	173	17911	1.63269	1	0.137853	9.22358
GOTERM_BP_FAT	GO:0003012~muscle system process	62	2.33434	0.00477764	MEF2C, MYBPC2, TNNC2, GLRA1, TRPV1, MYBPC1, EZH2, MYBPC3, G6PDX, TTN, GJA5, GDNF, ANK2, GSN, CTGF, LMOD1, SCN7A, CHRNA1, LMOD3, KCNMA1, SCN2B, TRPA1, ACTN3, CTNNA3, TNNT3, SSTR2, CHRM3, GTF2I, GTF2IRD1, CHRM1, RYR3, LCK, RYR1, DSP, CASQ1, CASQ2, FXYD1, CAV3, SRI, PIN1, HAND2, CAMK2D, ZC3H12A, MYOG, SCO2, NFATC1, MAP2K1, MET, FDPS, TNNI1, TNNI2, DSG2, P2RX1, ATP2A2, ATP2A1, CMYA5, CHRNB4, DSC2, CA…	2156	365	17911	1.41114	1	0.137787	9.24852
GOTERM_BP_FAT	GO:0051272~positive regulation of cellular component movement	77	2.8991	0.00478688	DMTN, CLDN7, PGF, FERMT3, IL18, TIRAP, VTN, LPAR1, CPEB1, DDR2, AKT1, DAB2, SEMA7A, GATA3, TDGF1, SEMA3D, RHOB, RAB25, PDGFC, ATOH8, SEMA3A, FGF1, DSCAM, PLD2, IKBKAP, PLD1, ZP3, VIL1, FADD, PRKCE, RETN, HIF1A, CCR6, PLA2G7, PDGFRA, PDGFRB, LAMC2, STMN1, NFE2L2, SEMA4A, ITGA2B, WNT5A, CYP1B1, FGR, ONECUT2, PLVAP, RDX, CCL24, PFN1, DOCK1, RAC2, ARPC2, PTK2B, CAMK2D, ZC3H12A, BCL6, GPNMB, TRP53, IN…	2156	472	17911	1.35525	1	0.137608	9.26559
GOTERM_BP_FAT	GO:0000082~G1/S transition of mitotic cell cycle	30	1.12952	0.0048043	BCAT1, CACUL1, EZH2, PML, RDX, PPAT, AKT1, CCNE1, CDC45, EIF4EBP1, PRMT2, TRP63, CAMK2D, HINFP, RANBP1, MYB, PLCB1, GPNMB, CDCA5, CAMK2A, CABLES1, NFATC1, TRP53, ANP32B, SKP2, PIM2, RB1, TAF10, MYO16, TCF19	2156	147	17911	1.69541	1	0.137649	9.29778
GOTERM_BP_FAT	GO:0006941~striated muscle contraction	30	1.12952	0.0048043	SRI, CAV3, FXYD1, TNNC2, MYBPC3, TTN, GJA5, ANK2, CTGF, CAMK2D, ZC3H12A, CHRNA1, SCN2B, MET, ACTN3, CTNNA3, TNNI1, TNNI2, TNNT3, DSG2, ATP2A2, RYR3, ATP2A1, DSC2, DSP, CACNA1C, CASQ1, CASQ2, CALM1, CHRNG	2156	147	17911	1.69541	1	0.137649	9.29778
GOTERM_BP_FAT	GO:0007599~hemostasis	37	1.39307	0.00482461	GNA13, DMTN, C9, FERMT3, FAM46A, GATA1, FGG, SERPINE2, UBASH3B, VKORC1, FCER1G, PDGFC, ENTPD2, PAPSS2, CABLES1, RAB27A, TEC, PTPN6, KNG2, FIBP, ASIC2, AXL, EVL, SERPING1, ANXA5, VAV1, PRKCD, SLC7A11, PLG, FLNA, PROC, P2RX1, CD34, PDGFRA, NFE2L2, TREML1, ITGA2B	2156	193	17911	1.59263	1	0.137765	9.33527
GOTERM_BP_FAT	GO:0002253~activation of immune response	55	2.07078	0.00483039	MEF2C, A2M, TLR1, TIRAP, STOML2, PTPN22, TLR3, LSM14A, C1RA, NLRC4, C1RB, SIN3A, KLHL6, GATA3, IGLL1, LTF, TNIP1, RC3H1, IRAK1, C4B, FLOT1, SERPING1, PRKCE, THY1, PRKCB, LAT2, CD59A, LCK, CR1L, MBL1, C9, UNC93B1, RSAD2, NLRX1, CACNB4, SEC14L1, IRAK3, EZR, FCER1G, DHX58, TEC, FYB, PTPN6, CR2, MYO1G, S100A14, RPS6KA3, CD300A, BAX, LIME1, CD79B, C1S1, THEMIS2, C1S2, PLEKHA1	2156	316	17911	1.44593	1	0.137496	9.34594
GOTERM_BP_FAT	GO:0031325~positive regulation of cellular metabolic process	376	14.1566	0.00485791	MEF2C, ADCY4, HMGN3, ADCY7, FAM20A, NAA15, PTPN22, STOML2, LPAR3, MED24, LPAR1, AURKB, SOHLH2, BAK1, MAP3K5, BDNF, SIN3A, DDX11, CTGF, SEMA7A, INSIG1, CDCA2, DHX33, RARA, PATZ1, GDF9, CREB3L3, FAS, FAM150B, EIF2B5, RAB27A, MAGI3, RARG, CRYAA, CD3D, NDNL2, SKP2, PIM2, CD40, TANK, PLAUR, CRHR2, UHRF1, MTF1, PIAS3, MAPK3, FBXL5, PDGFRA, PDGFRB, MST1R, MAD2L2, EIF2AK4, CDK5R2, CYP1B1, GNAI2, MRE11A, …	2156	2769	17911	1.12807	1	0.137803	9.39673
GOTERM_BP_FAT	GO:0030540~female genitalia development	8	0.301205	0.00489136	WNT5A, BAK1, NCOA3, TBX3, BAX, AXL, TRP63, CYP19A1	2156	19	17911	3.4979	1	0.138263	9.45842
GOTERM_BP_FAT	GO:0002064~epithelial cell development	46	1.73193	0.00490179	WNT5A, SOX3, TFCP2L1, DICER1, ONECUT2, HOXB13, RDX, JAG1, PAX2, GDNF, EZR, LECT1, GATA3, FAT1, BCL11B, PAX8, TRP63, HEG1, PAFAH1B1, RARA, RAB25, TMEM79, B4GALT1, INSM1, MUC2, RARG, CRYAA, MYO1E, MET, SIX3, BFSP2, CDK6, DLL1, ADIPOQ, PROC, NOTCH2, HIF1A, PDE2A, CLIC5, ST14, PECAM1, NPHS1, CLDN1, MAP7, TJP2, NUP210L	2156	254	17911	1.50451	1	0.138117	9.47766
GOTERM_BP_FAT	GO:0045216~cell-cell junction organization	35	1.31777	0.00494093	DMTN, CLDN19, ACVRL1, ALOXE3, CLDN6, RDX, GJA5, KIFC3, PTK2B, MARVELD3, HEG1, ALOX12B, DLG5, PARD6A, MICALL2, NF2, ZFP703, FSCN1, CRB3, PTPN13, CAMSAP3, CTNNA1, COL16A1, PTPRO, FLNA, THY1, KDR, NUMBL, CORO1C, TSC1, DSG2, PKP3, CLDN1, DSP, PHLDB2	2156	180	17911	1.61535	1	0.138722	9.54978
GOTERM_BP_FAT	GO:0007596~blood coagulation	35	1.31777	0.00494093	GNA13, DMTN, C9, FERMT3, GATA1, FGG, SERPINE2, UBASH3B, VKORC1, FCER1G, PDGFC, ENTPD2, PAPSS2, CABLES1, RAB27A, TEC, PTPN6, KNG2, FIBP, AXL, EVL, SERPING1, ANXA5, VAV1, PRKCD, SLC7A11, PLG, FLNA, PROC, P2RX1, CD34, PDGFRA, NFE2L2, TREML1, ITGA2B	2156	180	17911	1.61535	1	0.138722	9.54978
GOTERM_BP_FAT	GO:0044262~cellular carbohydrate metabolic process	47	1.76958	0.00495508	LALBA, SORD, ENPP1, LEPR, PGD, SLC37A4, FAM132A, CBFA2T3, ITPKA, MTMR2, AKT1, GOT1, NKX1-1, PTK2B, CLK2, C1QTNF2, IDH2, GYS2, SYNJ2, RGN, MYOG, GNMT, DYRK2, MTMR7, SIK3, B4GALT1, TRP53, MOGAT2, MOGAT1, PDK3, MUP3, HKDC1, SIRT6, FBP2, SMEK1, ACTN3, PARK2, PRKCE, ADIPOQ, CSGALNACT1, HIF1A, HAS1, GYG, NLN, INPP4B, IPPK, IGFBP4	2156	261	17911	1.49599	1	0.138672	9.57584
GOTERM_BP_FAT	GO:0016485~protein processing	42	1.58133	0.0049907	IL1R2, AEBP1, KLK1B9, A2M, IDE, STOML2, CTNND1, CUZD1, GGT1, CPN1, CPZ, BAK1, NLRC4, FGG, BDNF, SERPINE2, GSN, TMEM59, FCMR, SCG5, CASP1, PRSS12, KLK13, KLK6, PLAT, TMPRSS2, HPN, SERPING1, FADD, GZMC, CAPN1, CPE, CD59A, TYSND1, CHST8, CTSE, RHBDL2, ADAMTS3, PMPCA, MBTPS1, CR1L, ASPRV1	2156	227	17911	1.53707	1	0.139179	9.6414
GOTERM_BP_FAT	GO:0010817~regulation of hormone levels	82	3.08735	0.00500628	ALDH8A1, ENY2, HMGN3, HNF1A, HMGCR, LEPR, CRHBP, IDE, ILDR2, DAB2, BDNF, KISS1R, SLC16A1, SIN3A, SERPINA7, GATA3, PAX8, GDF9, PDE8B, PLCB1, KCNMA1, SGPL1, GIP, TRPA1, CYP26A1, PIM3, NR0B2, PDE4C, RPH3A, PRKCE, TRPM2, RETN, RAB11FIP5, CRHR2, GLUL, HIF1A, CHRM3, CPE, ARRB1, CHST8, TFAP2B, PDGFRA, H2-KE6, SRI, GCNT4, CYP1B1, RBP1, GLUD1, HSD17B12, FAM132A, GPR68, PEX5L, G6PC2, FGG, SYBU, NKX3-1, SCG…	2156	509	17911	1.33834	1	0.139166	9.67007
GOTERM_BP_FAT	GO:0046660~female sex differentiation	29	1.09187	0.00502743	WNT5A, SOHLH2, BAK1, STRA8, TRP63, GDF9, RUNX1, LHX8, LFNG, EIF2B5, CYP19A1, AMHR2, SGPL1, CEBPB, TBX3, ZP3, ARID5B, AXL, CTNNA1, ATM, KDR, RETN, NCOA3, ARRB1, DACH2, BAX, PDGFRA, OAS1D, PLEKHA1	2156	141	17911	1.70864	1	0.139296	9.70898
GOTERM_BP_FAT	GO:0035088~establishment or maintenance of apical/basal cell polarity	12	0.451807	0.00504671	WNT5A, SYNE4, LAMA1, EZR, CRB1, CRB2, FAT1, PRICKLE2, FSCN1, ARF4, CRB3, DLG5	2156	39	17911	2.55616	1	0.139376	9.74441
GOTERM_BP_FAT	GO:0061245~establishment or maintenance of bipolar cell polarity	12	0.451807	0.00504671	WNT5A, SYNE4, LAMA1, EZR, CRB1, CRB2, FAT1, PRICKLE2, FSCN1, ARF4, CRB3, DLG5	2156	39	17911	2.55616	1	0.139376	9.74441
GOTERM_BP_FAT	GO:0090407~organophosphate biosynthetic process	77	2.8991	0.00508707	LDHC, OPRM1, ADCY4, ADCY7, HPRT, ADCY8, DTYMK, G6PDX, HEXB, CYC1, ADGRF5, STOML2, LPAR1, PIGL, PIGM, AGPAT9, PCYT2, PTDSS1, ADCY10, NT5E, PLD3, PLD2, PLD1, PIGX, ZP3, PLD4, PIGP, CRHR2, GNAL, PANK2, CKM, GRM8, MVK, OAS1A, TSHR, PRPS1, CALCR, ADSS, MVD, GPAA1, NFS1, UPP1, OAS3, KMO, 1700018B24RIK, CMPK1, PPAT, APLP1, MPPE1, PTK2B, ATIC, HAAO, IDH2, PRPS1L3, UCK2, PAPSS2, ACSL5, DCTD, GUCY2G, ADSSL…	2156	473	17911	1.35239	1	0.139996	9.81857
GOTERM_BP_FAT	GO:0080135~regulation of cellular response to stress	87	3.2756	0.00517416	STEAP3, RTN4, ARMT1, FIGNL1, HMGCR, YBX3, TIRAP, PTPN22, TLR3, DEK, ANKRD1, ANKRD6, PDCD4, AKT1, MEN1, BAK1, MAP3K5, DAB2, DDX11, BOK, CTGF, RGN, SPRED1, PLCB1, CCAR2, IRAK1, MAGI3, USP1, ARHGEF5, ERP29, CDK6, EDAR, PRKCD, TRPM2, RAD51, EYA3, EYA4, CRHR2, HIF1A, CD34, MAPK3, NFE2L2, GADD45B, EIF2AK4, WNT5A, CAV3, FGD2, SYVN1, FOXM1, CLU, PML, DERL3, UBAC2, EZR, HAND2, PTK2B, DUSP15, MARVELD3, NPM…	2156	546	17911	1.32372	1	0.1418	9.97841
GOTERM_BP_FAT	GO:0009893~positive regulation of metabolic process	405	15.2485	0.00518868	MEF2C, NAA15, MED24, STOML2, ACTG2, MAP3K5, CTGF, CDCA2, DHX33, PATZ1, FAS, FAM150B, RAB27A, MAGI3, CRYAA, CYP3A13, NDNL2, SKP2, PLAUR, RETN, MAPK3, MST1R, EIF2AK4, CYP1B1, GNAI2, HSD17B13, PFN1, MUSK, DUSP15, CACYBP, MAP2K1, KLF12, MAOB, TFCP2, USF1, ATM, FNIP2, TNNI2, CD300A, ARF4, BTBD10, GH, OPRM1, FGF8, HNF1A, ELF3, ELF4, TRPV1, EZH2, KISS1R, RRN3, STRA8, MYB, FGF1, FGF4, CDC6, EXOSC6, ANP32…	2156	3004	17911	1.12002	1	0.141752	10.005
GOTERM_BP_FAT	GO:0043436~oxoacid metabolic process	121	4.55572	0.00520355	ALDH8A1, LDHC, CYP2C66, ALOXE3, CYP2C69, PGD, GGT1, CYP2B23, AGXT, GSTM7, SLC7A7, ASPA, STARD4, PTGIS, GOT1, ELOVL5, MAT1A, INSIG1, RGN, SLCO1C1, SGPL1, ACAA2, CYP2C55, MDH1B, DARS, SUCLG2, HKDC1, QDPR, SLC34A1, CYP26A1, ACTN3, CYP1A2, CYP2B10, PNPLA8, GLUL, PDDC1, HIF1A, CYP2B19, MAPK3, GULO, GATC, ADSS, ACADSB, CYP1B1, RBP1, CYP2C44, GLUD1, HSD17B12, KMO, ACAT2, AGMAT, GCLM, PPAT, IDH2, GNMT, L…	2156	797	17911	1.26124	1	0.141712	10.0323
GOTERM_BP_FAT	GO:0033554~cellular response to stress	238	8.96084	0.0052764	MEF2C, HMGN1, CRHBP, STOML2, PTPN22, BAK1, MAP3K5, SIN3A, DDX11, CTGF, INSIG1, H2AFX, CREB3L3, FAS, CDCA5, CCAR2, EIF2B5, ACAA2, MAGI3, NDNL2, CRYAB, TRPA1, RAD9B, CTNNA1, TANK, CRHR2, UHRF1, GLUL, CD34, MAPK3, PDGFRA, MAD2L2, EIF2AK4, CYP1B1, TICRR, MRE11A, HSPA1A, TIPRL, SLC29A1, DUSP15, MAP2K1, EME2, FBXO2, EME1, AGER, KCNK2, ATM, NUGGC, FNIP2, NTRK3, EPHA4, HYOU1, EI24, RNF7, PENK, ATP2A2, AT…	2156	1690	17911	1.16993	1	0.143133	10.1657
GOTERM_BP_FAT	GO:1903115~regulation of actin filament-based movement	11	0.414157	0.00533419	SRI, FXYD1, ANK2, ATP2A2, DSG2, DSP, DSC2, CACNA1C, GJA5, CTNNA3, CASQ2	2156	34	17911	2.68773	1	0.144165	10.2714
GOTERM_BP_FAT	GO:0050776~regulation of immune response	97	3.65211	0.00539981	PVR, MEF2C, A2M, IL18, TLR1, TIRAP, PGLYRP1, STOML2, PTPN22, TLR3, NLRC5, C1RA, NLRC4, C1RB, KLHL6, SIN3A, ATG5, GATA3, SEMA7A, IGLL1, RARA, RC3H1, COCH, PLD2, CRTAM, C4B, SOCS1, FADD, SERPING1, CD40, SOCS5, THY1, CD37, LAT2, CCR6, CD59A, EIF2AK4, WNT5A, FGR, UNC93B1, CACNB4, IRAK3, RAC2, FCER1G, DHX58, TEC, PTPN6, MYO1G, TNFRSF13C, MYO1F, SLAMF8, S100A14, ECM1, AGER, VAV1, CD300A, CD79B, SASH3, …	2156	620	17911	1.29972	1	0.145385	10.3913
GOTERM_BP_FAT	GO:0032071~regulation of endodeoxyribonuclease activity	5	0.188253	0.00541117	AKT1, DDX11, GZMA, NPM1, PRKCD	2156	7	17911	5.93394	1	0.145247	10.412
GOTERM_BP_FAT	GO:0030335~positive regulation of cell migration	73	2.74849	0.00553772	DMTN, PGF, FERMT3, IL18, TIRAP, VTN, LPAR1, CPEB1, DDR2, AKT1, DAB2, SEMA7A, GATA3, TDGF1, SEMA3D, RHOB, RAB25, PDGFC, ATOH8, SEMA3A, FGF1, PLD2, IKBKAP, PLD1, ZP3, VIL1, FADD, PRKCE, RETN, HIF1A, CCR6, PLA2G7, PDGFRA, PDGFRB, LAMC2, NFE2L2, SEMA4A, ITGA2B, WNT5A, CYP1B1, FGR, ONECUT2, PLVAP, RDX, CCL24, PFN1, DOCK1, RAC2, ARPC2, PTK2B, CAMK2D, ZC3H12A, GPNMB, TRP53, INSM1, PLET1, MYO1C, MAP2K1, …	2156	446	17911	1.35975	1	0.147961	10.6427
GOTERM_BP_FAT	GO:0022402~cell cycle process	162	6.0994	0.00565325	STIL, CHMP4C, CHMP4B, BTC, AURKC, TTK, AURKB, HMGN5, BRINP1, MEI4, EIF4EBP1, NLRC4, SIN3A, BRINP2, DDX11, CTGF, TRP63, CDCA2, H2AFY, H2AFX, CDCA5, ORC1, CCAR2, CDCA3, ESCO1, SIX3, PDXP, SKP2, RAD9B, ESPL1, PIM2, SYCP3, PRCC, SLC25A33, MCMBP, PDGFRB, STMN1, ARL8B, MAD2L2, EIF2AK4, WNT5A, CACUL1, PKHD1, TICRR, MRE11A, TDRD9, AHCTF1, TRRAP, PPAT, TIPRL, PIN1, SPC25, NAA50, NCAPG2, OVOL1, NPM1, NKX3-…	2156	1109	17911	1.21354	1	0.15038	10.8529
GOTERM_BP_FAT	GO:0051348~negative regulation of transferase activity	47	1.76958	0.00572291	CAV3, PODN, HMGCR, 1500015O10RIK, TRIB3, PTPN22, FEM1A, PDCD4, MEN1, AKT1, ZGPAT, IRAK3, AKT1S1, UBASH3B, DUSP16, NPM1, H2AFY, RGN, SPRED1, TINF2, TERF1, TRP53, PTPN6, NF2, LIMK1, SOCS1, PKIG, SOCS6, SOCS4, RB1, SOCS5, PARK2, ADIPOQ, PRKCD, CTC1, RGS14, THY1, CORO1C, CBLC, CD300A, PRKAR1B, SETD7, LRRC66, MAPK8IP1, MAD2L2, GADD45B, OAS1D	2156	263	17911	1.48461	1	0.151656	10.9793
GOTERM_BP_FAT	GO:0014733~regulation of skeletal muscle adaptation	7	0.263554	0.00573835	ATP2A2, GTF2I, GTF2IRD1, CMYA5, ACTN3, TNNI1, NFATC1	2156	15	17911	3.87684	1	0.151601	11.0073
GOTERM_BP_FAT	GO:0007422~peripheral nervous system development	17	0.64006	0.00592338	PRX, EGR2, ONECUT2, DICER1, ADGRG6, PPP3R1, GDNF, ALDH3A2, AKT1, HAND2, NAB2, NTRK2, CLDN1, NDRG1, POU3F1, NRG1, ADGRB2	2156	68	17911	2.07688	1	0.15566	11.3423
GOTERM_BP_FAT	GO:0098662~inorganic cation transmembrane transport	80	3.01205	0.00597365	KCNJ15, JPH2, ATP1B3, TRPV1, TRPV2, G6PDX, CYC1, STOML1, STOML2, KCNIP1, GSTM7, KCNK10, KCNU1, ANK2, ATG5, RGN, PLCB1, KCNG3, ATP6V0D2, AHNAK, KCNMA1, KCND1, SCN2B, TRPA1, TMEM38A, CACNG1, PRKCE, TRPM2, PKD2L1, THY1, AMIGO1, RYR3, LCK, RYR1, SLC9C1, CASQ1, CASQ2, FXYD1, CAV3, SRI, PANX1, SLC39A12, KCNA6, CACNB4, ATP12A, SLC11A2, KCNS2, UBASH3B, PTK2B, PPP2CA, SCN9A, CAMK2D, SLC39A5, SCNN1G, SLC39…	2156	498	17911	1.33454	1	0.156433	11.4331
GOTERM_BP_FAT	GO:0033043~regulation of organelle organization	167	6.28765	0.00606032	MEF2C, SYT1, STIL, GDA, SYT4, CHMP4C, CHMP4B, BTC, TTK, STOML2, CNOT1, AURKB, LPAR1, BAK1, SIN3A, ANK1, ATG5, DDX11, CTGF, MIER1, GATA3, INSIG1, H2AFY, STAM, FAS, CDCA5, GNL3, TMEFF2, ACAA2, STMN2, BAIAP2, PDXP, ESPL1, TBC1D22B, PLAUR, UHRF1, HIF1A, ARRB1, DTWD2, MAPK3, PYGO2, PDGFRB, STMN1, SPTB, WNT5A, CAV3, HAX1, FGR, PKHD1, SSH3, MRE11A, ELN, OSCP1, TAL1, PFN1, UBE2D3, RAC2, ARPC2, NPM1, AUTS…	2156	1148	17911	1.2085	1	0.158075	11.5895
GOTERM_BP_FAT	GO:0051262~protein tetramerization	31	1.16717	0.00611589	MBL1, ACHE, HPRT, HMGCR, TRPV1, IDE, PPAT, MTMR2, MAT1A, TRP63, GNMT, DCTPP1, KCNMA1, TRP53, TRPM3, SHMT2, TRPM8, TRPA1, EVL, CBR4, NUPL1, CNGA4, CNGA2, TRPM1, GRIA2, RYR3, HIST1H3A, H2-KE6, DCXR, HIST1H3H, REG1	2156	156	17911	1.65085	1	0.158961	11.6896
GOTERM_BP_FAT	GO:0051641~cellular localization	317	11.9352	0.0061227	MEF2C, SYT1, LYPD1, SNCG, HMGN3, SYT4, ATP1B3, SYT8, STOML2, PTPN22, AURKB, HOOK3, HOOK2, BAK1, SIN3A, INSIG1, GRID2, H2AFY, STAM, CDCA5, RAB27A, PLD2, CRYAB, SRP54A, KIF5A, SRP54B, TRPA1, PIM3, PTPRU, CTNNA1, ERGIC1, YIF1A, THY1, CRHR2, ATP2C2, KRT18, RYR3, RAB17, MAPK3, CC2D2A, RYR1, ARL8B, TRAPPC1, UNC13C, KIF26B, RTP3, FAM132A, PEX5L, PIN1, PFN1, MUSK, TRAM2, STX12, RAC2, UBASH3B, SYBU, FCER1…	2156	2310	17911	1.14004	1	0.158681	11.7018
GOTERM_BP_FAT	GO:0071310~cellular response to organic substance	290	10.9187	0.00618365	MEF2C, ALAD, ADCY7, PGF, CRHBP, MED24, PTPN22, LPAR1, BAK1, BRINP1, MAP3K5, BDNF, APOB, SIN3A, BRINP2, GOT1, DDX11, HTRA1, CTGF, RARA, GDF9, CREB3L3, RARG, NCF2, TRPA1, SKP2, CYP26A1, PIM3, CD40, CTNNA1, TANK, CRHR2, SSTR2, SSTR3, KRT18, SERPINF1, HAS1, RYR3, MAPK3, RYR1, PDGFRA, PDGFRB, ADAMTS3, EIF2AK4, GRB14, IL1R2, CYP1B1, ENPP1, FAM132A, CDC34, PPAT, AHSG, PIN1, HCRTR2, SLC29A1, PFN1, CD68, …	2156	2103	17911	1.14559	1	0.159687	11.8115
GOTERM_BP_FAT	GO:0002682~regulation of immune system process	180	6.77711	0.00618544	MEF2C, PVR, A2M, LMO1, PGF, IL18, TLR1, TIRAP, PGLYRP1, TLR3, PTPN22, STOML2, GGT1, JAG1, GATA1, C1RA, NLRC5, C1RB, NLRC4, SIN3A, KLHL6, ATG5, HTRA1, SEMA7A, GATA3, SLC9B2, IGLL1, RARA, FAS, RC3H1, COCH, PHYHIP, PLD2, TMEM203, CRTAM, RARG, BST1, C4B, SOCS1, SOCS6, SERPING1, FADD, DLL1, SOCS5, CD40, THY1, LAT2, CD37, CCR6, HIF1A, CD59A, SNRPB, NFE2L2, PLA2G2D, EIF2AK4, ITGA2B, WNT5A, ITGAL, PPY, R…	2156	1249	17911	1.19724	1	0.159287	11.8147
GOTERM_BP_FAT	GO:0035850~epithelial cell differentiation involved in kidney development	12	0.451807	0.00621882	PROM1, MEF2C, NOTCH2, CD34, GATA3, MYO1E, PAX8, NPHS1, JAG1, PAX2, PTPRO, ADIPOQ	2156	40	17911	2.49225	1	0.159635	11.8747
GOTERM_BP_FAT	GO:0051960~regulation of nervous system development	137	5.15813	0.00632028	MEF2C, SYT1, SYT4, LRTM2, LPAR3, L1CAM, ANKRD1, JAG1, LPAR1, ITPKA, HOOK3, WNT2, BRINP1, PACSIN1, ASPA, DAB2, BDNF, BRINP2, SERPINE2, SEMA7A, GATA3, GRID2, RARA, FAM150B, DSCAM, ADGRB2, RARG, BEND6, STMN2, DRAXIN, BAIAP2, ENC1, PLXNB3, SIX3, DLL1, CTNNA1, NUMBL, THY1, ASCL2, HIF1A, SERPINF1, CPE, MAPK6, RAB17, NFE2L2, EIF2AK4, WNT5A, PLXNC1, ACHE, XLR3B, SSH3, SOX3, SOX5, SNX3, MUSK, IDH2, CASZ1,…	2156	922	17911	1.23441	1	0.161579	12.0569
GOTERM_BP_FAT	GO:0046394~carboxylic acid biosynthetic process	43	1.61898	0.00636811	BCAT1, LDHC, HNF1A, ALOXE3, RBP1, GLUD1, HSD17B12, TRIB3, AASS, GGT1, KMO, AGXT, GLS2, PTGIS, GOT1, STARD4, ELOVL5, INSIG1, HAAO, ALOX12B, RGN, LIPT2, GAD1, ACSL3, SCD1, MRI1, LPL, BHMT2, SHMT2, SCD3, MSMO1, AMACR, CBR4, BRCA1, PNPLA8, GLUL, PTGDS, PHGDH, MTAP, H2-KE6, ALOX5, GULO, LIPC	2156	237	17911	1.50727	1	0.162255	12.1426
GOTERM_BP_FAT	GO:0045184~establishment of protein localization	263	9.90211	0.00638309	SNCG, HMGN3, SYT4, PTPN22, HOOK3, HOOK2, APOB, H2AFY, STAM, RAB25, RAB27A, CRTAM, SRP54A, SRP54B, TRPA1, PIM3, CD40, YIF1A, CRHR2, GLUL, ATP2C2, KRT18, RAB18, CD34, RAB17, MAPK3, RAB15, RTP3, IL1R2, AHCTF1, FAM132A, PEX5L, TRAM2, STX12, RAC2, SYBU, IDH2, PPP2R2B, ABCG1, NOTCH2, EI24, RABEP2, ARF1, PKP3, ARF4, SYTL4, SYTL2, SYTL3, STEAP3, OPRM1, ENY2, HNF1A, RAB5B, GRIP1, MYBPC1, DPP10, GJA5, RTN2…	2156	1894	17911	1.15358	1	0.162161	12.1694
GOTERM_BP_FAT	GO:0060401~cytosolic calcium ion transport	28	1.05422	0.00643954	SRI, JPH2, GSTM7, BAK1, ANK2, ATG5, PTK2B, CTGF, UBASH3B, CAMK2D, PTPN6, SLC8A2, TRPA1, CACNA1I, PRKCE, DBI, TRPM2, TRPM1, THY1, ATP2A2, RYR3, BAX, LCK, RYR1, LIME1, CASQ1, CASQ2, CALM1	2156	137	17911	1.69789	1	0.163031	12.2705
GOTERM_BP_FAT	GO:0010035~response to inorganic substance	88	3.31325	0.00648075	MEF2C, SYT1, DMTN, ALAD, GLRA1, CRHBP, SLC6A3, DTYMK, EZH2, BNIP3, PAX2, TTN, BAK1, MAP3K5, APOB, DDX11, GSN, EEF2K, RHOB, RGN, RANBP1, FAS, ADCY10, DPEP1, EIF2B5, KCNMA1, PLD2, GIP, GATM, CRYAA, CRYAB, ACO1, TRPA1, QDPR, SLC34A1, CYP1A2, PRKCD, TRPM2, RAD51, NCAM1, SERPINF1, MTF1, RYR3, LCK, TFAP2B, TXNRD2, PDGFRB, KPNA4, NFE2L2, WNT5A, CYP1B1, SORD, GLUD1, EGLN1, ATP12A, SLC11A2, FGG, ATIC, PTK…	2156	558	17911	1.31015	1	0.163542	12.3442
GOTERM_BP_FAT	GO:2000378~negative regulation of reactive oxygen species metabolic process	15	0.564759	0.0065316	OPRM1, TRP53, CRYAB, G6PDX, BNIP3, PARK2, PAX2, BRCA1, HIF1A, PTGIS, ATG5, CD34, RGN, ZC3H12A, AATF	2156	57	17911	2.18619	1	0.164272	12.4351
GOTERM_BP_FAT	GO:0034284~response to monosaccharide	40	1.50602	0.0065915	ENY2, SRI, MEF2C, HNF1A, HMGCR, LEPR, SLC37A4, ILDR2, FAM132A, GPR68, PAX2, GCLM, MEN1, SLC29A1, SIN3A, PTK2B, CTGF, PPP2CA, GYS2, PLCB1, EIF2B5, LPL, GIP, NCF2, PDK3, MUP3, TRPA1, PIM3, NR0B2, PARK2, RMI1, ADIPOQ, SELT, CRHR2, RAB11FIP5, PEO1, GLUL, HIF1A, SERPINF1, ARRB1	2156	217	17911	1.53134	1	0.165205	12.542
GOTERM_BP_FAT	GO:0070201~regulation of establishment of protein localization	126	4.74398	0.0066193	HMGN3, SYT4, HMGCR, IL18, TLR1, TLR3, PTPN22, ANKRD1, DAB2, SLC16A1, ATG5, GATA3, SLC51B, CRTAM, SOCS1, TRPA1, PKIG, ERP29, PIM3, NR0B2, CD40, PDE4C, NUPL1, CRHR2, GLUL, HIF1A, ARRB1, DTWD2, CD34, TFAP2B, SSC5D, WNT5A, SRI, IL1R2, SNAP91, FGR, PANX1, GLUD1, UNC93B1, FAM132A, SNX3, DERL3, UBAC2, OSCP1, G6PC2, UBE2D3, FGG, RAC2, ARPC2, BTN1A1, SYBU, IDH2, DYRK2, TMEM30A, LPL, TBC1D10C, MYO1C, BRCA1…	2156	840	17911	1.24613	1	0.165397	12.5916
GOTERM_BP_FAT	GO:0086003~cardiac muscle cell contraction	11	0.414157	0.00667777	CAV3, SCN2B, ANK2, ATP2A2, DSG2, CAMK2D, DSP, DSC2, CACNA1C, GJA5, CTNNA3	2156	35	17911	2.61093	1	0.166288	12.6958
GOTERM_BP_FAT	GO:0050817~coagulation	37	1.39307	0.00674487	GNA13, DMTN, C9, FERMT3, FAM46A, GATA1, FGG, SERPINE2, UBASH3B, VKORC1, FCER1G, PDGFC, ENTPD2, PAPSS2, CABLES1, RAB27A, TEC, PTPN6, KNG2, FIBP, ASIC2, AXL, EVL, SERPING1, ANXA5, VAV1, PRKCD, SLC7A11, PLG, FLNA, PROC, P2RX1, CD34, PDGFRA, NFE2L2, TREML1, ITGA2B	2156	197	17911	1.56029	1	0.167368	12.8152
GOTERM_BP_FAT	GO:0095500~acetylcholine receptor signaling pathway	8	0.301205	0.00675446	LY6G6E, RGS10, LYPD1, CHRM4, CHRM3, GNAI2, CHRM1, PLCB1	2156	20	17911	3.32301	1	0.16714	12.8322
GOTERM_BP_FAT	GO:1903831~signal transduction involved in cellular response to ammonium ion	8	0.301205	0.00675446	LY6G6E, RGS10, LYPD1, CHRM4, CHRM3, GNAI2, CHRM1, PLCB1	2156	20	17911	3.32301	1	0.16714	12.8322
GOTERM_BP_FAT	GO:1905144~response to acetylcholine	8	0.301205	0.00675446	LY6G6E, RGS10, LYPD1, CHRM4, CHRM3, GNAI2, CHRM1, PLCB1	2156	20	17911	3.32301	1	0.16714	12.8322
GOTERM_BP_FAT	GO:1905145~cellular response to acetylcholine	8	0.301205	0.00675446	LY6G6E, RGS10, LYPD1, CHRM4, CHRM3, GNAI2, CHRM1, PLCB1	2156	20	17911	3.32301	1	0.16714	12.8322
GOTERM_BP_FAT	GO:0022604~regulation of cell morphogenesis	91	3.4262	0.00678759	RTN4, GNA13, SYT1, DMTN, SYT4, TRPV2, EZH2, HEXB, LPAR3, L1CAM, LPAR1, PAX2, FES, ITPKA, GDNF, SDC2, METRN, BDNF, DAB2, WDR36, ATG5, SEMA7A, PAX8, SEMA3D, EEF2K, SEMA3A, NRG1, DSCAM, ALX1, COCH, LIMK1, BAIAP2, DRAXIN, VIL1, PLXNB3, FBLIM1, FLNA, NUMBL, THY1, AMIGO1, LARP4, MAD2L2, SEMA4A, WNT5A, PHLDB1, PLXNC1, ACHE, FGR, XLR3B, SSH3, RDX, CDH4, CCL24, DOCK1, EZR, ARPC2, CRB2, PTK2B, PPP2CA, BCL1…	2156	581	17911	1.30118	1	0.167445	12.8911
GOTERM_BP_FAT	GO:0010769~regulation of cell morphogenesis involved in differentiation	62	2.33434	0.00683412	RTN4, DMTN, TRPV2, EZH2, LPAR3, L1CAM, PAX2, GDNF, ITPKA, SDC2, METRN, DAB2, BDNF, WDR36, SEMA7A, PAX8, EEF2K, SEMA3D, SEMA3A, NRG1, DSCAM, ALX1, LIMK1, BAIAP2, DRAXIN, PLXNB3, FLNA, THY1, NUMBL, AMIGO1, MAD2L2, SEMA4A, WNT5A, PHLDB1, ACHE, PLXNC1, SSH3, XLR3B, CDH4, DOCK1, CRB2, ARPC2, PPP2CA, NKX2-1, PAFAH1B1, SKIL, NEFL, KNDC1, NEFM, AATK, HPN, MAP2K1, PTPRZ1, MET, ZFP703, DPYSL2, AGER, NTRK3,…	2156	371	17911	1.38832	1	0.168049	12.9738
GOTERM_BP_FAT	GO:0009066~aspartate family amino acid metabolic process	13	0.489458	0.00688645	BCAT1, MRI1, ADSS, ADSSL1, BHMT2, AHCY, AASS, GOT1, MAT1A, PHGDH, MTAP, GNMT, GM4737	2156	46	17911	2.34778	1	0.168779	13.0667
GOTERM_BP_FAT	GO:0032006~regulation of TOR signaling	18	0.677711	0.00690612	PKHD1, LAMTOR2, RRAGA, RRAGD, GATSL3, ATM, KDR, SESN3, HDAC3, HIF1A, AKT1S1, TSC1, RNF152, GOLPH3, AGPAT9, RHEB, CRYBA1, AKT3	2156	75	17911	1.9938	1	0.168775	13.1016
GOTERM_BP_FAT	GO:0023061~signal release	72	2.71084	0.00695299	OPRM1, ENY2, SYT1, HMGN3, HNF1A, SYT4, HMGCR, CRHBP, LEPR, SYT8, ILDR2, DAB2, KISS1R, SLC16A1, GATA3, PAX8, SV2B, PDE8B, GDF9, PLCB1, GIP, NRXN3, TRPA1, PIM3, NR0B2, PDE4C, RPH3A, PRKCE, TRPM2, RETN, RAB11FIP5, CRHR2, GLUL, HIF1A, CHRM3, ARRB1, TFAP2B, UNC13C, SRI, SNAP91, GLUD1, FAM132A, GPR68, NAPB, PEX5L, G6PC2, FGG, SYBU, NKX3-1, SNAP23, RUNX1, SNAP25, BGLAP2, GLRX, TBX3, MUP3, SNAPIN, PARK2,…	2156	443	17911	1.35021	1	0.169377	13.1846
GOTERM_BP_FAT	GO:0019373~epoxygenase P450 pathway	10	0.376506	0.0070065	CYP2G1, CYP2C66, CYP2C55, CYP2C44, CYP2F2, CYP2C69, CYP2B19, CYP2B23, CYP2B10, CYP2A4	2156	30	17911	2.76917	1	0.170122	13.2794
GOTERM_BP_FAT	GO:0009746~response to hexose	39	1.46837	0.00700917	ENY2, SRI, MEF2C, HNF1A, HMGCR, LEPR, SLC37A4, ILDR2, FAM132A, GPR68, PAX2, GCLM, MEN1, SLC29A1, SIN3A, PTK2B, CTGF, PPP2CA, GYS2, EIF2B5, LPL, GIP, NCF2, PDK3, MUP3, TRPA1, PIM3, NR0B2, PARK2, RMI1, ADIPOQ, SELT, CRHR2, RAB11FIP5, PEO1, GLUL, HIF1A, SERPINF1, ARRB1	2156	211	17911	1.53551	1	0.169739	13.2841
GOTERM_BP_FAT	GO:0071902~positive regulation of protein serine/threonine kinase activity	46	1.73193	0.00702505	FGD2, WNT5A, MEF2C, CKS1B, STIL, TLR1, EZH2, TIRAP, LPAR3, LPAR1, COPS8, AKT1, MAP3K5, DAB2, PTK2B, PPP2CA, TDGF1, C1QTNF2, LTF, SHC1, PDGFC, NRG1, FGF1, IRAK1, CDC6, MAGI3, MAP2K1, MET, ERP29, ARHGEF5, CD40, ADIPOQ, PRKCD, AGER, GRM5, NTRK3, GRM4, EPHA4, PLCE1, ARRB1, TENM1, EPGN, PSMD10, PDGFRB, MST1R, GADD45B	2156	259	17911	1.47547	1	0.169649	13.3122
GOTERM_BP_FAT	GO:0060359~response to ammonium ion	9	0.338855	0.00709106	LY6G6E, RGS10, LYPD1, ADSS, CHRM4, CHRM3, GNAI2, CHRM1, PLCB1	2156	25	17911	2.99071	1	0.170662	13.4289
GOTERM_BP_FAT	GO:0002009~morphogenesis of an epithelium	85	3.2003	0.00709893	MEF2C, GNA13, STIL, FGF8, ACVRL1, PGF, DICER1, JAG2, PAX3, JAG1, PAX2, ANKRD6, GDNF, ZIC2, WNT2, BAK1, DAB2, WNK4, RSPO3, GATA3, PAX8, TRP63, RHOB, RARA, DLG5, SEMA3A, FGF1, KLK14, ALX1, TMEFF2, RARG, RASIP1, DLL1, ARHGAP24, MMP12, FLNA, HIF1A, NCOA3, ST14, CC2D2A, PDGFRA, KIF26B, WNT5A, KRT6A, PPP3R1, PML, CTNND1, HOXB13, PFN1, VDR, FOXQ1, KRT27, TMED2, NRARP, HAND2, NKX3-1, NKX2-1, PAFAH1B1, SC…	2156	538	17911	1.31253	1	0.170394	13.4428
GOTERM_BP_FAT	GO:0036293~response to decreased oxygen levels	53	1.99548	0.00712522	ALAD, ACVRL1, PGF, IL18, BNIP3, ANKRD1, CPEB1, CBFA2T3, AKT1, EIF4EBP1, PTGIS, PRMT2, CTGF, EEF2K, CASP1, DPP4, LTA, KCNMA1, ACAA2, PLD2, IRAK1, CRYAA, CRYAB, PRKCE, PRKCB, ASCL2, HIF1A, CD34, RYR1, NFE2L2, PML, EGLN1, SLC29A1, PTK2B, CAMK2D, NKX3-1, NDRG1, PLAT, TRP53, VHL, PDK3, SUV39H1, ADIPOQ, KCNK2, AGER, USF1, ATM, KDR, ITPR2, HYOU1, PENK, TSC1, REG1	2156	308	17911	1.42954	1	0.170531	13.4892
GOTERM_BP_FAT	GO:0008283~cell proliferation	260	9.78916	0.00713102	MEF2C, HMGN1, PGF, BTC, PTPN22, AURKB, HMGN5, MEGF10, HOOK3, BAK1, MAP3K5, BDNF, SERPINE2, HTRA1, CTGF, WDR77, RARA, RAB25, GDF9, PTBP2, RARG, EMX2, SKP2, RIAN, CD40, PIM2, PTPRU, CTNNA1, RETN, SSTR2, CD37, UHRF1, GLUL, SERPINF1, CD34, PDGFRA, PDGFRB, CDCA7L, LAMC2, PLA2G2D, CYP1B1, GNAI2, MRE11A, HSPA1A, AGGF1, RAC2, NCAPG2, NRARP, IDH2, IKZF3, MAP2K1, SMAD6, FBXO2, SMAD1, AGER, KCNK2, ECM1, ATM…	2156	1874	17911	1.15259	1	0.17022	13.4995
GOTERM_BP_FAT	GO:0007159~leukocyte cell-cell adhesion	81	3.0497	0.00719961	ZBTB32, LMO1, ELF4, FERMT3, LEPR, IL18, DICER1, JAG2, STOML2, PTPN22, L1CAM, LY9, BATF, ATG5, GSN, GATA3, RARA, PATZ1, FAS, MYB, NT5E, TNIP1, DPP4, RC3H1, RAB27A, CD3D, ZP3, SOCS6, CDK6, FADD, CHST4, SOCS5, THY1, CCR6, CD80, LCK, D930015E06RIK, H2-AA, NCAPH2, 5830411N06RIK, PLA2G2D, EIF2AK4, SEMA4A, ITGAL, RSAD2, CACNB4, ZBTB16, EZR, RAC2, NRARP, BCL11B, ICOS, BTN1A1, BCL11A, FCER1G, BCL6, GPNMB,…	2156	509	17911	1.32202	1	0.171275	13.6205
GOTERM_BP_FAT	GO:0030029~actin filament-based process	101	3.80271	0.00732352	MEF2C, LPAR1, TTN, ITPKA, PACSIN1, ANK2, CTGF, TMEFF2, SCN2B, CRYAA, BAIAP2, PDXP, CTNNA1, SIRPA, CTNNA3, FARP2, CRHR2, ARRB1, PDGFRA, DSP, PDGFRB, MAD2L2, SPTB, FXYD1, SRI, CAV3, FGR, HAX1, SSH3, ELN, ITGB5, PFN1, RAC2, ARPC2, PHACTR1, MYO1C, FSCN1, MYO1F, EVL, CORO1C, NTRK3, ARF1, TSC1, ATP2A2, DSG2, ANTXR1, MYO19, CACNA1C, CDC42BPB, DMTN, MYBPC3, FES, GJA5, KISS1R, SMAP1, GSN, SHC1, MICAL1, LM…	2156	656	17911	1.27905	1	0.173518	13.8387
GOTERM_BP_FAT	GO:0007157~heterophilic cell-cell adhesion via plasma membrane cell adhesion molecules	14	0.527108	0.00736305	PVR, ITGAL, CRTAM, LGALS7, L1CAM, CDH4, TIGIT, AMIGO1, TENM4, AMIGO2, ITGA5, TENM1, GRID2, AMICA1	2156	52	17911	2.23664	1	0.173929	13.9082
GOTERM_BP_FAT	GO:0072523~purine-containing compound catabolic process	14	0.527108	0.00736305	GDA, AHCY, HPRT, NUDT10, EGLN1, PDE4C, PDE7B, PDE2A, PDE1A, AOX2, AOX3, PDE8B, NT5E, GM4737	2156	52	17911	2.23664	1	0.173929	13.9082
GOTERM_BP_FAT	GO:0032869~cellular response to insulin stimulus	34	1.28012	0.00740671	ENPP1, TRIB3, FAM132A, CPEB1, PPAT, SESN3, AHSG, AKT1, EIF4EBP1, GOT1, EEF2K, TBC1D4, SHC1, PLCB1, PIK3R3, BGLAP2, AKT3, VWA2, IRS4, PTPRE, MYO1C, BAIAP2, SOCS1, ADIPOQ, PRKCD, USF1, PRKCB, SRSF3, RAB31, TSC1, SLC25A33, UCHL3, GRB14, GH	2156	178	17911	1.58683	1	0.174426	13.9849
GOTERM_BP_FAT	GO:0060485~mesenchyme development	44	1.65663	0.00743834	CER1, NRP2, WNT5A, RTN4, MEF2C, FGF8, ACVRL1, HNF1A, EZH2, DICER1, PPP3R1, JAG1, PAX3, PAX2, GDNF, ZIC2, WNT2, ACTG2, DAB2, CRB2, HAND2, SEMA7A, PPP2CA, SEMA3D, NKX2-1, SEMA3A, ALX1, NFATC1, ERG, HPN, GSC, TBX5, ZFP703, CYP26A1, AGER, FLNA, POGLUT1, PLAUR, CORO1C, HIF1A, MAPK3, PDGFRB, MAD2L2, SEMA4A	2156	246	17911	1.4859	1	0.174662	14.0404
GOTERM_BP_FAT	GO:0042593~glucose homeostasis	45	1.69428	0.00748989	SRI, CAV3, ENY2, MEF2C, HNF1A, HMGCR, LEPR, SLC37A4, ADGRF5, FAM132A, GPR68, PAX2, GCLM, SESN3, G6PC2, MEN1, SLC29A1, AKT1, SLC16A1, SIN3A, BHLHA15, PPP2CA, BGLAP2, CEBPA, PDK3, MUP3, HKDC1, MET, TRPA1, SOCS6, PIM3, SIRT6, PARK2, RMI1, ADIPOQ, SELT, CRHR2, RAB11FIP5, PEO1, HIF1A, SERPINF1, ARRB1, PLSCR3, TFAP2B, CACNA1C	2156	253	17911	1.47762	1	0.175322	14.1308
GOTERM_BP_FAT	GO:0033500~carbohydrate homeostasis	45	1.69428	0.00748989	SRI, CAV3, ENY2, MEF2C, HNF1A, HMGCR, LEPR, SLC37A4, ADGRF5, FAM132A, GPR68, PAX2, GCLM, SESN3, G6PC2, MEN1, SLC29A1, AKT1, SLC16A1, SIN3A, BHLHA15, PPP2CA, BGLAP2, CEBPA, PDK3, MUP3, HKDC1, MET, TRPA1, SOCS6, PIM3, SIRT6, PARK2, RMI1, ADIPOQ, SELT, CRHR2, RAB11FIP5, PEO1, HIF1A, SERPINF1, ARRB1, PLSCR3, TFAP2B, CACNA1C	2156	253	17911	1.47762	1	0.175322	14.1308
GOTERM_BP_FAT	GO:0051223~regulation of protein transport	118	4.44277	0.00760733	HMGN3, SYT4, HMGCR, IL18, TLR1, TLR3, PTPN22, ANKRD1, DAB2, SLC16A1, ATG5, GATA3, SLC51B, CRTAM, SOCS1, TRPA1, PKIG, ERP29, PIM3, NR0B2, CD40, PDE4C, NUPL1, CRHR2, GLUL, HIF1A, ARRB1, DTWD2, CD34, TFAP2B, SSC5D, WNT5A, SRI, IL1R2, SNAP91, FGR, PANX1, GLUD1, UNC93B1, FAM132A, SNX3, DERL3, UBAC2, OSCP1, G6PC2, UBE2D3, FGG, RAC2, ARPC2, BTN1A1, SYBU, IDH2, DYRK2, TMEM30A, LPL, TBC1D10C, MYO1C, BRCA1…	2156	784	17911	1.25037	1	0.177376	14.3365
GOTERM_BP_FAT	GO:0046486~glycerolipid metabolic process	50	1.88253	0.00761019	STOML2, APOB, PIGL, PIGM, INSIG1, AGPAT9, SYNJ2, RGN, PTDSS1, PLCB1, PCYT2, EFR3B, PLD3, PLD2, PLD1, PIK3C2G, PIGX, ZP3, PLD4, CDK8, PIGP, PNPLA5, PNPLA8, PLA2G7, PDGFRB, INPP4B, THEM5, CAV3, SLC37A4, GPAA1, MTMR2, SERINC2, MPPE1, PLCH2, DGKG, APOBR, MTMR7, ACSL5, SCD1, LPL, MOGAT2, MOGAT1, TNXB, GDPD5, DBI, GDPD1, MTTP, MBOAT7, PIP4K2A, LIPC	2156	288	17911	1.44228	1	0.176994	14.3415
GOTERM_BP_FAT	GO:0042475~odontogenesis of dentin-containing tooth	20	0.753012	0.00770971	NF2, FAM20A, DICER1, SLC34A1, ITGB4, JAG2, DLL1, EDAR, CTNNA1, DLX3, WDR72, HTRA1, HAND2, BCL11B, BAX, PDGFRA, TRP63, LHX8, EDARADD, FGF4	2156	88	17911	1.88807	1	0.178651	14.5154
GOTERM_BP_FAT	GO:0045944~positive regulation of transcription from RNA polymerase II promoter	153	5.76054	0.00786697	MEF2C, HMGN3, LMO1, THRB, IL18, TLR3, NR2E3, JAG1, CNOT7, GDNF, SOHLH2, ZIC2, BATF, WNT2, GATA1, NLRC5, DAB2, SIN3A, BHLHA15, GATA3, INSIG1, TDGF1, TRP63, RARA, PATZ1, CREB3L3, GNL3, CIITA, RARG, CD3D, SIX3, FADD, DLL1, CD40, HIF1A, MTF1, ARRB1, MAPK3, TFAP2B, NFE2L2, TFAP2E, WNT5A, SLC38A3, CNBP, HAX1, ONECUT2, SOX5, TTC5, PIN1, TAL1, PFN1, VDR, HOXA1, NKX3-1, AUTS2, NKX2-1, RNF10, RUNX1, TFDP1,…	2156	1049	17911	1.21168	1	0.181504	14.7895
GOTERM_BP_FAT	GO:0070887~cellular response to chemical stimulus	353	13.2907	0.00789551	MEF2C, LYPD1, SYT1, ALAD, SCN3A, ADCY7, PGF, CRHBP, PTPN22, MED24, LPAR1, BAK1, BRINP1, MAP3K5, BDNF, APOB, SIN3A, BRINP2, GOT1, DDX11, HTRA1, CTGF, RARA, GDF9, CREB3L3, FAS, EIF2B5, ACAA2, RARG, NCF2, TRPA1, SKP2, CYP26A1, PIM3, CYP1A2, CD40, CTNNA1, PTPRO, TANK, CRHR2, SSTR2, SSTR3, CCR6, KRT18, SERPINF1, CD34, HAS1, RYR3, MAPK3, RYR1, PDGFRA, PDGFRB, ADAMTS3, EIF2AK4, GRB14, LY6G6E, IL1R2, CYP…	2156	2607	17911	1.12488	1	0.181651	14.8392
GOTERM_BP_FAT	GO:0034103~regulation of tissue remodeling	18	0.677711	0.00792302	CALCR, TRP53, B4GALT1, ERG, CLDN18, LEPR, IL18, MEPE, AGER, AHSG, VDR, TFRC, UBASH3B, HAND2, BAX, INPP4B, GPNMB, CYP19A1	2156	76	17911	1.96757	1	0.181777	14.887
GOTERM_BP_FAT	GO:0061515~myeloid cell development	17	0.64006	0.0079349	PTPN6, DMTN, TESC, CLDN18, G6PDX, ABI1, GPR68, SLC11A2, GATA1, TAL1, ANK1, LTF, SLC9B2, PAFAH1B1, BCL6, PIP4K2A, TJP2	2156	70	17911	2.01754	1	0.181577	14.9077
GOTERM_BP_FAT	GO:0043523~regulation of neuron apoptotic process	44	1.65663	0.00798577	MEF2C, FGF8, IL18, G6PDX, CDC34, GDNF, GCLM, PIN1, MUSK, TRIM2, BDNF, AKT1S1, SET, PTK2B, BOK, GATA3, NPM1, GRID2, TRP63, PPP2R2B, NEFL, TRP53, KCNMA1, NES, CEBPB, NCF2, DRAXIN, AXL, PARK2, SIGMAR1, AGER, ATM, KDR, HYOU1, ATF4, HDAC3, LRP1, HIF1A, BAX, UBE2M, NTRK2, TFAP2B, ALKBH1, CHL1	2156	247	17911	1.47988	1	0.182185	14.996
GOTERM_BP_FAT	GO:0010604~positive regulation of macromolecule metabolic process	376	14.1566	0.00822842	MEF2C, HMGN3, FAM20A, NAA15, PTPN22, STOML2, LPAR3, MED24, LPAR1, AURKB, HMGN5, SOHLH2, ACTG2, BAK1, MAP3K5, BDNF, APOB, SIN3A, DDX11, CTGF, SEMA7A, INSIG1, CDCA2, DHX33, H2AFY, RARA, PATZ1, GDF9, CREB3L3, FAS, FAM150B, EIF2B5, RAB27A, MAGI3, RARG, CRYAA, CD3D, CYP3A13, NDNL2, SKP2, PIM2, CD40, TANK, PLAUR, RETN, CRHR2, UHRF1, MTF1, PIAS3, CD34, MAPK3, FBXL5, PDGFRA, PDGFRB, MST1R, MAD2L2, EIF2AK…	2156	2794	17911	1.11798	1	0.186733	15.4164
GOTERM_BP_FAT	GO:0017156~calcium ion regulated exocytosis	22	0.828313	0.00823245	SYT1, CDK5R2, SYT4, ZP3, CACNA1I, SYT8, SNAPIN, NAPB, RPH3A, CADPS, ARF1, ATP2A2, SPTBN2, SYTL4, SYT13, SV2B, SNAP23, SYTL3, UNC13C, CACNA1C, SYT17, SNAP25	2156	101	17911	1.80956	1	0.186362	15.4233
GOTERM_BP_FAT	GO:2000310~regulation of N-methyl-D-aspartate selective glutamate receptor activity	7	0.263554	0.0082585	MEF2C, OPRM1, RASGRF2, PTK2B, RASGRF1, CRHBP, DAPK1	2156	16	17911	3.63454	1	0.186443	15.4683
GOTERM_BP_FAT	GO:2000147~positive regulation of cell motility	74	2.78614	0.00829399	DMTN, CLDN7, PGF, FERMT3, IL18, TIRAP, VTN, LPAR1, CPEB1, DDR2, AKT1, DAB2, SEMA7A, GATA3, TDGF1, SEMA3D, RHOB, RAB25, PDGFC, ATOH8, SEMA3A, FGF1, PLD2, IKBKAP, PLD1, ZP3, VIL1, FADD, PRKCE, RETN, HIF1A, CCR6, PLA2G7, PDGFRA, PDGFRB, LAMC2, NFE2L2, SEMA4A, ITGA2B, WNT5A, CYP1B1, FGR, ONECUT2, PLVAP, RDX, CCL24, PFN1, DOCK1, RAC2, ARPC2, PTK2B, CAMK2D, ZC3H12A, GPNMB, TRP53, INSM1, PLET1, MYO1C, M…	2156	461	17911	1.33353	1	0.186715	15.5296
GOTERM_BP_FAT	GO:0043086~negative regulation of catalytic activity	101	3.80271	0.00831184	OPRM1, A2M, HMGCR, LEPR, PTPN22, VTN, PAX2, PDCD4, AIP, MEN1, AKT1, ZGPAT, NLRC4, SERPINA9, TSKS, RRP1B, SERPINE2, SPINT4, ITIH4, LTF, RGN, H2AFY, MICAL1, SPRED1, PPP1R14B, DPEP1, CCAR2, PPP1R36, CRYAA, CRYAB, GZMA, LIMK1, SOCS1, PLXNB3, PKIG, SOCS6, SOCS4, CAMSAP3, SERPING1, RB1, SOCS5, SLC7A14, PRKCD, FARP1, WFDC13, THY1, PLAUR, SERPINA3M, CST6, ARRB1, LRRC66, MAD2L2, GADD45B, OAS1D, CAV3, WFIK…	2156	659	17911	1.27323	1	0.186628	15.5604
GOTERM_BP_FAT	GO:1902580~single-organism cellular localization	141	5.30873	0.00838239	SYT1, LYPD1, SYT4, ATP1B3, CHMP4B, IL18, SYT8, TLR3, PTPN22, STOML2, PACSIN1, DAB2, ANK1, STARD4, ANK2, INSIG1, SLC51B, RAB27A, PLD2, SRP54A, SRP54B, PKIG, SIX3, RPH3A, NUPL1, LAT2, ATP2C2, HIF1A, KRT18, SEC61B, CPE, RAB17, MAPK3, UNC13C, RTP3, SRI, CAV3, ITGAL, FGR, NAPB, PEX5L, MUSK, TRAM2, CSE1L, FOLR2, ARPC2, NPM1, FCER1G, DYRK2, HECTD1, TRP53, TESC, TBC1D10C, MYO1C, MAP2K1, SPTBN4, CRB3, SNA…	2156	960	17911	1.22017	1	0.187608	15.6821
GOTERM_BP_FAT	GO:0010038~response to metal ion	56	2.10843	0.00848604	MEF2C, DMTN, SYT1, ALAD, GLRA1, CRHBP, SLC6A3, DTYMK, BNIP3, TTN, GSN, EEF2K, RANBP1, FAS, DPEP1, EIF2B5, KCNMA1, CRYAA, GATM, ACO1, QDPR, SLC34A1, CYP1A2, TRPM2, NCAM1, SERPINF1, MTF1, RYR3, LCK, TFAP2B, WNT5A, SORD, GLUD1, ATP12A, SLC11A2, FGG, PTK2B, CACYBP, HAAO, MYOG, RASA4, CEBPA, TRP53, CPNE6, CPNE7, MAOB, ANXA5, MTTP, SLC25A12, ATF4, PENK, TFRC, CYP2R1, CPNE3, ABCC2, CALM1	2156	332	17911	1.40127	1	0.189247	15.8605
GOTERM_BP_FAT	GO:1901652~response to peptide	68	2.56024	0.0085199	C130060K24RIK, TRPV1, IL18, CRHBP, CYC1, PTPN22, CPEB1, JAG1, AKT1, MEN1, EIF4EBP1, GOT1, DDX11, CTGF, EEF2K, SHC1, PLCB1, AKT3, EIF2B5, VWA2, IRS4, PLD2, CDC6, PLD1, GIP, EGR2, RBBP4, GATM, BAIAP2, SOCS1, QDPR, SLC34A1, PRKCD, PRKCB, RETN, SERPINA3M, SLC25A33, UCHL3, GRB14, ENPP1, TRIB3, TRIM16, FAM132A, PPAT, AHSG, SESN3, HCRTR2, CACYBP, TBC1D4, PIK3R3, NEFL, CAMK2A, BGLAP2, PTPN6, PTPRE, MYO1C…	2156	418	17911	1.35146	1	0.189476	15.9187
GOTERM_BP_FAT	GO:0001508~action potential	26	0.978916	0.00864732	KCNMA1, CAV3, CLDN19, GLRA1, SCN3A, SCN2B, CACNA1I, TRPA1, CACNB4, GJA5, KCNIP1, CTNNA3, ANK2, DSG2, P2RX1, ATP2A2, CAMK2D, CHRNB4, SCN9A, DSP, DSC2, SCN11A, SCN7A, CHRNA1, CACNA1C, SCN4A	2156	127	17911	1.70075	1	0.191574	16.1374
GOTERM_BP_FAT	GO:0000278~mitotic cell cycle	118	4.44277	0.00869254	STIL, CHMP4C, CHMP4B, BTC, AURKC, TTK, AURKB, BRINP1, EIF4EBP1, NLRC4, BRINP2, SIN3A, TRP63, CDCA2, H2AFY, CDCA5, CDCA3, SKP2, PDXP, RAD9B, ESPL1, PIM2, SYCP3, PRCC, MCMBP, PDGFRB, STMN1, ARL8B, MAD2L2, CACUL1, TICRR, MRE11A, AHCTF1, TRRAP, PPAT, TAL1, SPC25, NAA50, NCAPG2, OVOL1, NKX3-1, PPP2R2B, HELLS, TFDP1, TRP53, GINS2, PTPN6, SETDB2, MAP2K1, EME2, EME1, MET, CDC23, MISP, ATM, CTC1, SYNE4, N…	2156	787	17911	1.2456	1	0.192021	16.2149
GOTERM_BP_FAT	GO:0007610~behavior	106	3.99096	0.00869938	MEF2C, LYPD1, SNCG, SYT4, THRB, ADCY8, HMGCR, CRHBP, SLC6A3, BRINP1, BDNF, SLC16A1, SERPINE2, ADAM2, DSCAM, SIX3, MTA1, RMI1, NCAM1, RETN, CRHR2, HIF1A, SERPINF1, EIF2AK4, GCNT4, PPY, AHCY, GLUD1, ASTN1, CACNB4, SLC11A2, HCRTR2, TAL1, HOXA1, MUSK, SCN9A, AUTS2, NKX2-1, RUNX1, LHX8, GAD1, TRP53, SPTBN4, MET, KCNK2, EPHA4, TSC1, PENK, ITGA5, PRKAR1B, ITGA8, ARF4, NTRK2, SPTBN2, CHRNB4, UTS2R, CACNA…	2156	697	17911	1.26341	1	0.191703	16.2266
GOTERM_BP_FAT	GO:0050708~regulation of protein secretion	70	2.63554	0.00877939	OPRM1, ENY2, HMGN3, HNF1A, SYT4, HMGCR, LEPR, TLR1, PTPN22, ANKRD1, GJA5, SLC16A1, ATG5, GATA3, PDE8B, PLCB1, CASP1, CRTAM, GIP, SOCS1, ERP29, TRPA1, PIM3, NR0B2, PDE4C, CD40, PRKCE, NLRP2, TRPM2, RAB11FIP5, CRHR2, GLUL, HIF1A, CHRM3, ARRB1, CD34, TFAP2B, SSC5D, SRI, WNT5A, IL1R2, FGR, PANX1, GLUD1, PML, UNC93B1, RSAD2, TRIM16, FAM132A, GPR68, G6PC2, FGG, EZR, BTN1A1, SYBU, IDH2, ZC3H12A, SNAP25,…	2156	433	17911	1.34302	1	0.192836	16.3635
GOTERM_BP_FAT	GO:0010243~response to organonitrogen compound	130	4.89458	0.00879398	MEF2C, LYPD1, ALAD, SLC6A3, CRHBP, IL18, PTPN22, JAG1, AGXT, GSTM7, EIF4EBP1, SIN3A, GOT1, DDX11, CTGF, PDGFC, CHRNA1, EIF2B5, IRS4, PLD2, PLD1, GATM, BAIAP2, SOCS1, SLC34A1, QDPR, PDXP, FADD, CTNNA1, NCAM1, RETN, SLC25A33, RYR3, RYR1, PDGFRA, GRB14, ADSS, PANX1, ENPP1, RRAGA, FAM132A, RRAGD, GCLM, PPAT, AHSG, SESN3, HCRTR2, IRAK3, CACYBP, HCN3, TRP53, PTPN6, MYO1C, LAMTOR2, COL16A1, USF1, BRCA1,…	2156	878	17911	1.23004	1	0.192671	16.3884
GOTERM_BP_FAT	GO:0055002~striated muscle cell development	31	1.16717	0.00879939	CAV3, WFIKKN2, G6PDX, MYBPC3, DICER1, CACNB4, TTN, PIN1, FAM65B, ATG5, DNER, CAMK2D, MYOG, LMOD1, LMOD3, ALPK3, TBX3, MET, FDPS, ACTN3, NEXN, NEB, CFL2, PDGFRA, FHOD3, RYR1, PDGFRB, TMTC3, CASQ1, CASQ2, SGCB	2156	160	17911	1.60958	1	0.192326	16.3977
GOTERM_BP_FAT	GO:0034329~cell junction assembly	31	1.16717	0.00879939	DMTN, CLDN19, ACVRL1, ALOXE3, ITGB4, GJA5, COL17A1, PTK2B, MARVELD3, HEG1, ALOX12B, DLG5, PLEC, MICALL2, MYO1C, FLOT1, ZFP703, FSCN1, PTPN13, CTNNA1, COL16A1, PTPRO, KDR, THY1, CORO1C, GPBAR1, TSC1, ITGA5, PKP3, CLDN1, PHLDB2	2156	160	17911	1.60958	1	0.192326	16.3977
GOTERM_BP_FAT	GO:0045197~establishment or maintenance of epithelial cell apical/basal polarity	10	0.376506	0.00883941	WNT5A, SYNE4, LAMA1, CRB1, CRB2, FAT1, PRICKLE2, ARF4, CRB3, DLG5	2156	31	17911	2.67984	1	0.192663	16.466
GOTERM_BP_FAT	GO:0035690~cellular response to drug	18	0.677711	0.00905669	MEF2C, TRP53, ADSSL1, CRHBP, QDPR, ASIC2, TLR3, SLAMF8, ANKRD1, ADIPOQ, PPAT, TFRC, PDE2A, NKX3-1, RANBP1, NFE2L2, DPEP1, EIF2B5	2156	77	17911	1.94202	1	0.196461	16.8363
GOTERM_BP_FAT	GO:0006575~cellular modified amino acid metabolic process	27	1.01657	0.00908394	GCNT4, GDAP1, G6PDX, EGLN1, GGT1, GDAP1L1, HMGN5, GCLM, GSTM7, SERINC2, ATIC, MMACHC, CKMT2, GATA3, GPX4, PAX8, PTDSS1, SHMT2, HPN, GSTT4, ALDH7A1, CKM, DIO2, NFE2L2, LIPC, CTNS, CRYM	2156	134	17911	1.6739	1	0.196535	16.8827
GOTERM_BP_FAT	GO:0008210~estrogen metabolic process	8	0.301205	0.00909647	SGPL1, CYP1B1, HSD17B12, PDGFRA, H2-KE6, HSD17B7, CYP19A1, PLEKHA1	2156	21	17911	3.16477	1	0.196324	16.904
GOTERM_BP_FAT	GO:1903649~regulation of cytoplasmic transport	8	0.301205	0.00909647	MTMR2, DAB2, EZR, DNAJC13, MAP2K1, MAPK3, RDX, SNX3	2156	21	17911	3.16477	1	0.196324	16.904
GOTERM_BP_FAT	GO:0030217~T cell differentiation	43	1.61898	0.00913686	IL18, LEPR, DICER1, JAG2, RSAD2, PTPN22, CACNB4, LY9, ZBTB16, BATF, ATG5, NRARP, GATA3, BCL11B, BCL11A, FCER1G, BCL6, RARA, PATZ1, FAS, MYB, LFNG, RC3H1, TRP53, IL2RA, CD3D, FLT3, CDK6, FADD, SOCS5, VAV1, CCR6, TSC1, RPL22, LCK, AIRE, D930015E06RIK, H2-AA, NCAPH2, 5830411N06RIK, PLA2G2D, SEMA4A, SASH3	2156	242	17911	1.47613	1	0.196652	16.9726
GOTERM_BP_FAT	GO:0007229~integrin-mediated signaling pathway	22	0.828313	0.00922214	ADAM28, ITGAL, DMTN, FGR, FERMT3, ITGB4, ITGB5, CTNNA1, VAV1, FLNA, DAB2, ADAM5, CTGF, PTK2B, ITGA5, SEMA7A, ITGA8, ADAM33, FCER1G, ADAMTS3, TEC, ITGA2B	2156	102	17911	1.79182	1	0.197845	17.1173
GOTERM_BP_FAT	GO:0051604~protein maturation	46	1.73193	0.00923815	IL1R2, AEBP1, KLK1B9, A2M, IDE, STOML2, CTNND1, CUZD1, GGT1, AIP, CPN1, CPZ, BAK1, NLRC4, FGG, BDNF, SERPINE2, GSN, TMEM59, FCMR, SCG5, CASP1, PRSS12, KLK13, KLK6, PLAT, TMPRSS2, TESC, HPN, SNAPIN, SERPING1, FADD, GZMC, CAPN1, CPE, CD59A, TYSND1, CHST8, CTSE, RHBDL2, IFT52, ADAMTS3, PMPCA, MBTPS1, CR1L, ASPRV1	2156	263	17911	1.45303	1	0.197699	17.1444
GOTERM_BP_FAT	GO:0032872~regulation of stress-activated MAPK cascade	38	1.43072	0.00939602	FGD2, CAV3, WNT5A, HMGCR, FOXM1, TIRAP, TLR3, PTPN22, ANKRD6, PDCD4, MEN1, AKT1, MAP3K5, DAB2, EZR, PTK2B, CTGF, HAND2, DUSP15, MARVELD3, ZC3H12A, PAFAH1B1, PLCB1, IRAK1, MAGI3, TNXB, MAP2K1, MET, ARHGEF5, PARK2, EDAR, AGER, CRHR2, EPHA4, HDAC3, MAPK3, MAPK8IP1, GADD45B	2156	208	17911	1.51772	1	0.200269	17.4115
GOTERM_BP_FAT	GO:0048588~developmental cell growth	39	1.46837	0.00950756	NRP2, CAV3, WNT5A, RTN4, SYT1, PLXNC1, SYT4, TRPV2, G6PDX, LPAR3, L1CAM, CDH4, PIN1, BDNF, PRMT2, SEMA7A, BCL11A, CAMK2D, SEMA3D, PAFAH1B1, GDF9, SEMA3A, NRG1, AATK, DSCAM, SHBG, RARG, LIMK1, DRAXIN, CPNE6, FDPS, SIRT6, PARK2, RAPH1, NTRK3, SYT17, SEMA4A, EIF2AK4, REG1	2156	215	17911	1.50694	1	0.201938	17.5997
GOTERM_BP_FAT	GO:0051052~regulation of DNA metabolic process	62	2.33434	0.00957437	ACVRL1, FIGNL1, E2F8, STOML2, DEK, ANKRD1, AURKB, AKT1, MEN1, KDM1B, DDX11, GATA3, RGN, SHC1, PDGFC, GNL3, ESCO1, EXOSC6, GZMA, USP1, CD40, PRKCD, RAD51, EYA3, EYA4, UHRF1, MAPK3, PDGFRA, PDGFRB, SMARCAD1, CYP1B1, TICRR, UNG, MRE11A, FOXM1, PML, PFN1, PTK2B, CACYBP, NPM1, BCL6, HNRNPC, H1FOO, TINF2, TFDP1, TERF1, TRP53, NF2, SLX1B, GMNN, MET, SIRT6, ADIPOQ, KCNK2, ANXA3, ATM, CTC1, BRCA1, TFRC, B…	2156	377	17911	1.36622	1	0.202747	17.7123
GOTERM_BP_FAT	GO:0032070~regulation of deoxyribonuclease activity	5	0.188253	0.00979634	AKT1, DDX11, GZMA, NPM1, PRKCD	2156	8	17911	5.1922	1	0.206478	18.0852
GOTERM_BP_FAT	GO:0002315~marginal zone B cell differentiation	5	0.188253	0.00979634	NOTCH2, MFNG, PTK2B, DLL1, LFNG	2156	8	17911	5.1922	1	0.206478	18.0852
GOTERM_BP_FAT	GO:0008610~lipid biosynthetic process	85	3.2003	0.0098869	ALDH8A1, HNF1A, ALOXE3, HMGCR, ORMDL1, HINT2, G6PDX, ADGRF5, HEXB, GGT1, PEX7, FAM57B, AKT1, DAB2, APOB, PIGL, STARD4, PIGM, PTGIS, ST3GAL5, ELOVL5, ST3GAL4, AGPAT9, INSIG1, RGN, ALOX12B, PDE8B, PCYT2, FGF1, PTDSS1, PLD3, PLD2, PLD1, ZP3, PIGX, PLD4, CBR4, PIGP, PRKCD, PNPLA8, NUS1, PTGDS, SQLE, MVK, H2-KE6, CYP51, RBP1, MVD, HSD17B13, HSD17B12, GPAA1, CERS6, TRIB3, VDR, MPPE1, DHCR7, HSD17B3, LI…	2156	545	17911	1.29567	1	0.207713	18.2369
GOTERM_BP_FAT	GO:0045666~positive regulation of neuron differentiation	64	2.40964	0.00991576	MEF2C, SYT1, SYT4, TRPV2, EZH2, LPAR3, L1CAM, LPAR1, ANKRD1, CPEB1, FES, ITPKA, METRN, BRINP1, BDNF, PACSIN1, BRINP2, RRN3, SERPINE2, SEMA7A, EEF2K, RARA, RANBP1, NEURL1A, NRG1, FAM150B, DSCAM, BEND6, LIMK1, STMN2, BAIAP2, PLXNB3, ENC1, NUMBL, AMIGO1, SERPINF1, MAPK6, NFE2L2, DCC, WNT5A, ACHE, XLR3B, SNX3, CDH4, PTK2B, BCL6, PAFAH1B1, SKIL, NEFL, TMEM30A, MAP2K1, PTPRZ1, CPNE6, MET, AHI1, GDPD5, …	2156	392	17911	1.35633	1	0.207787	18.2852
GOTERM_BP_FAT	GO:0009628~response to abiotic stimulus	165	6.21235	0.00992461	HMGN1, ALAD, PGF, HMGCR, IL18, TLR3, GGT1, ANKRD1, AURKB, LPAR1, TTN, BAK1, EIF4EBP1, PTGIS, SERPINE2, CLK2, CTGF, ADAM2, GATA3, TRP63, H2AFX, FAS, CCAR2, EIF2B5, CIITA, PLD2, ACAA2, CRYAA, CRYAB, USP1, TRPA1, RAD9B, MTA1, FADD, CD40, TANK, PKD2L1, ASCL2, RETN, HIF1A, SERPINF1, ARRB1, CD34, HSPB7, MAPK3, RYR1, PDGFRB, NFE2L2, DCUN1D3, EIF2AK4, CAV3, ADSS, SLC38A3, ARPP21, TICRR, KMO, HSPA1A, HSPA…	2156	1148	17911	1.19402	1	0.207487	18.2999
GOTERM_BP_FAT	GO:1902589~single-organism organelle organization	238	8.96084	0.0100525	MEF2C, SYT1, GDA, SYT4, SYT8, AURKC, STOML2, LPAR1, AURKB, HOOK3, BAK1, DDX11, CTGF, H2AFY, CDCA5, ACAA2, TMEFF2, ESCO1, CRYAA, CRYAB, ESPL1, CTNNA1, SIRPA, FARP2, CRHR2, KRT18, CC2D2A, RAB17, PDGFRA, PDGFRB, MAD2L2, GNAI3, MRE11A, ELN, PEX5L, PFN1, STX12, RAC2, NAA50, MAP2K1, CDC23, GAS8, ATM, NTRK3, ARF1, RNF4, SYTL4, MAP7, SYTL2, SYTL3, CHAF1B, CDC42BPB, MYBPC3, BNIP3, SPAG17, KISS1R, SMAP1, S…	2156	1714	17911	1.15355	1	0.209403	18.5136
GOTERM_BP_FAT	GO:0007160~cell-matrix adhesion	33	1.24247	0.0101025	DMTN, ITGAL, ACVRL1, ITGB4, ITGB5, VTN, BCAM, FGG, PTK2B, CTGF, TDGF1, BCL6, TNN, VWA2, TECTA, PLET1, TNXB, CDK6, NID2, COL16A1, SIRPA, THY1, KDR, CORO1C, CDH13, TSC1, CD34, ITGA8, PECAM1, PHLDB2, OTOA, PLEKHA2, ITGA2B	2156	175	17911	1.56656	1	0.209863	18.5968
GOTERM_BP_FAT	GO:0043434~response to peptide hormone	62	2.33434	0.0101265	TRPV1, IL18, CRHBP, CYC1, CPEB1, AKT1, MEN1, EIF4EBP1, GOT1, CTGF, EEF2K, SHC1, PLCB1, AKT3, EIF2B5, VWA2, IRS4, PLD2, CDC6, PLD1, GIP, EGR2, RBBP4, GATM, BAIAP2, SOCS1, QDPR, SLC34A1, PRKCD, PRKCB, RETN, SERPINA3M, SLC25A33, UCHL3, GRB14, ENPP1, TRIB3, TRIM16, FAM132A, PPAT, SESN3, AHSG, CACYBP, TBC1D4, PIK3R3, NEFL, CAMK2A, BGLAP2, PTPN6, PTPRE, MYO1C, ANXA5, ADIPOQ, USF1, SRSF3, RAB31, SRSF4, …	2156	378	17911	1.36261	1	0.209842	18.6369
GOTERM_BP_FAT	GO:0070302~regulation of stress-activated protein kinase signaling cascade	38	1.43072	0.0101303	FGD2, CAV3, WNT5A, HMGCR, FOXM1, TIRAP, TLR3, PTPN22, ANKRD6, PDCD4, MEN1, AKT1, MAP3K5, DAB2, EZR, PTK2B, CTGF, HAND2, DUSP15, MARVELD3, ZC3H12A, PAFAH1B1, PLCB1, IRAK1, MAGI3, TNXB, MAP2K1, MET, ARHGEF5, PARK2, EDAR, AGER, CRHR2, EPHA4, HDAC3, MAPK3, MAPK8IP1, GADD45B	2156	209	17911	1.51046	1	0.209448	18.6432
GOTERM_BP_FAT	GO:0071277~cellular response to calcium ion	14	0.527108	0.0102344	WNT5A, MEF2C, SYT1, DMTN, CPNE6, CRHBP, CPNE7, TRPM2, RYR3, CACYBP, EEF2K, CPNE3, RASA4, DPEP1	2156	54	17911	2.1538	1	0.210897	18.8163
GOTERM_BP_FAT	GO:0001837~epithelial to mesenchymal transition	22	0.828313	0.0103057	WNT5A, RTN4, ERG, FGF8, HPN, GSC, ACVRL1, ZFP703, EZH2, PPP3R1, PAX3, AGER, FLNA, WNT2, DAB2, HIF1A, CRB2, PPP2CA, NKX2-1, MAD2L2, ALX1, NFATC1	2156	103	17911	1.77442	1	0.21174	18.9348
GOTERM_BP_FAT	GO:0050890~cognition	51	1.92018	0.0104285	MEF2C, JPH4, SYT4, HMGCR, ADCY8, KCNK10, PAK6, BDNF, BRINP1, ST3GAL4, ADAM2, PDE8B, CASP1, SHC3, PLCB1, EGR2, GIP, NRXN3, CBR3, GRM5, NCAM1, GRM4, HIF1A, SERPINF1, CHRM1, C1QL1, CHL1, EIF2AK4, GLUD1, SLC11A2, HOXA1, MUSK, PAFAH1B1, LHX8, SNAP25, FEN1, CEBPB, SLC8A2, PTPRZ1, PARK2, DBI, KCNK2, RGS14, ATXN1, ITGA5, PRKAR1B, ITGA8, ARF4, NTRK2, CTNS, CACNA1C	2156	300	17911	1.41228	1	0.213514	19.1384
GOTERM_BP_FAT	GO:1904950~negative regulation of establishment of protein localization	42	1.58133	0.0104522	ENY2, SRI, OPRM1, IL1R2, DMTN, SYT4, HMGCR, PML, RSAD2, PTPN22, SNX3, DERL3, UBAC2, EZR, TMEM59, PPP2CA, BTN1A1, IDH2, ZC3H12A, PDE8B, DYRK2, TERF1, SP100, TBC1D10C, MUP3, ERP29, PKIG, PIM3, PDE4C, PARK2, ANXA5, ADIPOQ, CRHR2, RAB11FIP5, EI24, HDAC3, PDE2A, CD34, PSMD10, SYTL4, SVIP, SSC5D	2156	237	17911	1.47222	1	0.213479	19.1777
GOTERM_BP_FAT	GO:0019369~arachidonic acid metabolic process	16	0.60241	0.0105109	CYP2G1, CYP2C66, CYP2C55, CYP1B1, CYP2C44, CYP2F2, ALOXE3, CYP2C69, CYP2B10, CYP2B23, PNPLA8, CYP2B19, MAPK3, ALOX12B, ALOX5, CYP2A4	2156	66	17911	2.01394	1	0.214077	19.2748
GOTERM_BP_FAT	GO:1903047~mitotic cell cycle process	106	3.99096	0.0105761	STIL, CHMP4C, CHMP4B, BTC, AURKC, TTK, AURKB, EIF4EBP1, NLRC4, SIN3A, TRP63, CDCA2, H2AFY, CDCA5, CDCA3, SKP2, RAD9B, ESPL1, PIM2, SYCP3, PRCC, MCMBP, PDGFRB, STMN1, ARL8B, MAD2L2, CACUL1, TICRR, MRE11A, AHCTF1, TRRAP, PPAT, SPC25, NAA50, NCAPG2, HELLS, TRP53, GINS2, PTPN6, SETDB2, MAP2K1, EME2, EME1, MET, CDC23, MISP, ATM, CTC1, SYNE4, NEDD1, MYO16, TCF19, FGF8, EZH2, AKT1, CCNE1, CDC45, PRMT2, …	2156	702	17911	1.25441	1	0.21479	19.3825
GOTERM_BP_FAT	GO:0051495~positive regulation of cytoskeleton organization	36	1.35542	0.0106555	CAV3, GDA, HAX1, LPAR1, FES, CCL24, PFN1, KISS1R, SORBS3, PTK2B, GSN, ARPC2, CTGF, NPM1, WIPF3, BRK1, RANBP1, LMOD1, NES, NF2, MYO1C, STMN2, LIMK1, HCK, BAIAP2, ARHGEF5, VIL1, PDXP, EVL, PRKCE, NTRK3, PLK4, ARF1, TENM1, CFL2, NPHS1	2156	196	17911	1.52587	1	0.215753	19.5135
GOTERM_BP_FAT	GO:0007010~cytoskeleton organization	161	6.06175	0.010875	MEF2C, STIL, GDA, CHMP4C, CHMP4B, AURKC, AURKB, LPAR1, TTN, ITPKA, HOOK3, PACSIN1, SLC16A1, NLRC4, CTGF, TMEFF2, CRYAA, CRYAB, STMN2, BAIAP2, PDXP, CTNNA1, SIRPA, THY1, FARP2, CRHR2, KRT18, ARRB1, CC2D2A, PDGFRA, PDGFRB, DSP, STMN1, MAD2L2, SPTB, CAV3, HAX1, FGR, CCDC13, PKHD1, SSH3, ELN, ITGB5, PFN1, DOCK1, RAC2, ARPC2, NPM1, PARD6A, PHACTR1, SPAG6L, MYO1C, FSCN1, BFSP2, MYO1F, EVL, MTAP7D3, GAS…	2156	1120	17911	1.19421	1	0.219217	19.8746
GOTERM_BP_FAT	GO:0040017~positive regulation of locomotion	75	2.8238	0.011045	DMTN, CLDN7, PGF, FERMT3, IL18, TIRAP, VTN, LPAR1, CPEB1, DDR2, AKT1, DAB2, SEMA7A, GATA3, TDGF1, SEMA3D, RHOB, RAB25, PDGFC, ATOH8, SEMA3A, FGF1, DSCAM, PLD2, IKBKAP, PLD1, ZP3, VIL1, FADD, PRKCE, RETN, HIF1A, CCR6, PLA2G7, PDGFRA, PDGFRB, LAMC2, NFE2L2, SEMA4A, ITGA2B, WNT5A, CYP1B1, FGR, ONECUT2, PLVAP, RDX, CCL24, PFN1, DOCK1, RAC2, ARPC2, PTK2B, CAMK2D, ZC3H12A, GPNMB, TRP53, INSM1, PLET1, M…	2156	474	17911	1.31448	1	0.221771	20.1531
GOTERM_BP_FAT	GO:0043410~positive regulation of MAPK cascade	74	2.78614	0.0111211	MEF2C, OPRM1, FGF8, HMGCR, LEPR, EZH2, TIRAP, PTPN22, TLR3, LPAR3, LPAR1, ANKRD6, DAB2, MAP3K5, KISS1R, CTGF, SEMA7A, TDGF1, ALOX12B, RARA, SHC1, PDGFC, FAS, PLCB1, FGF1, FAM150B, NRG1, FGF4, IRAK1, MAGI3, ARHGEF5, ERP29, CD40, EDAR, PRKCE, PRKCD, GRM5, GRM4, CRHR2, PLCE1, ARRB1, MAPK3, PDGFRA, PDGFRB, MST1R, GADD45B, MAP3K13, DCC, FGD2, WNT5A, GNAI2, CCL24, SORBS3, FGG, PTK2B, HAND2, DUSP15, C1Q…	2156	467	17911	1.31639	1	0.222644	20.2775
GOTERM_BP_FAT	GO:0044242~cellular lipid catabolic process	34	1.28012	0.0111676	ACADSB, CYP1B1, HEXB, ACAT2, PEX7, AKT1, APOB, PLCB1, ACAA1B, BGLAP2, ACSL5, ETFA, ACAA2, PLD2, SGPL1, LPL, PLD1, PNLIPRP2, ACOXL, AMACR, CYP26A1, GDPD5, DBI, PRKCD, ADIPOQ, GDPD1, PNPLA5, AKR1B8, HAO1, PNPLA8, LIPC, PLA2G4E, SLC25A17, PLA2G4D	2156	183	17911	1.54347	1	0.222991	20.3535
GOTERM_BP_FAT	GO:0043406~positive regulation of MAP kinase activity	34	1.28012	0.0111676	FGD2, WNT5A, MEF2C, EZH2, TIRAP, LPAR3, LPAR1, MAP3K5, DAB2, PTK2B, C1QTNF2, TDGF1, PDGFC, SHC1, FGF1, NRG1, IRAK1, MAGI3, MAP2K1, MET, ERP29, ARHGEF5, CD40, PRKCD, AGER, NTRK3, EPHA4, GRM4, PLCE1, ARRB1, TENM1, EPGN, PDGFRB, MST1R	2156	183	17911	1.54347	1	0.222991	20.3535
GOTERM_BP_FAT	GO:0002460~adaptive immune response based on somatic recombination of immune receptors built from immunoglobulin superfamily domains	47	1.76958	0.0112398	PVR, MBL1, MEF2C, GCNT3, C9, UNG, IL18, RSAD2, JAG1, LY9, BATF, C1RA, C1RB, KLHL6, GATA3, FCER1G, IGLL1, BCL6, FAS, LTA, DPP4, RC3H1, RAB27A, H2-K1, EXO1, PTPN6, CR2, EXOSC6, ZP3, C4B, MYO1G, TNFRSF13C, H2-AB1, FADD, SERPING1, SOCS5, CD40, PRKCD, AGER, CCR6, TFRC, AIRE, C1S1, C1S2, CR1L, SASH3, SEMA4A	2156	273	17911	1.43023	1	0.223787	20.4712
GOTERM_BP_FAT	GO:0051248~negative regulation of protein metabolic process	147	5.53464	0.011277	A2M, HMGCR, LMO3, IL18, IDE, PTPN22, VTN, CNOT1, ZGPAT, BAK1, EIF4EBP1, DAB2, NLRC4, SIN3A, ATG5, SERPINE2, GRIN2C, RGN, H2AFY, RARA, SPRED1, CCAR2, RC3H1, CRYAA, CRYAB, SOCS1, ENC1, PKIG, SOCS6, SERPING1, SOCS4, SOCS5, WFDC13, THY1, PLAUR, CST6, ARRB1, PIAS3, CD59A, LRRC66, MVK, MAD2L2, EIF2AK4, CAV3, IL1R2, PODN, ENPP1, CLU, HSPA1B, SNX3, DERL3, UBAC2, TIPRL, PIN1, IRAK3, MOV10, AKT1S1, CRB2, U…	2156	1014	17911	1.20434	1	0.223965	20.5318
GOTERM_BP_FAT	GO:0070647~protein modification by small protein conjugation or removal	125	4.70633	0.0113133	MKRN1, RUSC1, MED24, PTPN22, MED20, KLHL8, USP27X, RNF141, ATG5, BTBD1, GNL3, RNF145, CDCA3, NDNL2, USP1, SOCS1, ENC1, SOCS6, SKP2, MTA1, SOCS4, SOCS5, TANK, ASB9, USP17LB, UHRF1, UBR7, ARRB1, PIAS3, SIAH1B, FBXL5, ASB3, NFE2L2, FBXO15, DCUN1D3, MAD2L2, ASB4, ASB7, SYVN1, CACUL1, FBXO40, CLU, ASB12, TRRAP, CDC34, PIN1, TRIML1, ASB17, UBE2D3, RNF165, NPM1, KBTBD7, RNF10, RNF167, HECTD1, FBXO2, CDC…	2156	847	17911	1.22602	1	0.224126	20.591
GOTERM_BP_FAT	GO:0034111~negative regulation of homotypic cell-cell adhesion	7	0.263554	0.011484	FGG, SERPINE2, MAP2K1, UBASH3B, ZFP703, RDX, PRKCD	2156	17	17911	3.42074	1	0.226629	20.8682
GOTERM_BP_FAT	GO:0035313~wound healing, spreading of epidermal cells	7	0.263554	0.011484	ACVRL1, PLET1, ITGA5, SCNN1G, ARHGAP24, PHLDB2, MMP12	2156	17	17911	3.42074	1	0.226629	20.8682
GOTERM_BP_FAT	GO:0031929~TOR signaling	18	0.677711	0.0117107	LAMTOR2, RRAGA, RRAGD, GATSL3, ATM, KDR, SESN3, EIF4EBP1, HDAC3, HIF1A, AKT1S1, TSC1, RNF152, GOLPH3, GATA3, RHEB, CRYBA1, AKT3	2156	79	17911	1.89285	1	0.230083	21.2352
GOTERM_BP_FAT	GO:0022408~negative regulation of cell-cell adhesion	29	1.09187	0.0117642	PTPN22, RDX, FGG, SERPINE2, UBASH3B, NRARP, BTN1A1, B4GALNT2, BCL6, GPNMB, RC3H1, PTPN6, CEBPB, IL2RA, NF2, MAP2K1, ZFP703, SOCS6, H2-AB1, SOCS5, PRKCD, ADIPOQ, TIGIT, CD300A, CD274, D930015E06RIK, H2-AA, MAD2L2, PLA2G2D	2156	150	17911	1.60612	1	0.230523	21.3216
GOTERM_BP_FAT	GO:0016079~synaptic vesicle exocytosis	17	0.64006	0.0119378	SYT1, SYT4, SYT8, SNAPIN, NAPB, RPH3A, CADPS, ATP2A2, SYTL4, SPTBN2, SYT13, SV2B, SNAP23, SYTL3, UNC13C, SYT17, SNAP25	2156	73	17911	1.93463	1	0.233025	21.6012
GOTERM_BP_FAT	GO:0030858~positive regulation of epithelial cell differentiation	14	0.527108	0.0119634	ACVRL1, AHI1, TRIM16, PAX2, ADIPOQ, GDNF, PROC, PROM1, VDR, NCOA3, PAX8, H2AFY2, H2AFY, ATOH8	2156	55	17911	2.11464	1	0.232978	21.6423
GOTERM_BP_FAT	GO:0060048~cardiac muscle contraction	21	0.790663	0.0119676	CAV3, SRI, FXYD1, SCN2B, MYBPC3, MET, TTN, GJA5, CTNNA3, TNNI1, TNNI2, ATP2A2, DSG2, ANK2, CTGF, CAMK2D, ZC3H12A, DSP, DSC2, CACNA1C, CASQ2	2156	98	17911	1.78018	1	0.232566	21.6491
GOTERM_BP_FAT	GO:1903010~regulation of bone development	8	0.301205	0.0119816	CLDN18, SLC9B2, LTF, RGN, ACTN3, GPR68, TJP2, KDR	2156	22	17911	3.02091	1	0.232324	21.6716
GOTERM_BP_FAT	GO:0009743~response to carbohydrate	42	1.58133	0.0119925	ENY2, SRI, MEF2C, HNF1A, HMGCR, LEPR, SLC37A4, ILDR2, FAM132A, GPR68, PAX2, GCLM, MEN1, SLC29A1, APOB, SIN3A, PTK2B, CTGF, PPP2CA, GYS2, PLCB1, EIF2B5, LPL, GIP, NCF2, PDK3, MUP3, TRPA1, PIM3, NR0B2, PARK2, RMI1, ADIPOQ, SELT, PRKCB, CRHR2, RAB11FIP5, PEO1, GLUL, HIF1A, SERPINF1, ARRB1	2156	239	17911	1.4599	1	0.232029	21.6891
GOTERM_BP_FAT	GO:0035051~cardiocyte differentiation	30	1.12952	0.0120928	CAV3, MEF2C, G6PDX, DICER1, JAG1, PAX3, TTN, PIN1, ATG5, HAND2, TDGF1, CACYBP, CAMK2D, RARA, NRG1, TBX3, ALPK3, SMAD6, TBX5, MET, FDPS, NEXN, TENM4, HDAC3, TSC1, MAPK3, PDGFRA, FHOD3, PDGFRB, SGCB	2156	157	17911	1.58742	1	0.233252	21.85
GOTERM_BP_FAT	GO:0031032~actomyosin structure organization	30	1.12952	0.0120928	CAV3, MYBPC3, ELN, ITGB5, LPAR1, TTN, PFN1, SORBS3, KISS1R, PTK2B, CTGF, LMOD1, LMOD3, TMEFF2, PHACTR1, NF2, LIMK1, ARHGEF5, EVL, NEB, ARRB1, LIMCH1, CFL2, PDGFRA, FHOD3, PDGFRB, PHLDB2, CASQ1, CASQ2, CDC42BPB	2156	157	17911	1.58742	1	0.233252	21.85
GOTERM_BP_FAT	GO:0010628~positive regulation of gene expression	236	8.88554	0.012209	MEF2C, HMGN3, NAA15, MED24, PTPN22, HMGN5, SOHLH2, ACTG2, APOB, SIN3A, DDX11, CTGF, INSIG1, H2AFY, DHX33, RARA, PATZ1, CREB3L3, RAB27A, EIF2B5, RARG, CD3D, CYP3A13, CD40, PIM2, PLAUR, CRHR2, MTF1, PIAS3, CD34, MAPK3, MAD2L2, EIF2AK4, CYP1B1, PIN1, PFN1, TAL1, MUSK, NKX2-1, IKZF3, IKZF2, MAP2K1, KLF12, SMAD6, TFCP2, SMAD1, AGER, ZFP746, USF1, TNNI2, NTRK3, RNF4, CSRNP3, NTRK2, ARF4, AIRE, ENY2, FG…	2156	1708	17911	1.14788	1	0.234737	22.0362
GOTERM_BP_FAT	GO:0055007~cardiac muscle cell differentiation	25	0.941265	0.012213	CAV3, MEF2C, DICER1, G6PDX, PAX3, TTN, PIN1, ATG5, CACYBP, TDGF1, CAMK2D, RARA, NRG1, ALPK3, TBX3, TBX5, MET, FDPS, NEXN, HDAC3, TSC1, FHOD3, PDGFRA, PDGFRB, SGCB	2156	124	17911	1.6749	1	0.234322	22.0425
GOTERM_BP_FAT	GO:1901701~cellular response to oxygen-containing compound	153	5.76054	0.0122702	MEF2C, LYPD1, ADCY7, HMGCR, IL18, CRHBP, TIRAP, CBX3, PTPN22, ANKRD1, LPAR1, GDNF, BRINP1, EIF4EBP1, MAP3K5, BRINP2, SIN3A, GOT1, DDX11, RGN, RARA, PDGFC, IRS4, RARG, BAIAP2, SOCS1, TRPA1, PDXP, CYP26A1, PIM3, CD40, CTNNA1, CRHR2, SSTR2, SSTR3, HIF1A, SERPINF1, ARRB1, SLC25A33, RYR3, MAPK3, PDGFRA, NFE2L2, GRB14, WNT5A, SRI, LY6G6E, CYP1B1, GNAI2, ENPP1, RRAGA, FAM132A, RRAGD, GCLM, PPAT, AHSG, S…	2156	1063	17911	1.19572	1	0.234805	22.134
GOTERM_BP_FAT	GO:0006366~transcription from RNA polymerase II promoter	235	8.84789	0.0122712	MEF2C, HMGN3, MED24, AURKB, SOHLH2, TAF7L, ZGPAT, SIN3A, HTRA1, INSIG1, H2AFY, RARA, GDF9, PATZ1, CREB3L3, RARG, CD3D, CD40, UHRF1, MTF1, MAPK3, ST18, MAD2L2, TFCP2L1, PIN1, PFN1, TAL1, NRARP, NKX2-1, AEBP2, IKZF3, IKZF2, KLF12, MAP2K1, SMAD6, KLF17, SMAD1, ZFP746, USF1, FNIP2, KDR, NOTCH2, RNF4, CSRNP3, ARF4, AIRE, CRYM, ENY2, FGF8, BACH2, HNF1A, ACVRL1, ELF3, ELF4, TRPV1, EZH2, YBX3, MCF2L, CCN…	2156	1700	17911	1.14839	1	0.234343	22.1356
GOTERM_BP_FAT	GO:0032374~regulation of cholesterol transport	11	0.414157	0.0123086	IRAK1, LRP1, ABCG5, NUS1, PLA2G10, ACAT2, ADIPOQ, SCP2, ABCG1, ABCB4, SREBF2	2156	38	17911	2.40481	1	0.234492	22.1952
GOTERM_BP_FAT	GO:0032371~regulation of sterol transport	11	0.414157	0.0123086	IRAK1, LRP1, ABCG5, NUS1, PLA2G10, ACAT2, ADIPOQ, SCP2, ABCG1, ABCB4, SREBF2	2156	38	17911	2.40481	1	0.234492	22.1952
GOTERM_BP_FAT	GO:0032269~negative regulation of cellular protein metabolic process	139	5.23343	0.0124954	A2M, HMGCR, LMO3, IL18, IDE, PTPN22, VTN, CNOT1, ZGPAT, BAK1, EIF4EBP1, DAB2, NLRC4, SIN3A, ATG5, SERPINE2, RGN, H2AFY, RARA, SPRED1, CCAR2, RC3H1, CRYAA, CRYAB, SOCS1, ENC1, PKIG, SOCS6, SERPING1, SOCS4, SOCS5, WFDC13, THY1, PLAUR, CST6, ARRB1, PIAS3, CD59A, LRRC66, MVK, MAD2L2, EIF2AK4, CAV3, IL1R2, PODN, ENPP1, HSPA1B, TIPRL, PIN1, IRAK3, MOV10, AKT1S1, CRB2, UBASH3B, NPM1, DUSP16, TRP53, PARD…	2156	956	17911	1.20789	1	0.237128	22.4929
GOTERM_BP_FAT	GO:0001654~eye development	65	2.44729	0.0127374	HMGN1, MYH15, ACVRL1, NR2E3, JAG1, PAX2, TSPAN12, BAK1, GATA3, RARA, DSCAM, RARG, CRYAA, CRYAB, SIX3, DLL1, SLC7A11, TRPM1, THY1, GABRR2, HIF1A, SERPINF1, RAB18, CC2D2A, TFAP2B, PDGFRA, PYGO2, PDGFRB, UCHL3, MFAP2, CRYBA1, MDM1, ACHE, FKBP8, CYP1B1, CLCN2, CRB1, CRB2, BCL11B, FAT1, CASZ1, SLC39A5, SKIL, SCO2, NES, BHLHE23, NF2, VHL, AHI1, BFSP2, COL5A2, LIM2, RD3, KDR, NTRK3, PROM1, LAMA1, NOTCH2…	2156	404	17911	1.3366	1	0.240656	22.8768
GOTERM_BP_FAT	GO:0051224~negative regulation of protein transport	40	1.50602	0.0127614	ENY2, SRI, OPRM1, IL1R2, DMTN, SYT4, HMGCR, PML, RSAD2, PTPN22, SNX3, DERL3, UBAC2, EZR, PPP2CA, BTN1A1, IDH2, ZC3H12A, PDE8B, DYRK2, SP100, TBC1D10C, MUP3, ERP29, PKIG, PIM3, PDE4C, PARK2, ANXA5, ADIPOQ, CRHR2, RAB11FIP5, HDAC3, EI24, PDE2A, CD34, PSMD10, SYTL4, SVIP, SSC5D	2156	226	17911	1.47036	1	0.240568	22.9149
GOTERM_BP_FAT	GO:0050770~regulation of axonogenesis	33	1.24247	0.0128625	RTN4, WNT5A, ACHE, PLXNC1, TRPV2, SSH3, LPAR3, L1CAM, CDH4, METRN, BDNF, WDR36, SEMA7A, SEMA3D, PAFAH1B1, SEMA3A, SKIL, NRG1, NEFL, NEFM, AATK, DSCAM, MAP2K1, LIMK1, DRAXIN, PLXNB3, DPYSL2, THY1, AMIGO1, NTRK3, EPHA4, NTRK2, SEMA4A	2156	178	17911	1.54016	1	0.241746	23.0746
GOTERM_BP_FAT	GO:0007507~heart development	92	3.46386	0.012897	NRP2, MEF2C, RTN4, STIL, FGF8, ACVRL1, DICER1, G6PDX, MYBPC3, ANKRD1, PAX3, JAG1, TTN, GJA5, WNT2, GATA1, PSKH1, ATG5, GATA3, TDGF1, RARA, SHC1, LOX, FGF1, NRG1, COL11A1, DLL1, FADD, NEXN, FLNA, NCAM1, HIF1A, CPE, CC2D2A, MAPK3, FHOD3, RYR1, PDGFRA, TXNRD2, DSP, PDGFRB, SGCB, CAV3, SRI, IRX4, CER1, WNT5A, SAV1, PPP3R1, EGLN1, DNAH5, PIN1, TMED2, HAND2, CACYBP, ACAN, CAMK2D, NKX3-1, HEG1, GALNT11,…	2156	603	17911	1.26748	1	0.241828	23.1291
GOTERM_BP_FAT	GO:0019724~B cell mediated immunity	27	1.01657	0.0131961	MBL1, EXO1, PTPN6, GCNT3, CR2, C9, EXOSC6, ZP3, C4B, UNG, H2-AB1, SERPING1, CD40, PRKCD, BATF, C1RA, C1RB, CCR6, TFRC, FCER1G, IGLL1, BCL6, FAS, C1S1, C1S2, CR1L, LTA	2156	138	17911	1.62538	1	0.246223	23.5998
GOTERM_BP_FAT	GO:0019722~calcium-mediated signaling	27	1.01657	0.0131961	SRI, DMTN, ITGAL, JPH2, PPP3R1, EGLN1, L1CAM, GSTM7, KISS1R, ANK2, BHLHA15, NRG1, NFATC1, ACTN3, PTGFR, TRPM2, KDR, NCAM1, CDH13, LAT2, CCR6, ATP2A2, CMYA5, NTRK2, CASQ1, CASQ2, CALM1	2156	138	17911	1.62538	1	0.246223	23.5998
GOTERM_BP_FAT	GO:0030317~sperm motility	18	0.677711	0.0132497	LDHC, SLC22A16, SPAG6L, CEACAM10, SORD, MET, CACNA1I, DNAH1, INSL6, GAS8, DNAH5, TAF7L, APOB, CCR6, RGN, SLC9C1, NEURL1A, AKAP4	2156	80	17911	1.86919	1	0.246603	23.6838
GOTERM_BP_FAT	GO:0006357~regulation of transcription from RNA polymerase II promoter	244	9.18675	0.0133305	MEF2C, HMGN1, HMGN3, AURKB, HMGN5, MED20, SOHLH2, TAF7L, ZGPAT, SIN3A, HTRA1, INSIG1, WDR77, H2AFY, RARA, GDF9, PATZ1, CREB3L3, IKBKAP, RARG, CD3D, CD40, UHRF1, MTF1, MAPK3, ST18, MAD2L2, TFCP2L1, PIN1, PFN1, TAL1, NRARP, NKX2-1, AEBP2, IKZF3, IKZF2, MAP2K1, KLF12, SMAD6, KLF17, TFCP2, SMAD1, ZFP746, ECM1, USF1, FNIP2, KDR, NOTCH2, RNF4, CSRNP3, ARF4, AIRE, CRYM, ENY2, FGF8, BACH2, HNF1A, ACVRL1,…	2156	1774	17911	1.14263	1	0.247422	23.8104
GOTERM_BP_FAT	GO:0090279~regulation of calcium ion import	23	0.865964	0.0135131	CAV3, SRI, PTPN6, JPH2, ZP3, TRPV2, PRKCE, DBI, THY1, GSTM7, CRHR2, ATP2C2, ANK2, ATG5, PTK2B, UBASH3B, BAX, CAMK2D, PDGFRB, LIME1, CASQ1, CASQ2, CALM1	2156	112	17911	1.70601	1	0.249873	24.0956
GOTERM_BP_FAT	GO:0070527~platelet aggregation	13	0.489458	0.0136715	PTPN6, DMTN, FIBP, FERMT3, PRKCD, SLC7A11, FLNA, GATA1, FGG, SERPINE2, UBASH3B, PDGFRA, ITGA2B	2156	50	17911	2.15995	1	0.251917	24.3421
GOTERM_BP_FAT	GO:0071495~cellular response to endogenous stimulus	169	6.36295	0.0137443	MEF2C, THRB, PGF, LMO3, IL18, CRHBP, CBX3, MED24, PTPN22, CNOT1, NR2E3, ANKRD1, GDNF, GSTM7, WNT2, GATA1, EIF4EBP1, DAB2, APOB, BDNF, GOT1, SIN3A, DDX11, CTGF, HTRA1, GATA3, TDGF1, RARA, PDGFC, GDF9, IRS4, RARG, NCF2, STMN2, BAIAP2, SOCS1, SLC34A1, PDXP, SKP2, NR0B2, CTNNA1, SSTR2, SSTR3, SERPINF1, HAS1, SLC25A33, RYR3, MAPK3, PDGFRA, RYR1, GRB14, WNT5A, CAV3, EID2, ENPP1, ONECUT2, SOX5, RRAGA, I…	2156	1189	17911	1.1808	1	0.252586	24.4552
GOTERM_BP_FAT	GO:0070489~T cell aggregation	73	2.74849	0.0137664	ZBTB32, LMO1, ELF4, LEPR, IL18, DICER1, JAG2, STOML2, PTPN22, LY9, BATF, ATG5, GSN, GATA3, RARA, PATZ1, FAS, MYB, DPP4, RC3H1, RAB27A, CD3D, ZP3, SOCS6, CDK6, FADD, SOCS5, THY1, CCR6, CD80, LCK, D930015E06RIK, H2-AA, NCAPH2, 5830411N06RIK, PLA2G2D, EIF2AK4, SEMA4A, ITGAL, RSAD2, CACNB4, ZBTB16, RAC2, NRARP, BCL11B, ICOS, BTN1A1, BCL11A, FCER1G, BCL6, GPNMB, AMICA1, CD5, LFNG, TRP53, PTPN6, CEBPB,…	2156	464	17911	1.307	1	0.252444	24.4895
GOTERM_BP_FAT	GO:0042110~T cell activation	73	2.74849	0.0137664	ZBTB32, LMO1, ELF4, LEPR, IL18, DICER1, JAG2, STOML2, PTPN22, LY9, BATF, ATG5, GSN, GATA3, RARA, PATZ1, FAS, MYB, DPP4, RC3H1, RAB27A, CD3D, ZP3, SOCS6, CDK6, FADD, SOCS5, THY1, CCR6, CD80, LCK, D930015E06RIK, H2-AA, NCAPH2, 5830411N06RIK, PLA2G2D, EIF2AK4, SEMA4A, ITGAL, RSAD2, CACNB4, ZBTB16, RAC2, NRARP, BCL11B, ICOS, BTN1A1, BCL11A, FCER1G, BCL6, GPNMB, AMICA1, CD5, LFNG, TRP53, PTPN6, CEBPB,…	2156	464	17911	1.307	1	0.252444	24.4895
GOTERM_BP_FAT	GO:0010959~regulation of metal ion transport	59	2.22139	0.0137904	JPH4, JPH2, ATP1B3, TRPV2, DPP10, G6PDX, STOML1, LPAR3, PTPN22, KCNIP1, GSTM7, AKT1, BAK1, ATG5, SERPINE2, ANK2, WNK4, RGN, PLCB1, AHNAK, AKT3, SCN2B, ZP3, PRKCE, THY1, AMIGO1, CRHR2, ATP2C2, PDGFRB, CASQ1, CASQ2, FXYD1, CAV3, SRI, GNAI2, PML, CACNB4, PRSS8, VDR, KCNS2, UBASH3B, PTK2B, PPP2CA, CAMK2D, CAMK2A, GLRX, PTPN6, TESC, GNAO1, SPTBN4, DBI, AGER, YWHAE, ATF4, ARF1, P2RX1, BAX, LIME1, CALM1	2156	362	17911	1.35399	1	0.252332	24.5267
GOTERM_BP_FAT	GO:0030168~platelet activation	20	0.753012	0.0139077	GNA13, PTPN6, DMTN, FIBP, FERMT3, AXL, EVL, PRKCD, VAV1, SLC7A11, FLNA, GATA1, FGG, SERPINE2, P2RX1, UBASH3B, PDGFRA, TREML1, ENTPD2, ITGA2B	2156	93	17911	1.78656	1	0.253699	24.7084
GOTERM_BP_FAT	GO:0035773~insulin secretion involved in cellular response to glucose stimulus	15	0.564759	0.0139416	SRI, ENY2, HMGCR, MUP3, LEPR, TRPA1, PIM3, FAM132A, GPR68, PARK2, SELT, RAB11FIP5, CRHR2, HIF1A, ARRB1	2156	62	17911	2.00988	1	0.253741	24.7608
GOTERM_BP_FAT	GO:0055117~regulation of cardiac muscle contraction	15	0.564759	0.0139416	FXYD1, CAV3, SRI, GJA5, CTNNA3, DSG2, ATP2A2, ANK2, CTGF, DSC2, DSP, ZC3H12A, CACNA1C, CASQ2, CALM1	2156	62	17911	2.00988	1	0.253741	24.7608
GOTERM_BP_FAT	GO:0048017~inositol lipid-mediated signaling	26	0.978916	0.0139632	HAX1, FGR, IL18, EZR, SERPINE2, GSN, GATA3, PLCH1, NKX3-1, PDGFC, RARA, NRG1, PTPN6, PLD2, PLD1, PIK3C2G, ZP3, KDR, ADAP2, NTRK2, CAR8, PDGFRA, MYO16, PDGFRB, CRYBA1, PLEKHA1	2156	132	17911	1.63633	1	0.253591	24.7942
GOTERM_BP_FAT	GO:2000052~positive regulation of non-canonical Wnt signaling pathway	6	0.225904	0.0140466	WNT5A, DAB2, RSPO1, RSPO3, ANKRD6, MLLT3	2156	13	17911	3.83424	1	0.254411	24.923
GOTERM_BP_FAT	GO:0071468~cellular response to acidic pH	6	0.225904	0.0140466	RAB11FIP5, SLC38A3, TRPV1, ASIC2, PKD2L1, PKD1L3	2156	13	17911	3.83424	1	0.254411	24.923
GOTERM_BP_FAT	GO:0007213~G-protein coupled acetylcholine receptor signaling pathway	6	0.225904	0.0140466	RGS10, CHRM4, CHRM3, GNAI2, CHRM1, PLCB1	2156	13	17911	3.83424	1	0.254411	24.923
GOTERM_BP_FAT	GO:0048563~post-embryonic organ morphogenesis	6	0.225904	0.0140466	HMGN1, BAK1, BHLHE23, BAX, MFAP2, KDR	2156	13	17911	3.83424	1	0.254411	24.923
GOTERM_BP_FAT	GO:0021604~cranial nerve structural organization	6	0.225904	0.0140466	NRP2, HOXA1, HOXB1, EGR2, SEMA3A, PAX2	2156	13	17911	3.83424	1	0.254411	24.923
GOTERM_BP_FAT	GO:0015758~glucose transport	24	0.903614	0.0141734	HNF1A, GIP, ENPP1, AK1, MET, VIL1, AHI1, FAM132A, SIRT6, PRKCD, ADIPOQ, RTN2, PRKCB, AKT1, SLC5A4B, EZR, TSC1, SLC5A4A, SLC2A3, C1QTNF2, NFE2L2, PIK3R3, FABP5, GH	2156	119	17911	1.67546	1	0.255906	25.1185
GOTERM_BP_FAT	GO:0032787~monocarboxylic acid metabolic process	85	3.2003	0.0143883	ALDH8A1, LDHC, CYP2C66, HNF1A, ALOXE3, CYP2C69, PGD, GGT1, CYP2B23, CBFA2T3, AGXT, GSTM7, PEX7, AKT1, ASPA, STARD4, PTGIS, ELOVL5, INSIG1, ACOT12, RGN, SLCO1C1, ALOX12B, ACAA2, SGPL1, CYP2C55, ACOXL, HKDC1, CYP26A1, CBR4, CYP1A2, ACTN3, CYP2B10, PRKCE, HAO1, PNPLA8, PDDC1, HIF1A, ANKRD23, PTGDS, CYP2B19, TYSND1, MAPK3, H2-KE6, SLC27A3, THEM5, CYP2A4, ACADSB, CYP1B1, CYP2F2, RBP1, CYP2C44, HSD17B1…	2156	553	17911	1.27692	1	0.258761	25.4485
GOTERM_BP_FAT	GO:0071593~lymphocyte aggregation	73	2.74849	0.0144225	ZBTB32, LMO1, ELF4, LEPR, IL18, DICER1, JAG2, STOML2, PTPN22, LY9, BATF, ATG5, GSN, GATA3, RARA, PATZ1, FAS, MYB, DPP4, RC3H1, RAB27A, CD3D, ZP3, SOCS6, CDK6, FADD, SOCS5, THY1, CCR6, CD80, LCK, D930015E06RIK, H2-AA, NCAPH2, 5830411N06RIK, PLA2G2D, EIF2AK4, SEMA4A, ITGAL, RSAD2, CACNB4, ZBTB16, RAC2, NRARP, BCL11B, ICOS, BTN1A1, BCL11A, FCER1G, BCL6, GPNMB, AMICA1, CD5, LFNG, TRP53, PTPN6, CEBPB,…	2156	465	17911	1.30419	1	0.258797	25.5009
GOTERM_BP_FAT	GO:1903828~negative regulation of cellular protein localization	27	1.01657	0.0144284	SRI, LYPD1, DMTN, CLDN18, UBAC2, DERL3, DAB2, SIN3A, TMEM59, PPP2CA, DCLK3, TRP53INP2, H2AFY, ZC3H12A, DYRK2, HECTD1, TERF1, TBC1D10C, SP100, TRIM29, PKIG, ADIPOQ, HDAC3, EI24, PDE2A, PSMD10, SVIP	2156	139	17911	1.61369	1	0.258395	25.51
GOTERM_BP_FAT	GO:0003206~cardiac chamber morphogenesis	27	1.01657	0.0144284	TRP53, MEF2C, WNT5A, CAV3, FGF8, TBX3, TBX5, SMAD6, SAV1, MYBPC3, ADGRG6, EGLN1, JAG1, GJA5, TNNI1, WNT2, NOTCH2, HIF1A, CPE, HAND2, GATA3, DSP, HEG1, RARA, NRG1, COL11A1, NFATC1	2156	139	17911	1.61369	1	0.258395	25.51
GOTERM_BP_FAT	GO:0071417~cellular response to organonitrogen compound	81	3.0497	0.0144531	MEF2C, OPRM1, DMTN, GLRA1, TRPV1, IL18, CRHBP, EZH2, PTPN22, CPEB1, GSTM7, AKT1, MEN1, EIF4EBP1, GOT1, SIN3A, DDX11, EEF2K, PDGFC, SHC1, NEURL1A, PLCB1, AKT3, VWA2, IRS4, CDC6, BAIAP2, SOCS1, PDXP, SLC34A1, CTNNA1, PRKCD, TRPM2, RAD51, PRKCB, SLC25A33, RYR3, RYR1, PDGFRA, UCHL3, GRB14, CASQ2, ENPP1, RRAGA, TRIB3, FAM132A, RRAGD, GCLM, GATSL3, PPAT, AHSG, SESN3, APLP1, EZR, TBC1D4, PIK3R3, CAMK2A,…	2156	524	17911	1.28418	1	0.258284	25.5478
GOTERM_BP_FAT	GO:0006469~negative regulation of protein kinase activity	38	1.43072	0.0145451	CAV3, PODN, HMGCR, 1500015O10RIK, TRIB3, PTPN22, FEM1A, PDCD4, MEN1, AKT1, ZGPAT, IRAK3, AKT1S1, UBASH3B, DUSP16, NPM1, H2AFY, RGN, SPRED1, PTPN6, NF2, SOCS1, PKIG, SOCS6, SOCS4, RB1, SOCS5, ADIPOQ, PRKCD, RGS14, THY1, CORO1C, CBLC, CD300A, PRKAR1B, LRRC66, MAPK8IP1, GADD45B	2156	214	17911	1.47517	1	0.259211	25.6885
GOTERM_BP_FAT	GO:0045137~development of primary sexual characteristics	44	1.65663	0.0145995	WNT5A, FGF8, SOX3, YBX3, TLR3, INSL6, SOHLH2, AHSG, GATA1, STRA8, BOK, GATA3, NKX3-1, NKX2-1, RARA, PATZ1, GDF9, SEMA3A, LHX8, RUNX1, LFNG, EIF2B5, CYP19A1, AMHR2, SGPL1, TESC, CEBPB, ZP3, NASP, ARID5B, CTNNA1, ATM, KDR, RETN, ARRB1, DACH2, BAX, PDGFRA, MAP7, BIK, TSX, OAS1D, NUP210L, PLEKHA1	2156	256	17911	1.42785	1	0.259556	25.7716
GOTERM_BP_FAT	GO:0009914~hormone transport	58	2.18373	0.0146126	ENY2, HMGN3, HNF1A, HMGCR, CRHBP, LEPR, ILDR2, SLC16A1, KISS1R, DAB2, SERPINA7, GATA3, PAX8, PDE8B, GDF9, PLCB1, GIP, TRPA1, PIM3, NR0B2, PDE4C, RPH3A, PRKCE, TRPM2, RETN, RAB11FIP5, CRHR2, GLUL, HIF1A, CHRM3, ARRB1, TFAP2B, SRI, GLUD1, FAM132A, GPR68, PEX5L, G6PC2, FGG, SYBU, NKX3-1, SNAP23, RUNX1, SNAP25, BGLAP2, GLRX, TBX3, MUP3, PARK2, ANXA5, ADIPOQ, SELT, DIO2, SYTL4, ABCC2, CACNA1C, SMPD3, …	2156	356	17911	1.35347	1	0.259267	25.7916
GOTERM_BP_FAT	GO:0016311~dephosphorylation	58	2.18373	0.0146126	MEF2C, PTPN22, DUPD1, TSKS, RRP1B, CDCA2, SYNJ2, RGN, SPRED1, PPP1R14B, RPRD1A, PPP1R36, PPP2R1A, PDXP, CAMSAP3, PTPRU, PTPRO, SLC7A14, PRKCD, FARP1, EYA3, EYA4, PDGFRB, INPP4B, SSU72, PPP6C, SSH3, PPP3R1, TIPRL, PIN1, MTMR2, UBASH3B, CD2BP2, DUSP15, PPP2CA, DUSP16, PPP2R2B, MTMR7, PTPN7, PTPN6, HPN, PTPRE, PTPRZ1, TMEM225, MYO1D, PTPN13, SMEK1, YWHAE, PPP1R17, CDC25B, CSRNP3, TSC1, CD300A, CMYA5…	2156	356	17911	1.35347	1	0.259267	25.7916
GOTERM_BP_FAT	GO:0014009~glial cell proliferation	11	0.414157	0.0148127	ASCL2, ATXN1, NF2, PENK, PTK2B, CLU, DICER1, IDH2, RNF10, DBI, LTA	2156	39	17911	2.34314	1	0.261834	26.0963
GOTERM_BP_FAT	GO:0048145~regulation of fibroblast proliferation	21	0.790663	0.0148536	TRP53, WNT5A, CDC6, PTPRZ1, BTC, PML, SIRT6, CDK6, DDR2, AGER, CTC1, WNT2, RASGRF1, CD300A, BAX, TDGF1, PDGFRA, PDGFRB, PDGFC, UTS2R, LTA	2156	100	17911	1.74458	1	0.261964	26.1584
GOTERM_BP_FAT	GO:0001666~response to hypoxia	50	1.88253	0.0150233	ALAD, ACVRL1, PGF, IL18, BNIP3, CPEB1, ANKRD1, CBFA2T3, AKT1, EIF4EBP1, PTGIS, PRMT2, CASP1, DPP4, LTA, KCNMA1, ACAA2, PLD2, IRAK1, CRYAA, CRYAB, PRKCE, PRKCB, ASCL2, HIF1A, CD34, RYR1, NFE2L2, PML, EGLN1, SLC29A1, PTK2B, CAMK2D, NKX3-1, NDRG1, TRP53, PLAT, VHL, PDK3, SUV39H1, ADIPOQ, KCNK2, AGER, USF1, ATM, ITPR2, KDR, HYOU1, PENK, REG1	2156	299	17911	1.38922	1	0.264047	26.4159
GOTERM_BP_FAT	GO:0006631~fatty acid metabolic process	60	2.25904	0.01506	CYP2C66, HNF1A, ALOXE3, CYP2C69, GGT1, CYP2B23, GSTM7, PEX7, AKT1, PTGIS, ELOVL5, INSIG1, ACOT12, ALOX12B, RGN, ACAA2, SGPL1, CYP2C55, ACOXL, CBR4, CYP2B10, HAO1, PNPLA8, PTGDS, ANKRD23, CYP2B19, TYSND1, MAPK3, H2-KE6, SLC27A3, THEM5, CYP2A4, ACADSB, CYP1B1, CYP2C44, CYP2F2, HSD17B12, TRIB3, ACAT2, C1QTNF2, LIPT2, ACSL3, ACAA1B, ACSL5, ETFA, SCD1, CYP2G1, LPL, SCD3, MSMO1, TNXB, PDK3, AMACR, CRAT…	2156	371	17911	1.34353	1	0.264109	26.4714
GOTERM_BP_FAT	GO:0007611~learning or memory	46	1.73193	0.0154176	MEF2C, JPH4, SYT4, HMGCR, ADCY8, GLUD1, KCNK10, SLC11A2, PAK6, MUSK, BRINP1, BDNF, ADAM2, PAFAH1B1, PDE8B, LHX8, CASP1, PLCB1, SHC3, SNAP25, FEN1, CEBPB, GIP, EGR2, SLC8A2, NRXN3, PTPRZ1, PARK2, DBI, KCNK2, RGS14, GRM5, NCAM1, ATXN1, GRM4, HIF1A, SERPINF1, ITGA5, PRKAR1B, ITGA8, ARF4, NTRK2, C1QL1, CACNA1C, CTNS, EIF2AK4	2156	271	17911	1.41013	1	0.268989	27.0105
GOTERM_BP_FAT	GO:0048812~neuron projection morphogenesis	87	3.2756	0.015422	NRP2, RTN4, SYT1, FGF8, HPRT, SYT4, TRPV2, DICER1, LRTM2, LPAR3, L1CAM, ITPKA, ZIC2, METRN, BDNF, PACSIN1, WDR36, SEMA7A, GATA3, SEMA3D, EEF2K, SEMA3A, LGI1, NRG1, DSCAM, EGR2, LIMK1, KIF5A, BAIAP2, DRAXIN, PLXNB3, FLOT1, PTPRO, FARP1, NUMBL, THY1, AMIGO1, NCAM1, CNTN4, STMN1, EIF2AK4, CHL1, SEMA4A, KIF26B, ABLIM1, DCC, WNT5A, FMOD, ACHE, PLXNC1, SNAP91, XLR3B, CLU, ABI1, CDH4, SLC11A2, HOXA1, RN…	2156	570	17911	1.26799	1	0.268556	27.017
GOTERM_BP_FAT	GO:0010447~response to acidic pH	8	0.301205	0.0154724	RAB11FIP5, SLC38A3, GIP, SERPINF1, TRPV1, ASIC2, PKD2L1, PKD1L3	2156	23	17911	2.88957	1	0.268811	27.0926
GOTERM_BP_FAT	GO:0071242~cellular response to ammonium ion	8	0.301205	0.0154724	LY6G6E, RGS10, LYPD1, CHRM4, CHRM3, GNAI2, CHRM1, PLCB1	2156	23	17911	2.88957	1	0.268811	27.0926
GOTERM_BP_FAT	GO:0071467~cellular response to pH	8	0.301205	0.0154724	RAB11FIP5, SLC38A3, TRPV1, ASIC2, GPR68, GH, PKD2L1, PKD1L3	2156	23	17911	2.88957	1	0.268811	27.0926
GOTERM_BP_FAT	GO:0048485~sympathetic nervous system development	8	0.301205	0.0154724	INSM1, NRP2, HAND2, GATA3, TRP63, TFAP2B, SEMA3A, GDNF	2156	23	17911	2.88957	1	0.268811	27.0926
GOTERM_BP_FAT	GO:0006144~purine nucleobase metabolic process	8	0.301205	0.0154724	GDA, HPRT, AOX2, PRPS1L3, AOX3, PPAT, URAH, PRPS1	2156	23	17911	2.88957	1	0.268811	27.0926
GOTERM_BP_FAT	GO:0032268~regulation of cellular protein metabolic process	310	11.6717	0.0154812	MEF2C, A2M, FAM20A, LPAR3, PTPN22, LPAR1, ZGPAT, BAK1, MAP3K5, BDNF, SIN3A, SERPINE2, CTGF, SEMA7A, CDCA2, H2AFY, RARA, GDF9, FAS, FAM150B, CCAR2, EIF2B5, MAGI3, CRYAA, NDNL2, CRYAB, SKP2, SERPING1, CD40, TANK, WFDC13, PLAUR, THY1, CRHR2, UHRF1, PIAS3, MAPK3, PDGFRA, FBXL5, PDGFRB, MST1R, MAD2L2, EIF2AK4, GATC, IL1R2, CDK5R2, CYP1B1, ENPP1, GNAI2, MRE11A, HSPA1B, TIPRL, SPDYE4B, PIN1, MUSK, MOV10…	2156	2298	17911	1.12068	1	0.268447	27.1059
GOTERM_BP_FAT	GO:0032270~positive regulation of cellular protein metabolic process	187	7.04066	0.0155319	MEF2C, STIL, FAM20A, HMGCR, IL18, TLR1, TIRAP, LPAR3, PTPN22, TLR3, VTN, LPAR1, ANKRD6, GATA1, BAK1, MAP3K5, BDNF, DAB2, NLRC4, CTGF, SEMA7A, GATA3, TDGF1, CDCA2, RGN, RARA, PDGFC, GDF9, FAS, SLC51B, FAM150B, GNL3, EIF2B5, MAGI3, CRYAA, NDNL2, SOCS1, ERP29, SKP2, MTA1, SOCS4, FADD, SOCS5, CD40, TANK, PLAUR, CRHR2, PLCE1, UHRF1, ARRB1, PIAS3, MAPK3, PDGFRA, FBXL5, PDGFRB, MST1R, DCUN1D3, MAD2L2, E…	2156	1334	17911	1.16455	1	0.268706	27.1819
GOTERM_BP_FAT	GO:0010921~regulation of phosphatase activity	24	0.903614	0.0155965	MEF2C, PPP1R36, HPN, TMEM225, MYO1D, CAMSAP3, SLC7A14, PPP1R17, FARP1, TIPRL, TSKS, CSRNP3, RRP1B, TSC1, CD2BP2, CD300A, PPP2CA, CMYA5, PDGFRB, RGN, SYTL2, SPRED1, PPP2R2B, CALM1	2156	120	17911	1.6615	1	0.26917	27.2787
GOTERM_BP_FAT	GO:0007423~sensory organ development	92	3.46386	0.0158039	HMGN1, FGF8, ACVRL1, MYH15, DICER1, JAG2, NR2E3, JAG1, PAX2, BAK1, TSPAN12, BDNF, ATG5, GATA3, PAX8, INSIG1, RARA, CYS1, COL11A1, USH2A, DSCAM, KCNMA1, H2-K1, RARG, GSC, CRYAA, ANP32B, CRYAB, SIX3, DLL1, SLC7A11, TRPM1, THY1, GABRR2, EYA4, HIF1A, RAB18, SERPINF1, CLIC5, CC2D2A, MAPK3, TFAP2B, PDGFRA, PYGO2, PDGFRB, MFAP2, UCHL3, CRYBA1, TSHR, MDM1, WNT5A, ACHE, FKBP8, CLCN2, CYP1B1, SOX3, HOXA1, …	2156	608	17911	1.25706	1	0.271738	27.5885
GOTERM_BP_FAT	GO:0033674~positive regulation of kinase activity	67	2.52259	0.015858	MEF2C, STIL, IL18, TLR1, EZH2, TIRAP, LPAR3, LPAR1, COPS8, DDR2, PIFO, AKT1, DAB2, MAP3K5, KISS1R, TDGF1, LTF, SHC1, PDGFC, NEURL1A, NRG1, FGF1, CDC6, IRAK1, MAGI3, ZP3, SOCS1, ERP29, ARHGEF5, TPX2, CD40, PRKCD, GRM5, GRM4, PLCE1, ARRB1, PDGFRA, PDGFRB, MST1R, GADD45B, MAP3K13, FGD2, WNT5A, CKS1B, CDK5R2, FGR, GNAI2, CACUL1, MRE11A, CLU, PTK2B, PPP2CA, NPM1, C1QTNF2, MAP2K1, LAMTOR2, EEF1A2, MET,…	2156	423	17911	1.31585	1	0.272039	27.6692
GOTERM_BP_FAT	GO:1901293~nucleoside phosphate biosynthetic process	50	1.88253	0.0159204	OPRM1, LDHC, ADCY4, HPRT, ADCY7, ADCY8, CYC1, G6PDX, DTYMK, STOML2, LPAR1, ADCY10, NT5E, GNAL, CRHR2, PANK2, GRM8, OAS1A, TSHR, PRPS1, CALCR, ADSS, OAS3, UPP1, KMO, 1700018B24RIK, CMPK1, PPAT, APLP1, ATIC, PTK2B, IDH2, HAAO, PRPS1L3, UCK2, PAPSS2, GUCY2G, DCTD, ADSSL1, CAP2, AK1, AK3, ATP5F1, ADGRG6, AK5, PARK2, AK7, AK8, PDE2A, CALM1	2156	300	17911	1.38459	1	0.272457	27.762
GOTERM_BP_FAT	GO:0071415~cellular response to purine-containing compound	5	0.188253	0.0159696	RYR3, RYR1, TRPM2, CASQ2, GSTM7	2156	9	17911	4.61529	1	0.272683	27.8352
GOTERM_BP_FAT	GO:0032870~cellular response to hormone stimulus	84	3.16265	0.0161061	MEF2C, C130060K24RIK, THRB, LMO3, PGF, LEPR, IL18, CRHBP, CBX3, MED24, CUZD1, CNOT1, NR2E3, CPEB1, GDNF, AKT1, GATA1, MEN1, EIF4EBP1, DAB2, APOB, BDNF, PRMT2, GOT1, PAX8, EEF2K, RARA, SHC1, PLCB1, AKT3, VWA2, IRS4, CDC6, RARG, NCF2, BAIAP2, SOCS1, SKP2, SLC34A1, NR0B2, PRKCE, PRKCD, PRKCB, SSTR2, SSTR3, NCOA3, SERPINF1, SLC25A33, UCHL3, TSHR, GRB14, ENPP1, TRIB3, FAM132A, RDX, GCLM, PPAT, AHSG, S…	2156	549	17911	1.2711	1	0.274179	28.0378
GOTERM_BP_FAT	GO:0060627~regulation of vesicle-mediated transport	71	2.67319	0.0163557	SYT1, TSPAN1, RAB5B, SYT4, SYT8, VTN, FES, DAB2, PACSIN1, SMAP1, RSPO1, ATG5, DNAJC13, INSIG1, EEF2K, LGI3, RAB25, STAM, RAB27A, PLD2, ZP3, FLOT1, DLL1, RPH3A, TBC1D22B, SIRPA, LDLRAP1, NCAM1, ARRB1, MAPK3, RAB15, CAV3, MBL1, WNT5A, CDK5R2, SNAP91, FGR, RAP1GAP, RDX, SNX3, NAPB, AHSG, MTMR2, FGG, EZR, RAC2, FCER1G, TBC1D4, SNAP23, GLRX, VPS18, TBC1D10C, MAP2K1, HCK, CACNA1I, AXL, AHI1, PARK2, ADI…	2156	453	17911	1.30206	1	0.277304	28.4068
GOTERM_BP_FAT	GO:0048144~fibroblast proliferation	21	0.790663	0.0164884	TRP53, WNT5A, CDC6, PTPRZ1, BTC, PML, SIRT6, CDK6, DDR2, AGER, CTC1, WNT2, RASGRF1, CD300A, BAX, TDGF1, PDGFRA, PDGFRB, PDGFC, UTS2R, LTA	2156	101	17911	1.7273	1	0.27872	28.6022
GOTERM_BP_FAT	GO:0032844~regulation of homeostatic process	76	2.86145	0.0165925	ENY2, HMGN3, JPH2, LMO1, HMGCR, LEPR, IL18, AURKB, GJA5, GSTM7, GATA1, BAK1, SMAP1, GFI1B, ANK2, ATG5, BOK, WNK4, GNL3, SCN2B, TRPA1, CDK6, DLL1, PIM3, FADD, PRKCE, TRPM2, THY1, CRHR2, HIF1A, SENP1, ARRB1, RYR3, LCK, MAPK3, RYR1, CASQ1, CASQ2, CALCR, CAV3, SRI, CLDN18, MRE11A, PML, FAM132A, GPR68, GCLM, AHSG, TAL1, TSC22D3, UBASH3B, PTK2B, SYBU, CAMK2D, FCER1G, HNRNPC, TINF2, TERF1, CYP19A1, PTPN…	2156	490	17911	1.28851	1	0.279717	28.7552
GOTERM_BP_FAT	GO:0008406~gonad development	43	1.61898	0.0166197	WNT5A, FGF8, SOX3, YBX3, TLR3, INSL6, SOHLH2, AHSG, GATA1, STRA8, BOK, GATA3, NKX3-1, NKX2-1, RARA, PATZ1, GDF9, SEMA3A, LHX8, RUNX1, LFNG, EIF2B5, CYP19A1, AMHR2, SGPL1, TESC, CEBPB, ZP3, NASP, ARID5B, CTNNA1, ATM, KDR, RETN, ARRB1, BAX, PDGFRA, MAP7, BIK, TSX, OAS1D, NUP210L, PLEKHA1	2156	251	17911	1.4232	1	0.279607	28.7951
GOTERM_BP_FAT	GO:0060548~negative regulation of cell death	149	5.60994	0.0167256	MEF2C, STIL, HMGCR, CHMP4B, IL18, BTC, NAA15, AURKB, HMGN5, GDNF, GATA1, DAB2, NLRC4, BDNF, SIN3A, ATG5, CTGF, GATA3, TDGF1, TRP63, RGN, RARA, FAS, API5, CCAR2, ACAA2, RARG, CRYAA, CRYAB, DRAXIN, FADD, PIM3, DLL1, PIM2, CTNNA1, PLAUR, NCAM1, HIF1A, KRT18, SERPINF1, SYCP3, ARRB1, CD34, TFAP2B, PDGFRB, NFE2L2, WNT5A, SYVN1, HAX1, PKHD1, MRE11A, CLU, HSPA1B, GCLM, PIN1, FGG, NPM1, CACYBP, FCER1G, FA…	2156	1042	17911	1.18793	1	0.280623	28.9504
GOTERM_BP_FAT	GO:0045860~positive regulation of protein kinase activity	62	2.33434	0.0170446	MEF2C, STIL, IL18, TLR1, EZH2, TIRAP, LPAR3, LPAR1, COPS8, DDR2, AKT1, DAB2, MAP3K5, KISS1R, TDGF1, LTF, SHC1, PDGFC, NEURL1A, NRG1, FGF1, CDC6, IRAK1, MAGI3, ZP3, SOCS1, ERP29, ARHGEF5, TPX2, CD40, PRKCD, GRM5, GRM4, PLCE1, ARRB1, PDGFRB, MST1R, GADD45B, MAP3K13, FGD2, WNT5A, CKS1B, CDK5R2, GNAI2, CACUL1, CLU, PTK2B, PPP2CA, NPM1, C1QTNF2, MAP2K1, LAMTOR2, MET, ADIPOQ, AGER, CDC25B, NTRK3, EPHA4…	2156	388	17911	1.32749	1	0.284662	29.416
GOTERM_BP_FAT	GO:0009306~protein secretion	79	2.9744	0.0170583	STEAP3, OPRM1, ENY2, SNCG, DMTN, HMGN3, HNF1A, SYT4, HMGCR, LEPR, TLR1, PTPN22, ILDR2, ANKRD1, GJA5, NLRC4, SLC16A1, ATG5, GATA3, PDE8B, PLCB1, CASP1, CRTAM, GIP, SOCS1, ERP29, TRPA1, PIM3, NR0B2, PDE4C, CD40, PRKCE, NLRP2, TRPM2, RAB11FIP5, CRHR2, GLUL, HIF1A, CHRM3, ARRB1, CD34, TFAP2B, SSC5D, SRI, WNT5A, IL1R2, FGR, PANX1, GLUD1, PML, UNC93B1, RSAD2, TRIM16, FAM132A, GPR68, G6PC2, FGG, EZR, BT…	2156	513	17911	1.27932	1	0.284352	29.4359
GOTERM_BP_FAT	GO:0015749~monosaccharide transport	24	0.903614	0.0171302	HNF1A, GIP, ENPP1, AK1, MET, VIL1, AHI1, FAM132A, SIRT6, PRKCD, ADIPOQ, RTN2, PRKCB, AKT1, SLC5A4B, EZR, TSC1, SLC5A4A, SLC2A3, C1QTNF2, NFE2L2, PIK3R3, FABP5, GH	2156	121	17911	1.64777	1	0.284865	29.5404
GOTERM_BP_FAT	GO:0008645~hexose transport	24	0.903614	0.0171302	HNF1A, GIP, ENPP1, AK1, MET, VIL1, AHI1, FAM132A, SIRT6, PRKCD, ADIPOQ, RTN2, PRKCB, AKT1, SLC5A4B, EZR, TSC1, SLC5A4A, SLC2A3, C1QTNF2, NFE2L2, PIK3R3, FABP5, GH	2156	121	17911	1.64777	1	0.284865	29.5404
GOTERM_BP_FAT	GO:0030036~actin cytoskeleton organization	85	3.2003	0.0172697	MEF2C, DMTN, MYBPC3, LPAR1, FES, TTN, ITPKA, PACSIN1, KISS1R, SMAP1, GSN, CTGF, MICAL1, SHC1, LMOD1, LMOD3, TMEFF2, CRYAA, LIMK1, BAIAP2, ARHGEF5, VIL1, PDXP, PRKCE, CTNNA1, PRKCD, SIRPA, TRPM2, FLNA, FARP2, CRHR2, PFDN1, ANKRD23, KLHL17, ARRB1, CFL2, LIMCH1, FHOD3, PDGFRA, PDGFRB, MAD2L2, CASQ1, CASQ2, SPTB, CAV3, ABLIM2, HAX1, SSH3, ELN, ITGB5, RDX, CCL24, PFN1, SORBS3, EZR, RAC2, ARPC2, PTK2B,…	2156	558	17911	1.26548	1	0.286328	29.7429
GOTERM_BP_FAT	GO:0016051~carbohydrate biosynthetic process	33	1.24247	0.0174618	LALBA, SORD, ENPP1, LEPR, PGD, G6PDX, FAM132A, G6PC3, G6PC2, AKT1, GOT1, PTK2B, CLK2, CHST11, C1QTNF2, MPDU1, CHST13, GYS2, DYRK2, GNMT, CHST15, B4GALT1, MUP3, FBP2, SMEK1, ADIPOQ, CSGALNACT1, ATF4, HIF1A, HAS1, CHST8, GYG, NLN	2156	182	17911	1.50631	1	0.288519	30.0207
GOTERM_BP_FAT	GO:0051402~neuron apoptotic process	44	1.65663	0.0176081	MEF2C, FGF8, IL18, BNIP3, CDC34, GDNF, GCLM, PIN1, MUSK, BDNF, SET, PTK2B, BOK, NPM1, TRP63, FAS, PPP2R2B, NEFL, AATK, KCNMA1, TRP53, NES, CEBPB, NCF2, DRAXIN, AXL, FADD, RB1, PARK2, AGER, ATM, KDR, HYOU1, ATF4, HDAC3, LRP1, HIF1A, SIAH1B, BAX, UBE2M, NTRK2, TFAP2B, ALKBH1, CHL1	2156	259	17911	1.41132	1	0.290054	30.2314
GOTERM_BP_FAT	GO:0009395~phospholipid catabolic process	11	0.414157	0.0176773	PLD2, PNPLA8, PLD1, PNLIPRP2, GDPD5, PLCB1, LIPC, PRKCD, PLA2G4E, GDPD1, PLA2G4D	2156	40	17911	2.28457	1	0.290512	30.331
GOTERM_BP_FAT	GO:1901292~nucleoside phosphate catabolic process	16	0.60241	0.0178779	ENPP5, NCF2, HPRT, ENPP1, NUDT5, UPP1, EGLN1, NUDT10, PDE4C, PDE7B, PDE2A, PDE1A, PDE8B, ENTPD2, NT5E, DCTPP1	2156	70	17911	1.89886	1	0.292786	30.6188
GOTERM_BP_FAT	GO:0002455~humoral immune response mediated by circulating immunoglobulin	16	0.60241	0.0178779	MBL1, EXO1, PTPN6, CR2, C9, ZP3, C4B, SERPING1, H2-AB1, C1RA, C1RB, IGLL1, C1S1, C1S2, CR1L, LTA	2156	70	17911	1.89886	1	0.292786	30.6188
GOTERM_BP_FAT	GO:0045132~meiotic chromosome segregation	19	0.715361	0.0180645	PPP2R1A, DSN1, EME2, MRE11A, EME1, SYCE2, TTK, ESPL1, CPEB1, SMC2, ATM, SGOL2A, CCNE1, MEI4, STRA8, SYCP3, MUS81, TRIP13, TERF1	2156	89	17911	1.77351	1	0.29485	30.8853
GOTERM_BP_FAT	GO:0015849~organic acid transport	19	0.715361	0.0180645	FXYD1, SLC38A4, HNF1A, SLC7A9, SLC7A14, SLC7A11, SLC7A6, SLC7A7, AKT1, SLC6A9, FOLR2, ABCC3, SLCO1C1, ABCC2, SLC51B, SLC51A, CTNS, ACSL3, ACSL5	2156	89	17911	1.77351	1	0.29485	30.8853
GOTERM_BP_FAT	GO:0048791~calcium ion-regulated exocytosis of neurotransmitter	9	0.338855	0.0182009	SYT1, SYT4, SYT8, SYTL4, SYT13, SYTL3, RPH3A, SNAP25, SYT17	2156	29	17911	2.57819	1	0.296214	31.0797
GOTERM_BP_FAT	GO:0060402~calcium ion transport into cytosol	26	0.978916	0.0182369	SRI, JPH2, GSTM7, BAK1, ANK2, ATG5, PTK2B, UBASH3B, CAMK2D, PTPN6, SLC8A2, TRPA1, CACNA1I, PRKCE, DBI, TRPM2, TRPM1, THY1, RYR3, BAX, LCK, RYR1, LIME1, CASQ1, CASQ2, CALM1	2156	135	17911	1.59997	1	0.296195	31.1307
GOTERM_BP_FAT	GO:0009268~response to pH	12	0.451807	0.01831	KCNMA1, RAB11FIP5, SLC38A3, GIP, SERPINF1, KCNJ8, TRPV1, ASIC2, GPR68, GH, PKD2L1, PKD1L3	2156	46	17911	2.16718	1	0.296685	31.2346
GOTERM_BP_FAT	GO:0050732~negative regulation of peptidyl-tyrosine phosphorylation	12	0.451807	0.01831	ZGPAT, DMTN, CBLC, PTPN6, NF2, CD300A, IL18, PECAM1, SOCS1, SOCS4, SOCS5, PRKCD	2156	46	17911	2.16718	1	0.296685	31.2346
GOTERM_BP_FAT	GO:0042445~hormone metabolic process	31	1.16717	0.0184375	ALDH8A1, GCNT4, CYP1B1, RBP1, CRHBP, HSD17B12, IDE, BDNF, DAB2, GATA3, PAX8, PDE8B, SCG5, HSD17B7, CYP19A1, KCNMA1, SGPL1, HPN, PLB1, CYP26A1, DKK3, HIF1A, DIO2, CPE, CHST8, PDGFRA, H2-KE6, MBTPS1, GH, CRYM, PLEKHA1	2156	169	17911	1.52386	1	0.297913	31.4155
GOTERM_BP_FAT	GO:0050866~negative regulation of cell activation	31	1.16717	0.0184375	ADGRF5, PGLYRP1, PTPN22, FGG, SERPINE2, UBASH3B, NRARP, BTN1A1, BCL6, FAS, GPNMB, RC3H1, PTPN6, IL2RA, CEBPB, TBC1D10C, FLT3, SOCS6, AXL, H2-AB1, SOCS5, PRKCD, ATM, TIGIT, CD37, CD300A, CD274, PDGFRA, D930015E06RIK, H2-AA, PLA2G2D	2156	169	17911	1.52386	1	0.297913	31.4155
GOTERM_BP_FAT	GO:2000377~regulation of reactive oxygen species metabolic process	31	1.16717	0.0184375	OPRM1, CYP1B1, TRPV1, FOXM1, IL18, G6PDX, CLU, BNIP3, PAX2, AKT1, PTGIS, ATG5, PTK2B, ZC3H12A, RGN, AATF, RAB27A, TRP53, CRYAB, PDK3, PARK2, PRKCD, AGER, BRCA1, HIF1A, SLC25A33, CD34, ARF4, PDGFRB, NFE2L2, SMPD3	2156	169	17911	1.52386	1	0.297913	31.4155
GOTERM_BP_FAT	GO:0061045~negative regulation of wound healing	14	0.527108	0.0185194	FGG, KNG2, SERPINE2, HMGCR, UBASH3B, CD34, PDGFRA, SERPING1, ANXA5, PHLDB2, PRKCD, AGER, PLG, PROC	2156	58	17911	2.00526	1	0.298514	31.5312
GOTERM_BP_FAT	GO:0043254~regulation of protein complex assembly	59	2.22139	0.0187258	CLDN7, DMTN, GDA, HNF1A, IDE, FES, EIF4EBP1, RRN3, GSN, INSIG1, FAS, LMOD1, LMOD3, STMN2, BAIAP2, VIL1, ARHGEF5, FBLIM1, PRKCE, PRKCD, FARP2, NCAM1, FHOD3, STMN1, SPTB, CAV3, HAX1, CLU, ELN, SLC39A12, HCFC1, RDX, NAPB, CCL24, TAL1, PFN1, PTK2B, ARPC2, WIPF3, BRK1, INSM1, TRP53, VPS18, MYO1C, HCK, SMAD6, FSCN1, EVL, FNIP2, PREB, ARF1, RNF4, PSMC4, TENM1, BAX, PECAM1, NPHS1, BIK, SVIP	2156	368	17911	1.33191	1	0.300794	31.8224
GOTERM_BP_FAT	GO:0055006~cardiac cell development	18	0.677711	0.0188301	CAV3, ALPK3, TBX3, SMAD6, G6PDX, MET, DICER1, FDPS, JAG1, NEXN, TTN, PIN1, ATG5, FHOD3, PDGFRA, CAMK2D, PDGFRB, SGCB	2156	83	17911	1.80163	1	0.301688	31.9692
GOTERM_BP_FAT	GO:0050804~modulation of synaptic transmission	54	2.03313	0.0190543	MEF2C, SNCG, SYT1, JPH4, SNCAIP, SYT4, CLSTN3, CPEB1, GDNF, ITPKA, KISS1R, BDNF, SERPINE2, RARA, NEURL1A, LGI1, EGR2, GIP, BAIAP2, FLOT1, PRKCE, GRM5, NCAM1, RETN, CRHR2, GRM4, GLUL, RASGRF2, RASGRF1, GRM8, CELF4, UNC13C, EIF2AK4, CPLX4, GNAI2, NAPB, SHISA6, MTMR2, MUSK, PTK2B, SNAP25, CAMK2A, SLC8A2, MET, PARK2, DBI, ADIPOQ, RGS14, KDR, ARF1, GRIA2, ATP2A2, NTRK2, USP46	2156	332	17911	1.35122	1	0.304181	32.2835
GOTERM_BP_FAT	GO:0001676~long-chain fatty acid metabolic process	20	0.753012	0.0191873	SCD1, CYP2G1, CYP2C66, SCD3, CYP2C55, CYP1B1, CYP2C44, CYP2F2, ALOXE3, CYP2C69, CYP2B10, CYP2B23, GSTM7, PNPLA8, CYP2B19, MAPK3, ALOX12B, ALOX5, SLC27A3, CYP2A4	2156	96	17911	1.73073	1	0.305441	32.4693
GOTERM_BP_FAT	GO:0010564~regulation of cell cycle process	79	2.9744	0.0193332	STIL, FGF8, CHMP4C, CHMP4B, E2F8, EZH2, BTC, AURKC, TTK, AURKB, HMGN5, AKT1, MEN1, CDC45, PRMT2, SIN3A, DDX11, STRA8, CTGF, TRP63, KLHL21, H2AFY, RANBP1, CDK5RAP2, PLCB1, CDCA5, ORC1, CCAR2, CDC6, PPP2R1A, KIF11, ANP32B, CCNF, SIX3, PDXP, TPX2, ESPL1, RB1, PRKCE, SLC25A33, PDGFRB, MDM1, WNT5A, BCAT1, TICRR, PKHD1, FOXM1, MRE11A, PML, RDX, PIN1, NPM1, OVOL1, CAMK2D, MUS81, MYOG, NDRG1, GPNMB, FEN1…	2156	516	17911	1.27189	1	0.306866	32.6725
GOTERM_BP_FAT	GO:0019226~transmission of nerve impulse	17	0.64006	0.0195576	KCNMA1, PRX, CLDN19, GLRA1, SCN3A, CACNA1I, SPTBN4, CACNB4, P2RX1, SCN9A, CHRNB4, PAFAH1B1, SCN11A, SCN7A, CHRNA1, OTOA, SCN4A	2156	77	17911	1.83413	1	0.30932	32.984
GOTERM_BP_FAT	GO:0072010~glomerular epithelium development	8	0.301205	0.019628	PROM1, NOTCH2, CD34, MYO1E, NPHS1, JAG1, PTPRO, ADIPOQ	2156	24	17911	2.76917	1	0.309731	33.0815
GOTERM_BP_FAT	GO:0036035~osteoclast development	6	0.225904	0.019723	CLDN18, SLC9B2, LTF, PAFAH1B1, GPR68, TJP2	2156	14	17911	3.56036	1	0.310463	33.2128
GOTERM_BP_FAT	GO:0050849~negative regulation of calcium-mediated signaling	6	0.225904	0.019723	SRI, CMYA5, EGLN1, ACTN3, CASQ2, GSTM7	2156	14	17911	3.56036	1	0.310463	33.2128
GOTERM_BP_FAT	GO:0019886~antigen processing and presentation of exogenous peptide antigen via MHC class II	6	0.225904	0.019723	H2-EB1, UNC93B1, CTSE, FCER1G, H2-AA, H2-AB1	2156	14	17911	3.56036	1	0.310463	33.2128
GOTERM_BP_FAT	GO:0043650~dicarboxylic acid biosynthetic process	6	0.225904	0.019723	BCAT1, GLS2, GOT1, GLUD1, HAAO, KMO	2156	14	17911	3.56036	1	0.310463	33.2128
GOTERM_BP_FAT	GO:0070486~leukocyte aggregation	73	2.74849	0.0198278	ZBTB32, LMO1, ELF4, LEPR, IL18, DICER1, JAG2, STOML2, PTPN22, LY9, BATF, ATG5, GSN, GATA3, RARA, PATZ1, FAS, MYB, DPP4, RC3H1, RAB27A, CD3D, ZP3, SOCS6, CDK6, FADD, SOCS5, THY1, CCR6, CD80, LCK, D930015E06RIK, H2-AA, NCAPH2, 5830411N06RIK, PLA2G2D, EIF2AK4, SEMA4A, ITGAL, RSAD2, CACNB4, ZBTB16, RAC2, NRARP, BCL11B, ICOS, BTN1A1, BCL11A, FCER1G, BCL6, GPNMB, AMICA1, CD5, LFNG, TRP53, PTPN6, CEBPB,…	2156	472	17911	1.28485	1	0.311319	33.3573
GOTERM_BP_FAT	GO:0016064~immunoglobulin mediated immune response	26	0.978916	0.0198701	MBL1, EXO1, PTPN6, GCNT3, CR2, C9, EXOSC6, ZP3, C4B, UNG, H2-AB1, SERPING1, CD40, PRKCD, BATF, C1RA, C1RB, CCR6, TFRC, FCER1G, IGLL1, BCL6, C1S1, C1S2, CR1L, LTA	2156	136	17911	1.5882	1	0.311357	33.4156
GOTERM_BP_FAT	GO:0051649~establishment of localization in cell	235	8.84789	0.0200257	SYT1, SYT4, SYT8, STOML2, PTPN22, HOOK3, HOOK2, BAK1, INSIG1, STAM, CDCA5, RAB27A, PLD2, CRYAB, KIF5A, SRP54A, SRP54B, TRPA1, PIM3, ERGIC1, YIF1A, THY1, CRHR2, ATP2C2, RYR3, RAB17, MAPK3, RYR1, TRAPPC1, UNC13C, KIF26B, RTP3, FAM132A, PEX5L, TRAM2, STX12, RAC2, UBASH3B, FCER1G, PPP2R2B, MAP2K1, CDC23, ABCG1, ATM, HYOU1, EI24, ATP2A2, ARF1, CD300A, SYTL4, SYTL2, SYTL3, ENY2, JPH2, MYBPC1, RTN2, DNA…	2156	1722	17911	1.13372	1	0.312868	33.6294
GOTERM_BP_FAT	GO:0038127~ERBB signaling pathway	21	0.790663	0.0201775	ADGRE4, BTC, VIL1, SOCS4, PIGR, SOCS5, FES, PLAUR, CDH13, CBLC, ZGPAT, RNF115, EPGN, PTK2B, ARF4, TDGF1, CPNE3, SHC1, NEURL1A, SHC3, NRG1	2156	103	17911	1.69376	1	0.314321	33.8375
GOTERM_BP_FAT	GO:0006650~glycerophospholipid metabolic process	33	1.24247	0.0202093	GPAA1, STOML2, MTMR2, SERINC2, PIGL, MPPE1, PIGM, PLCH2, AGPAT9, SYNJ2, PCYT2, PTDSS1, PLCB1, MTMR7, EFR3B, PLD3, PLD2, PLD1, PIK3C2G, ZP3, PIGX, PLD4, GDPD5, PIGP, GDPD1, PNPLA8, MBOAT7, PLA2G7, PDGFRB, INPP4B, PIP4K2A, LIPC, THEM5	2156	184	17911	1.48993	1	0.314216	33.881
GOTERM_BP_FAT	GO:0050673~epithelial cell proliferation	60	2.25904	0.0203589	MEF2C, ACVRL1, PGF, PAX2, WNT2, MEN1, AKT1, DAB2, HTRA1, GATA3, WDR77, TRP63, RGN, ATOH8, FGF1, EGFL7, PLXNB3, CDK6, RB1, MMP12, GLUL, SERPINF1, CD34, PYGO2, WNT5A, RAP1GAP, SAV1, EHF, CCL24, VDR, LECT1, AGGF1, NRARP, MARVELD3, BCL11B, NPM1, NKX3-1, AMICA1, TINF2, BGLAP2, B4GALT1, HPN, CEBPB, MAP2K1, VHL, ZFP703, ECM1, AGER, KDR, CDH13, NOTCH2, EPGN, PHB2, BAX, BTBD10, TCF19, IFT52, IGFBP4, NFIB,…	2156	377	17911	1.32215	1	0.31563	34.0853
GOTERM_BP_FAT	GO:0071214~cellular response to abiotic stimulus	48	1.80723	0.0203704	BCAT1, ADSS, SLC38A3, TRPV1, FIGNL1, YBX3, BNIP3, TLR3, GGT1, AURKB, ANKRD1, GPR68, PAX2, PKD1L3, AKT1, BAK1, TRP63, RHOB, H2AFX, HIST3H2A, MYOG, FAS, CASP1, CIITA, TRP53, MAG, ADSSL1, CRYAB, ASIC2, RAD9B, FADD, CD40, TANK, ATM, PKD2L1, TRPM1, RAD51, RAB11FIP5, EI24, RNF4, PDE2A, BAX, MAPK3, DDB2, GH, EIF2AK4, OPN4, RHO	2156	290	17911	1.37504	1	0.315262	34.1009
GOTERM_BP_FAT	GO:0009886~post-embryonic morphogenesis	7	0.263554	0.020403	HMGN1, BAK1, BHLHE23, BAX, MFAP2, KDR, DSCAM	2156	19	17911	3.06066	1	0.315166	34.1453
GOTERM_BP_FAT	GO:0002495~antigen processing and presentation of peptide antigen via MHC class II	7	0.263554	0.020403	MARCH1, H2-EB1, UNC93B1, CTSE, FCER1G, H2-AA, H2-AB1	2156	19	17911	3.06066	1	0.315166	34.1453
GOTERM_BP_FAT	GO:0070303~negative regulation of stress-activated protein kinase signaling cascade	11	0.414157	0.0209299	MEN1, AKT1, HDAC3, EZR, MARVELD3, FOXM1, PTPN22, PAFAH1B1, PARK2, MAPK8IP1, PDCD4	2156	41	17911	2.22885	1	0.321378	34.8595
GOTERM_BP_FAT	GO:0032873~negative regulation of stress-activated MAPK cascade	11	0.414157	0.0209299	MEN1, AKT1, HDAC3, EZR, MARVELD3, FOXM1, PTPN22, PAFAH1B1, PARK2, MAPK8IP1, PDCD4	2156	41	17911	2.22885	1	0.321378	34.8595
GOTERM_BP_FAT	GO:1901653~cellular response to peptide	45	1.69428	0.0209319	ENPP1, CRHBP, IL18, TRIB3, PTPN22, FAM132A, CPEB1, PPAT, AHSG, SESN3, MEN1, AKT1, EIF4EBP1, GOT1, DDX11, EEF2K, TBC1D4, SHC1, PLCB1, PIK3R3, CAMK2A, BGLAP2, AKT3, VWA2, IRS4, CDC6, PTPN6, PTPRE, MYO1C, BAIAP2, SOCS1, ANXA5, ADIPOQ, PRKCD, USF1, PRKCB, SRSF3, RAB31, TSC1, SLC25A33, UCHL3, GH, GRB14, REG1, KLF3	2156	269	17911	1.38973	1	0.320882	34.8621
GOTERM_BP_FAT	GO:0035303~regulation of dephosphorylation	29	1.09187	0.0209795	MEF2C, TIPRL, PIN1, TSKS, RRP1B, CD2BP2, PPP2CA, CDCA2, RGN, SPRED1, PPP2R2B, PPP1R14B, PPP1R36, HPN, TMEM225, MYO1D, CAMSAP3, YWHAE, PRKCD, SLC7A14, PPP1R17, FARP1, CSRNP3, TSC1, CD300A, CMYA5, PDGFRB, SYTL2, CALM1	2156	157	17911	1.53451	1	0.320967	34.9262
GOTERM_BP_FAT	GO:0045912~negative regulation of carbohydrate metabolic process	14	0.527108	0.0212156	TRP53, ENPP1, LEPR, MUP3, SIRT6, FAM132A, PARK2, ACTN3, CBFA2T3, ADIPOQ, TMEM59, CLK2, MYOG, TINF2	2156	59	17911	1.97127	1	0.323428	35.2434
GOTERM_BP_FAT	GO:0070059~intrinsic apoptotic signaling pathway in response to endoplasmic reticulum stress	14	0.527108	0.0212156	TRP53, CEBPB, SYVN1, PML, TRIB3, PARK2, BAK1, HYOU1, ATF4, MAP3K5, BOK, BAX, GRINA, ATP2A1	2156	59	17911	1.97127	1	0.323428	35.2434
GOTERM_BP_FAT	GO:0043010~camera-type eye development	57	2.14608	0.0212805	HMGN1, MYH15, ACVRL1, NR2E3, JAG1, PAX2, TSPAN12, BAK1, GATA3, RARA, DSCAM, RARG, CRYAA, CRYAB, SIX3, DLL1, SLC7A11, THY1, HIF1A, SERPINF1, CC2D2A, TFAP2B, PDGFRA, PYGO2, PDGFRB, UCHL3, CRYBA1, MDM1, ACHE, FKBP8, CYP1B1, CLCN2, CRB1, CRB2, BCL11B, FAT1, CASZ1, SKIL, NES, NF2, VHL, AHI1, BFSP2, LIM2, RD3, KDR, PROM1, NTRK3, LAMA1, NOTCH2, TULP1, BAX, NTRK2, CTNS, CACNA1C, RCN1, RHO	2156	356	17911	1.33014	1	0.323725	35.3304
GOTERM_BP_FAT	GO:0038083~peptidyl-tyrosine autophosphorylation	12	0.451807	0.0213816	STYK1, FGR, PTK2B, HCK, LCK, MAPK3, CTNND1, FES, AATK, MATK, TEC, KDR	2156	47	17911	2.12107	1	0.324474	35.4657
GOTERM_BP_FAT	GO:0071375~cellular response to peptide hormone stimulus	42	1.58133	0.0213912	ENPP1, CRHBP, IL18, TRIB3, FAM132A, CPEB1, PPAT, AHSG, SESN3, MEN1, AKT1, EIF4EBP1, GOT1, EEF2K, TBC1D4, SHC1, PLCB1, PIK3R3, CAMK2A, BGLAP2, AKT3, VWA2, IRS4, CDC6, PTPN6, PTPRE, MYO1C, BAIAP2, SOCS1, ANXA5, ADIPOQ, PRKCD, USF1, PRKCB, SRSF3, RAB31, TSC1, SLC25A33, UCHL3, GH, GRB14, REG1	2156	248	17911	1.40692	1	0.324076	35.4785
GOTERM_BP_FAT	GO:0070231~T cell apoptotic process	13	0.489458	0.0214401	AKT1, WNT5A, TRP53, BAK1, TSC22D3, HIF1A, IL2RA, VHL, BAX, FADD, FAS, PDCD1, PDCD7	2156	53	17911	2.03769	1	0.324169	35.5438
GOTERM_BP_FAT	GO:0045765~regulation of angiogenesis	40	1.50602	0.021622	WNT5A, ACVRL1, CYP1B1, PGF, PML, EGLN1, ISM1, CCL24, WARS, TSPAN12, PTGIS, LECT1, AGGF1, PTK2B, ZC3H12A, RHOB, TIE1, RUNX1, FGF1, ADGRB2, SP100, DLL1, ECM1, PLG, BRCA1, ANXA3, PRKCB, KDR, CRHR2, HIF1A, SERPINF1, GTF2I, CD59A, ITGA5, STAB1, CD34, ECSCR, NFE2L2, UTS2R, SEMA4A	2156	234	17911	1.42009	1	0.325917	35.7861
GOTERM_BP_FAT	GO:0043069~negative regulation of programmed cell death	136	5.12048	0.0217499	MEF2C, STIL, HMGCR, IL18, BTC, NAA15, AURKB, HMGN5, GDNF, GATA1, DAB2, NLRC4, BDNF, SIN3A, ATG5, GATA3, TDGF1, TRP63, RGN, RARA, FAS, CCAR2, API5, ACAA2, RARG, CRYAA, CRYAB, DRAXIN, FADD, PIM3, DLL1, PIM2, CTNNA1, PLAUR, HIF1A, KRT18, SYCP3, ARRB1, TFAP2B, PDGFRB, NFE2L2, WNT5A, SYVN1, HAX1, PKHD1, MRE11A, CLU, HSPA1B, GCLM, PIN1, FGG, NPM1, FCER1G, FAIM, HELLS, TRP53, BHLHE23, SMAD6, MET, BRCA1,…	2156	951	17911	1.18804	1	0.326987	35.9561
GOTERM_BP_FAT	GO:0090068~positive regulation of cell cycle process	36	1.35542	0.0218363	WNT5A, FGF8, E2F8, BTC, PML, RDX, AURKB, CDC45, SIN3A, DDX11, CTGF, NPM1, H2AFY, RANBP1, MYOG, NDRG1, PLCB1, CDCA5, ORC1, FEN1, CCAR2, INSM1, TRP53, CDC6, ANP32B, MET, ESPL1, RB1, PRKCE, BRCA1, CDC25B, SGOL2A, PLK4, EPGN, PHB2, PDGFRB	2156	206	17911	1.4518	1	0.327538	36.0706
GOTERM_BP_FAT	GO:0051279~regulation of release of sequestered calcium ion into cytosol	17	0.64006	0.0219425	SRI, PTPN6, JPH2, PRKCE, DBI, THY1, GSTM7, ANK2, ATG5, PTK2B, UBASH3B, BAX, CAMK2D, LIME1, CASQ1, CASQ2, CALM1	2156	78	17911	1.81061	1	0.328329	36.211
GOTERM_BP_FAT	GO:0043588~skin development	46	1.73193	0.0219812	WNT5A, KRT6A, GPRC5D, ALOXE3, TRPV1, SAV1, DICER1, ITGB4, CTNND1, TRIM16, PRSS8, AKT1, VDR, FOXQ1, KRT27, BARX2, PPL, POU2F3, BCL11B, OVOL1, TRP63, ALOX12B, H2AFY, POU3F1, ALX4, RUNX1, PRR9, TMEM79, EDARADD, SCD1, MAP2K1, DLL1, EDAR, DBI, COL5A2, EVPL, NCOA3, KRT76, ST14, H2AFY2, CLDN1, TFAP2B, RYR1, DSP, KRT71, ASPRV1	2156	277	17911	1.37959	1	0.328288	36.2622
GOTERM_BP_FAT	GO:0090505~epiboly involved in wound healing	9	0.338855	0.0222717	TMEFF2, ACVRL1, PLET1, ITGA5, SCNN1G, ARHGAP24, PHLDB2, FLNA, MMP12	2156	30	17911	2.49225	1	0.33133	36.6447
GOTERM_BP_FAT	GO:0044319~wound healing, spreading of cells	9	0.338855	0.0222717	TMEFF2, ACVRL1, PLET1, ITGA5, SCNN1G, ARHGAP24, PHLDB2, FLNA, MMP12	2156	30	17911	2.49225	1	0.33133	36.6447
GOTERM_BP_FAT	GO:0051569~regulation of histone H3-K4 methylation	9	0.338855	0.0222717	GFI1B, GATA3, PYGO2, H2AFY, CTCFL, AUTS2, NELFE, MYB, BRCA1	2156	30	17911	2.49225	1	0.33133	36.6447
GOTERM_BP_FAT	GO:1903335~regulation of vacuolar transport	9	0.338855	0.0222717	MTMR2, DAB2, EZR, ARF1, DNAJC13, MAP2K1, MAPK3, RDX, SNX3	2156	30	17911	2.49225	1	0.33133	36.6447
GOTERM_BP_FAT	GO:0008584~male gonad development	28	1.05422	0.0223791	WNT5A, SOX3, YBX3, TLR3, INSL6, AHSG, GATA1, BOK, GATA3, NKX2-1, NKX3-1, PATZ1, RARA, SEMA3A, AMHR2, SGPL1, TESC, NASP, ARID5B, CTNNA1, KDR, BAX, PDGFRA, MAP7, BIK, TSX, PLEKHA1, NUP210L	2156	151	17911	1.54047	1	0.332121	36.7856
GOTERM_BP_FAT	GO:0046546~development of primary male sexual characteristics	28	1.05422	0.0223791	WNT5A, SOX3, YBX3, TLR3, INSL6, AHSG, GATA1, BOK, GATA3, NKX2-1, NKX3-1, PATZ1, RARA, SEMA3A, AMHR2, SGPL1, TESC, NASP, ARID5B, CTNNA1, KDR, BAX, PDGFRA, MAP7, BIK, TSX, PLEKHA1, NUP210L	2156	151	17911	1.54047	1	0.332121	36.7856
GOTERM_BP_FAT	GO:0051173~positive regulation of nitrogen compound metabolic process	237	8.92319	0.0226342	MEF2C, ADCY4, HMGN3, ADCY7, NAA15, STOML2, MED24, AURKB, SOHLH2, SIN3A, DDX11, INSIG1, DHX33, RARA, PATZ1, CREB3L3, EIF2B5, RARG, CD3D, CD40, PIM2, CRHR2, MTF1, MAPK3, PDGFRA, PDGFRB, MAD2L2, EIF2AK4, CYP1B1, MRE11A, PIN1, PFN1, TAL1, CACYBP, NKX2-1, IKZF3, IKZF2, MAP2K1, KLF12, SMAD6, MAOB, TFCP2, SMAD1, ZFP746, USF1, ATM, TNNI2, RNF4, CSRNP3, ARF4, AIRE, ENY2, HNF1A, ACVRL1, ELF3, ELF4, TRPV1, …	2156	1742	17911	1.13024	1	0.3347	37.119
GOTERM_BP_FAT	GO:0044770~cell cycle phase transition	56	2.10843	0.0227617	STIL, CHMP4B, EZH2, TTK, AKT1, MEN1, CCNE1, CDC45, EIF4EBP1, SIN3A, PRMT2, STRA8, TRP63, H2AFY, RANBP1, MYB, PLCB1, CDCA5, CABLES1, CDC6, ANP32B, SKP2, PIM2, RB1, TAF10, BCAT1, CKS1B, CACUL1, TICRR, FOXM1, MRE11A, PML, RDX, PPAT, NPM1, OVOL1, HINFP, CAMK2D, MUS81, GPNMB, CAMK2A, NFATC1, TRP53, PTPN6, NES, CDC23, ATM, CTC1, CCNB3, PHB2, KDM8, MYO16, CIRBP, TCF19, TJP3, CALM1	2156	350	17911	1.3292	1	0.335722	37.2851
GOTERM_BP_FAT	GO:0043525~positive regulation of neuron apoptotic process	16	0.60241	0.0227911	KCNMA1, TRP53, NCF2, IL18, CDC34, PARK2, AGER, ATM, PIN1, MUSK, HDAC3, ATF4, BAX, UBE2M, TFAP2B, PPP2R2B	2156	72	17911	1.84611	1	0.335556	37.3233
GOTERM_BP_FAT	GO:0031098~stress-activated protein kinase signaling cascade	41	1.54367	0.0228751	FGD2, CAV3, WNT5A, HMGCR, FOXM1, TIRAP, TLR3, PTPN22, ANKRD6, PDCD4, MEN1, AKT1, DAB2, MAP3K5, EZR, PTK2B, CTGF, HAND2, DUSP15, MARVELD3, ZC3H12A, PAFAH1B1, PLCB1, IRAK1, MAGI3, TNXB, MAP2K1, CRYAB, MET, ARHGEF5, PARK2, EDAR, AGER, CRHR2, EPHA4, HDAC3, MAPK3, NPHS1, MAPK8IP1, GADD45B, MAP3K13	2156	242	17911	1.40747	1	0.336046	37.4323
GOTERM_BP_FAT	GO:0030307~positive regulation of cell growth	31	1.16717	0.0230698	SYT1, NCBP1, SYT4, SLC44A4, TRPV2, LPAR3, L1CAM, CDH4, PIN1, AKT1, BDNF, PTK2B, SEMA7A, PAFAH1B1, LGI1, NRG1, DSCAM, HPN, CRYAA, LIMK1, NOL8, CPNE6, FDPS, PARK2, NTRK3, NCOA3, SLC25A33, PSMD10, UTS2R, SYT17, REG1	2156	172	17911	1.49728	1	0.337863	37.6845
GOTERM_BP_FAT	GO:0010469~regulation of receptor activity	22	0.828313	0.0231073	MEF2C, OPRM1, CAV3, SRI, JPH2, CRHBP, STOML1, SOCS4, SOCS5, AGER, GSTM7, DAPK1, CBLC, ZGPAT, RASGRF2, EPGN, PTK2B, RASGRF1, PPP2CA, NEURL1A, CASQ2, CALM1	2156	111	17911	1.64653	1	0.33779	37.7329
GOTERM_BP_FAT	GO:0051403~stress-activated MAPK cascade	39	1.46837	0.0231247	FGD2, CAV3, WNT5A, HMGCR, FOXM1, TIRAP, TLR3, PTPN22, ANKRD6, PDCD4, MEN1, AKT1, MAP3K5, DAB2, EZR, PTK2B, CTGF, HAND2, DUSP15, MARVELD3, ZC3H12A, PAFAH1B1, PLCB1, IRAK1, MAGI3, TNXB, CRYAB, MET, ARHGEF5, PARK2, EDAR, AGER, CRHR2, EPHA4, HDAC3, NPHS1, MAPK8IP1, GADD45B, MAP3K13	2156	228	17911	1.42102	1	0.337479	37.7555
GOTERM_BP_FAT	GO:0030198~extracellular matrix organization	39	1.46837	0.0231247	FMOD, PHLDB1, CYP1B1, ELF3, HSD17B12, ELN, VTN, DDR2, ABI3BP, APLP1, GSN, CRISPLD2, CTGF, ACAN, LOX, COL11A1, DPP4, B4GALT1, COL4A4, HPN, TNXB, VHL, MYO1E, FLOT1, FSCN1, NID2, COL5A2, PLG, MMP12, CSGALNACT1, LAMA1, COL19A1, HAS1, ITGA8, NPHS1, PDGFRA, LAMC2, ANTXR1, PHLDB2	2156	228	17911	1.42102	1	0.337479	37.7555
GOTERM_BP_FAT	GO:0048858~cell projection morphogenesis	120	4.51807	0.0232066	SYT1, STIL, SYT4, STK36, LRTM2, LPAR3, L1CAM, ITPKA, ZIC2, BDNF, PACSIN1, SEMA7A, GATA3, LGI1, DSCAM, KIF5A, DRAXIN, BAIAP2, PLXNB3, PTPRO, FARP1, NUMBL, THY1, NCAM1, CC2D2A, RAB17, STMN1, EIF2AK4, AKAP4, KIF26B, WNT5A, PLXNC1, ACHE, SNAP91, CCDC13, PKHD1, XLR3B, ONECUT2, CLU, SLC11A2, HOXA1, RNF165, NKX2-1, SKIL, SPAG6L, MAP2K1, CPNE6, SPTBN4, MET, EVL, GAS8, AK7, KDR, NTRK3, CORO1C, EPHA4, LAMA…	2156	830	17911	1.20109	1	0.337938	37.8612
GOTERM_BP_FAT	GO:1900046~regulation of hemostasis	18	0.677711	0.0234503	DMTN, KNG2, ASIC2, SERPING1, FAM46A, ANXA5, PRKCD, PLG, PROC, FGG, SERPINE2, UBASH3B, CD34, PDGFRA, VKORC1, FCER1G, NFE2L2, TEC	2156	85	17911	1.75924	1	0.340312	38.1745
GOTERM_BP_FAT	GO:0030193~regulation of blood coagulation	18	0.677711	0.0234503	DMTN, KNG2, ASIC2, SERPING1, FAM46A, ANXA5, PRKCD, PLG, PROC, FGG, SERPINE2, UBASH3B, CD34, PDGFRA, VKORC1, FCER1G, NFE2L2, TEC	2156	85	17911	1.75924	1	0.340312	38.1745
GOTERM_BP_FAT	GO:0032526~response to retinoic acid	23	0.865964	0.023849	MEF2C, TRP53, TESC, RARG, GDAP1, CYP26A1, PAX2, SLC10A3, NTRK3, HOXA1, BRINP1, BRINP2, STRA8, SERPINF1, PTK2B, CLK2, PDGFRB, OVCA2, MAP7, MYOG, RARA, TIE1, RUNX1	2156	118	17911	1.61926	1	0.344493	38.684
GOTERM_BP_FAT	GO:0098911~regulation of ventricular cardiac muscle cell action potential	5	0.188253	0.0241169	DSG2, DSP, DSC2, CACNA1C, CTNNA3	2156	10	17911	4.15376	1	0.347108	39.0241
GOTERM_BP_FAT	GO:0021612~facial nerve structural organization	5	0.188253	0.0241169	NRP2, HOXA1, HOXB1, EGR2, SEMA3A	2156	10	17911	4.15376	1	0.347108	39.0241
GOTERM_BP_FAT	GO:2001204~regulation of osteoclast development	5	0.188253	0.0241169	CLDN18, SLC9B2, LTF, GPR68, TJP2	2156	10	17911	4.15376	1	0.347108	39.0241
GOTERM_BP_FAT	GO:0007517~muscle organ development	61	2.29669	0.0242968	MEF2C, FGF8, JPH2, MYH15, HMGCR, G6PDX, MYBPC3, YBX3, ANKRD1, PAX3, TTN, MED20, MEGF10, WNT2, BDNF, DES, ZFP689, NEURL1A, NRG1, ALX4, CHRNA1, COL11A1, METTL8, EGR2, GSC, CRYAB, ARID5B, FLOT1, DLL1, RB1, ACTN3, NCAM1, CRHR2, CFL2, RYR1, DSP, CASQ1, SGCB, CAV3, WNT5A, EID2, SAV1, ELN, EGLN1, PIN1, FAM65B, TSC22D3, DNER, HEG1, MYOG, TBX5, MET, FDPS, MYLPF, SIRT6, KCNK2, TNNI1, HDAC3, COL19A1, NPHS1,…	2156	388	17911	1.30608	1	0.34868	39.2514
GOTERM_BP_FAT	GO:0097484~dendrite extension	8	0.301205	0.0245035	SYT1, BDNF, SYT4, CPNE6, BCL11A, PARK2, SYT17, REG1	2156	25	17911	2.6584	1	0.350553	39.5117
GOTERM_BP_FAT	GO:0010661~positive regulation of muscle cell apoptotic process	8	0.301205	0.0245035	TRP53, MAP3K5, ARRB1, HMGCR, CAMK2D, BNIP3, PDCD4, CAMK2A	2156	25	17911	2.6584	1	0.350553	39.5117
GOTERM_BP_FAT	GO:0031532~actin cytoskeleton reorganization	17	0.64006	0.024541	MICALL2, PHACTR1, DMTN, HAX1, HCK, BAIAP2, FES, FLNA, FARP2, NTRK3, SMAP1, EZR, ARPC2, GSN, SHC1, ANTXR1, CDC42BPB	2156	79	17911	1.78769	1	0.350461	39.5588
GOTERM_BP_FAT	GO:0007009~plasma membrane organization	46	1.73193	0.024608	CALCR, PRX, CAV3, LYPD1, ATP1B3, DPP10, CLU, RDX, MTSS1L, AKT1, PACSIN1, DAB2, ANK1, EZR, TMED2, ANK2, CRB1, TMEM59, DMKN, FCER1G, NDRG1, ANO7, ACSL3, HECTD1, EFR3B, FYB, TMEFF2, TESC, BAIAP2, FLOT1, SPTBN4, VIL1, ARHGEF16, CRB3, ADIPOQ, LDLRAP1, PRKCD, ATP2C2, RAB31, KRT18, ATP2A2, PKP3, GOLPH3, MAP7, SYTL2, SPTB	2156	279	17911	1.3697	1	0.350709	39.6428
GOTERM_BP_FAT	GO:0043062~extracellular structure organization	39	1.46837	0.0246118	FMOD, PHLDB1, CYP1B1, ELF3, HSD17B12, ELN, VTN, DDR2, ABI3BP, APLP1, GSN, CRISPLD2, CTGF, ACAN, LOX, COL11A1, DPP4, B4GALT1, COL4A4, HPN, TNXB, VHL, MYO1E, FLOT1, FSCN1, NID2, COL5A2, PLG, MMP12, CSGALNACT1, LAMA1, COL19A1, HAS1, ITGA8, NPHS1, PDGFRA, LAMC2, ANTXR1, PHLDB2	2156	229	17911	1.41482	1	0.350228	39.6476
GOTERM_BP_FAT	GO:0099003~vesicle mediated transport in synapse	19	0.715361	0.0247622	PLD2, SYT1, SYT4, SYT8, SNAPIN, NAPB, RPH3A, CADPS, PACSIN1, ATP2A2, SYTL4, SPTBN2, SYT13, SV2B, SNAP23, SYTL3, UNC13C, SYT17, SNAP25	2156	92	17911	1.71568	1	0.351435	39.8359
GOTERM_BP_FAT	GO:0035725~sodium ion transmembrane transport	19	0.715361	0.0247622	CAV3, FXYD1, TESC, SLC8A2, SCN2B, ATP1B3, STOML1, ATP12A, PKD2L1, ARF1, SLC17A1, SLC17A2, SCN9A, CAMK2D, SLC9C1, SCNN1G, PLCB1, HCN3, GLRX	2156	92	17911	1.71568	1	0.351435	39.8359
GOTERM_BP_FAT	GO:0010522~regulation of calcium ion transport into cytosol	19	0.715361	0.0247622	SRI, PTPN6, JPH2, PML, PRKCE, DBI, THY1, GSTM7, BAK1, ANK2, ATG5, PTK2B, UBASH3B, BAX, CAMK2D, LIME1, CASQ1, CASQ2, CALM1	2156	92	17911	1.71568	1	0.351435	39.8359
GOTERM_BP_FAT	GO:0098900~regulation of action potential	12	0.451807	0.0248151	CAV3, ANK2, ATP2A2, DSG2, TRPA1, CAMK2D, DSP, DSC2, CACNA1C, KCNIP1, GJA5, CTNNA3	2156	48	17911	2.07688	1	0.351519	39.9021
GOTERM_BP_FAT	GO:0032147~activation of protein kinase activity	36	1.35542	0.0249146	WNT5A, CKS1B, GNAI2, IL18, TLR1, TIRAP, LPAR3, LPAR1, COPS8, KISS1R, MAP3K5, DAB2, PTK2B, C1QTNF2, TDGF1, PDGFC, SHC1, NRG1, FGF1, IRAK1, MAP2K1, LAMTOR2, MET, ERP29, SOCS1, TPX2, PRKCD, GRM5, NTRK3, GRM4, PLCE1, ARRB1, CD300A, EPGN, GADD45B, MAP3K13	2156	208	17911	1.43784	1	0.352134	40.0261
GOTERM_BP_FAT	GO:0061041~regulation of wound healing	25	0.941265	0.0250172	DMTN, GJD4, KNG2, HMGCR, VIL1, ASIC2, SERPING1, FAM46A, ANXA5, PRKCE, AGER, PRKCD, PLG, PROC, FGG, SERPINE2, GSN, CD34, UBASH3B, PDGFRA, VKORC1, FCER1G, NFE2L2, PHLDB2, TEC	2156	132	17911	1.57339	1	0.352784	40.1539
GOTERM_BP_FAT	GO:0032990~cell part morphogenesis	124	4.66867	0.0250478	SYT1, STIL, SYT4, STK36, LRTM2, LPAR3, L1CAM, ITPKA, ZIC2, PACSIN1, BDNF, SEMA7A, GATA3, LGI1, DSCAM, KIF5A, DRAXIN, BAIAP2, PLXNB3, PTPRO, FARP1, NUMBL, THY1, NCAM1, CC2D2A, RAB17, STMN1, EIF2AK4, AKAP4, KIF26B, WNT5A, PLXNC1, ACHE, SNAP91, CCDC13, PKHD1, XLR3B, ONECUT2, CLU, SLC11A2, HOXA1, RNF165, NKX2-1, SKIL, SPAG6L, MAP2K1, CPNE6, SPTBN4, MET, EVL, GAS8, AK7, KDR, NTRK3, CORO1C, EPHA4, LAMA…	2156	863	17911	1.19366	1	0.35261	40.1919
GOTERM_BP_FAT	GO:1903305~regulation of regulated secretory pathway	22	0.828313	0.0253213	PLD2, SYT1, CDK5R2, FGR, SYT4, ZP3, CACNA1I, SYT8, NAPB, FES, RPH3A, CADPS, ARF1, ATP2A2, RAC2, CD300A, SYTL4, FCER1G, RAB15, SYTL3, SYT17, RAB27A	2156	112	17911	1.63183	1	0.355192	40.531
GOTERM_BP_FAT	GO:0001667~ameboidal-type cell migration	55	2.07078	0.0253861	NRP2, DMTN, FGF8, ACVRL1, PAX3, GDNF, DDR2, AKT1, SEMA7A, GATA3, TDGF1, SEMA3D, RHOB, RAB25, SEMA3A, ATOH8, FGF1, DPP4, ALX1, FGF4, SGPL1, SP100, ARID5B, VIL1, PRKCE, CCR6, HIF1A, SERPINF1, HAS1, NFE2L2, SEMA4A, CER1, WNT5A, CYP1B1, NANOS1, PML, ITGB4, PFN1, DOCK1, PTK2B, HAND2, MARVELD3, FAT2, ZC3H12A, PAFAH1B1, VHL, MET, EVL, AGER, ANXA3, KDR, CORO1C, CDH13, PECAM1, SH3BGRL3	2156	345	17911	1.32439	1	0.355403	40.6111
GOTERM_BP_FAT	GO:0050678~regulation of epithelial cell proliferation	52	1.95783	0.0254052	MEF2C, HMGN1, ACVRL1, PGF, PAX2, MEN1, AKT1, WNT2, DAB2, HTRA1, GATA3, WDR77, TRP63, RGN, ATOH8, FGF1, EGFL7, PLXNB3, CDK6, RB1, MMP12, GLUL, SERPINF1, PYGO2, WNT5A, RAP1GAP, SAV1, CCL24, VDR, LECT1, AGGF1, NRARP, BCL11B, MARVELD3, NPM1, NKX3-1, AMICA1, TINF2, B4GALT1, HPN, VHL, ZFP703, AGER, ECM1, KDR, CDH13, EPGN, BAX, PHB2, IFT52, REG1, NFIB	2156	323	17911	1.33743	1	0.355097	40.6347
GOTERM_BP_FAT	GO:0071248~cellular response to metal ion	26	0.978916	0.0254632	WNT5A, CEBPA, MEF2C, SYT1, DMTN, ALAD, GLRA1, CRHBP, CPNE6, CPNE7, SLC34A1, BNIP3, CYP1A2, TRPM2, ATF4, SERPINF1, TFRC, GSN, RYR3, CACYBP, EEF2K, CPNE3, MYOG, FAS, RASA4, DPEP1	2156	139	17911	1.55392	1	0.355229	40.7062
GOTERM_BP_FAT	GO:0033559~unsaturated fatty acid metabolic process	23	0.865964	0.0260435	SCD1, CYP2G1, CYP2C66, SCD3, CYP2C55, CYP1B1, CYP2C44, CYP2F2, ALOXE3, CYP2C69, GGT1, CYP2B10, CYP2B23, GSTM7, PNPLA8, PTGIS, PTGDS, ELOVL5, CYP2B19, MAPK3, ALOX12B, ALOX5, CYP2A4	2156	119	17911	1.60565	1	0.361204	41.4176
GOTERM_BP_FAT	GO:0045935~positive regulation of nucleobase-containing compound metabolic process	223	8.39608	0.0261901	MEF2C, ADCY4, HMGN3, ADCY7, NAA15, STOML2, MED24, AURKB, SOHLH2, SIN3A, DDX11, INSIG1, DHX33, RARA, PATZ1, CREB3L3, RARG, CD3D, CD40, PIM2, CRHR2, MTF1, MAPK3, PDGFRA, PDGFRB, MAD2L2, CYP1B1, MRE11A, PIN1, PFN1, TAL1, CACYBP, NKX2-1, IKZF3, IKZF2, KLF12, MAP2K1, SMAD6, TFCP2, SMAD1, ZFP746, USF1, ATM, TNNI2, RNF4, CSRNP3, ARF4, AIRE, ENY2, HNF1A, ACVRL1, ELF3, ELF4, MCF2L, RRN3, STRA8, FGF1, MYB,…	2156	1637	17911	1.13169	1	0.36231	41.5961
GOTERM_BP_FAT	GO:0070296~sarcoplasmic reticulum calcium ion transport	7	0.263554	0.0262524	ANK2, ATP2A2, ATP2A1, RYR1, CACNG1, CASQ1, CASQ2	2156	20	17911	2.90763	1	0.362475	41.6717
GOTERM_BP_FAT	GO:0007063~regulation of sister chromatid cohesion	7	0.263554	0.0262524	SGOL2A, DDX11, H2AFY, RB1, CDCA5, HDAC8, FEN1	2156	20	17911	2.90763	1	0.362475	41.6717
GOTERM_BP_FAT	GO:1903859~regulation of dendrite extension	7	0.263554	0.0262524	SYT1, SYT4, CPNE6, BCL11A, PARK2, SYT17, REG1	2156	20	17911	2.90763	1	0.362475	41.6717
GOTERM_BP_FAT	GO:0086073~bundle of His cell-Purkinje myocyte adhesion involved in cell communication	4	0.150602	0.0262588	DSG2, DSP, DSC2, CTNNA3	2156	6	17911	5.53834	1	0.362022	41.6794
GOTERM_BP_FAT	GO:0048597~post-embryonic camera-type eye morphogenesis	4	0.150602	0.0262588	HMGN1, BAK1, BAX, KDR	2156	6	17911	5.53834	1	0.362022	41.6794
GOTERM_BP_FAT	GO:0015871~choline transport	4	0.150602	0.0262588	SLC5A7, SCN4A, SEC14L1, SLC22A2	2156	6	17911	5.53834	1	0.362022	41.6794
GOTERM_BP_FAT	GO:0042327~positive regulation of phosphorylation	133	5.00753	0.0263091	MEF2C, STIL, HMGCR, FAM20A, IL18, TLR1, TIRAP, LPAR3, TLR3, PTPN22, VTN, LPAR1, ANKRD6, GATA1, DAB2, BDNF, MAP3K5, CTGF, SEMA7A, TDGF1, RARA, GDF9, PDGFC, FAS, FAM150B, DSCAM, MAGI3, CRYAA, SOCS1, ERP29, CD40, PLAUR, CRHR2, PLCE1, ARRB1, MAPK3, PDGFRA, PDGFRB, MST1R, MAD2L2, WNT5A, FGD2, CDK5R2, CACUL1, HAX1, FGR, GNAI2, MRE11A, CLU, PIN1, MUSK, FGG, DUSP15, NPM1, NKX3-1, TEC, TRP53, MAP2K1, LAMT…	2156	934	17911	1.18298	1	0.362055	41.7405
GOTERM_BP_FAT	GO:0032835~glomerulus development	15	0.564759	0.0265893	COL4A4, MEF2C, MYO1E, CTNND1, JAG1, PAX2, ADIPOQ, PTPRO, PROM1, NOTCH2, PLCE1, CD34, NPHS1, PDGFRA, PDGFRB	2156	67	17911	1.85989	1	0.364618	42.0792
GOTERM_BP_FAT	GO:0043407~negative regulation of MAP kinase activity	15	0.564759	0.0265893	CAV3, PTPN6, HMGCR, PTPN22, PDCD4, PRKCD, ADIPOQ, FEM1A, RGS14, IRAK3, CBLC, CD300A, DUSP16, MAPK8IP1, SPRED1	2156	67	17911	1.85989	1	0.364618	42.0792
GOTERM_BP_FAT	GO:0048592~eye morphogenesis	31	1.16717	0.0266323	HMGN1, NR2E3, JAG1, PAX2, BAK1, TSPAN12, CRB1, CRB2, FAT1, CASZ1, DSCAM, RARG, BHLHE23, CRYAA, VHL, SIX3, AHI1, DLL1, COL5A2, THY1, KDR, TRPM1, GABRR2, PROM1, NOTCH2, TULP1, HIF1A, BAX, NTRK2, TFAP2B, MFAP2	2156	174	17911	1.48007	1	0.364567	42.1311
GOTERM_BP_FAT	GO:0055088~lipid homeostasis	24	0.903614	0.0266525	CAV3, CEBPA, LPL, HPN, ACADSB, GIP, PLA2G10, ACOXL, ORMDL1, IL18, SLC37A4, USF1, LDLRAP1, ABCG1, PNPLA5, ABCB4, MTTP, APOB, GOT1, ABCG5, NUS1, PLSCR3, LIPC, ETFA	2156	126	17911	1.58238	1	0.364266	42.1554
GOTERM_BP_FAT	GO:0016567~protein ubiquitination	98	3.68976	0.0266765	MKRN1, RUSC1, PTPN22, MED24, MED20, KLHL8, RNF141, ATG5, BTBD1, CDCA3, RNF145, NDNL2, ENC1, SOCS1, SOCS6, SKP2, MTA1, SOCS4, SOCS5, ASB9, UHRF1, UBR7, ARRB1, SIAH1B, FBXL5, ASB3, FBXO15, NFE2L2, MAD2L2, DCUN1D3, ASB4, ASB7, SYVN1, FBXO40, CACUL1, CLU, ASB12, CDC34, TRIML1, ASB17, PIN1, UBE2D3, RNF165, NPM1, KBTBD7, RNF10, RNF167, HECTD1, FBXO2, CDC23, BRCA1, TRIM56, CBLC, RNF7, RNF4, KLHDC8A, RNF…	2156	667	17911	1.22059	1	0.364008	42.1843
GOTERM_BP_FAT	GO:0046033~AMP metabolic process	6	0.225904	0.0267153	ADSS, ADSSL1, AK1, AK3, NT5E, PRPS1	2156	15	17911	3.32301	1	0.363913	42.2311
GOTERM_BP_FAT	GO:0051347~positive regulation of transferase activity	75	2.8238	0.0267931	MEF2C, HMGN1, STIL, IL18, TLR1, EZH2, TIRAP, LPAR3, LPAR1, AURKB, COPS8, DDR2, PIFO, AKT1, DAB2, MAP3K5, KISS1R, TDGF1, LTF, SHC1, PDGFC, NEURL1A, FGF1, NRG1, CDC6, IRAK1, MAGI3, ZP3, SOCS1, ARHGEF5, ERP29, TPX2, ARRDC4, CD40, PRKCD, GRM5, GRM4, PLCE1, ARRB1, MAPK3, PDGFRA, PDGFRB, MST1R, GADD45B, DCUN1D3, MAP3K13, FGD2, WNT5A, CKS1B, CDK5R2, FGR, GNAI2, CACUL1, MRE11A, CLU, TRIB3, PIN1, SERINC2,…	2156	494	17911	1.26126	1	0.364242	42.3245
GOTERM_BP_FAT	GO:0014070~response to organic cyclic compound	142	5.34639	0.0268174	MEF2C, LYPD1, ALAD, THRB, LMO3, SLC6A3, CRHBP, IL18, CBX3, MED24, TLR3, CNOT1, NR2E3, ANKRD1, AGXT, GDNF, GSTM7, BAK1, EIF4EBP1, DAB2, BDNF, SLC16A1, SIN3A, GOT1, CTGF, RARA, DDX21, FAS, LOX, CHRNA1, CIITA, PLD2, RARG, NCF2, CRYAA, CRYAB, SOCS1, TRPA1, SLC34A1, SKP2, PDXP, FADD, NR0B2, CYP1A2, PTPRU, CTNNA1, NCAM1, SSTR2, SSTR3, SERPINF1, RYR3, MAPK3, RYR1, PDGFRB, ADSS, CYP1B1, PANX1, HOXB13, AT…	2156	1005	17911	1.1738	1	0.363987	42.3536
GOTERM_BP_FAT	GO:0031401~positive regulation of protein modification process	152	5.72289	0.0268563	MEF2C, STIL, HMGCR, FAM20A, IL18, TLR1, TIRAP, LPAR3, TLR3, PTPN22, VTN, LPAR1, ANKRD6, GATA1, DAB2, BDNF, MAP3K5, CTGF, SEMA7A, GATA3, TDGF1, CDCA2, RARA, GDF9, PDGFC, FAS, SLC51B, FAM150B, GNL3, MAGI3, CRYAA, NDNL2, SOCS1, ERP29, SKP2, MTA1, CD40, TANK, PLAUR, CRHR2, PLCE1, ARRB1, PIAS3, MAPK3, PDGFRA, PDGFRB, MST1R, DCUN1D3, MAD2L2, FGD2, WNT5A, CDK5R2, CACUL1, GNAI2, HAX1, MRE11A, CLU, PIN1, …	2156	1082	17911	1.16704	1	0.363893	42.4003
GOTERM_BP_FAT	GO:0090504~epiboly	9	0.338855	0.0269437	TMEFF2, ACVRL1, PLET1, ITGA5, SCNN1G, ARHGAP24, PHLDB2, FLNA, MMP12	2156	31	17911	2.41186	1	0.364326	42.5051
GOTERM_BP_FAT	GO:0008299~isoprenoid biosynthetic process	9	0.338855	0.0269437	ALDH8A1, HMGCS2, RBP1, NUS1, MVD, HMGCR, FDPS, MVK, IDI1	2156	31	17911	2.41186	1	0.364326	42.5051
GOTERM_BP_FAT	GO:0021591~ventricular system development	9	0.338855	0.0269437	SPAG6L, ANP32B, MBOAT7, UCHL5, TTN, DBI, DNAH5, AK8, NUMBL	2156	31	17911	2.41186	1	0.364326	42.5051
GOTERM_BP_FAT	GO:0022411~cellular component disassembly	63	2.37199	0.0269941	DMTN, KIF24, DICER1, BNIP3, DNASE1L3, DDR2, ATG5, GSN, BOK, SLC22A3, HIST3H2A, MICAL1, LMOD1, NRG1, LMOD3, DPP4, EVA1B, PPP2R1A, PHYHIP, TMEM203, STMN2, VIL1, FLOT1, PDXP, ZFP593, MMP12, HIF1A, CFL2, SNRPB, LAMC2, STMN1, SPTB, PPY, ATG12, SLC37A4, RDX, NAPB, IRAK3, STK32A, PAFAH1B1, CLVS1, DKKL1, NEFM, TRP53, OBSCN, ALPK1, HPN, NES, MAP2K1, MAP1A, FSCN1, EVL, PARK2, ANXA5, PLG, LAMA1, NEDD1, BAX,…	2156	405	17911	1.29228	1	0.364355	42.5654
GOTERM_BP_FAT	GO:0007346~regulation of mitotic cell cycle	65	2.44729	0.0272293	STIL, FGF8, CHMP4C, CHMP4B, EZH2, BTC, TTK, AKT1, CDC45, BRINP1, EIF4EBP1, BRINP2, SIN3A, PRMT2, TRP63, H2AFY, RANBP1, PLCB1, CDCA5, CDC6, KIF11, ANP32B, PDXP, TPX2, DYNLT3, RAD9B, ESPL1, PIM3, RB1, PIM2, PRCC, BTG3, PDGFRB, CHFR, BCAT1, CKS1B, TICRR, MRE11A, PML, RDX, TRRAP, TAL1, OVOL1, CAMK2D, MUS81, NKX3-1, AATF, PAFAH1B1, GPNMB, ZWILCH, TRP53, PTPN6, EME2, MET, EME1, CDC23, ATM, CTC1, CDC25B…	2156	420	17911	1.28569	1	0.366377	42.846
GOTERM_BP_FAT	GO:0007548~sex differentiation	50	1.88253	0.0275069	FGF8, YBX3, TLR3, INSL6, SOHLH2, GATA1, BAK1, STRA8, BOK, GATA3, TRP63, GDF9, PATZ1, RARA, SEMA3A, EIF2B5, SGPL1, ZP3, ARID5B, CTNNA1, RETN, NCOA3, ARRB1, PDGFRA, OAS1D, WNT5A, SOX3, AHSG, NKX2-1, NKX3-1, HSD17B3, RUNX1, LHX8, LFNG, CYP19A1, AMHR2, TESC, CEBPB, TBX3, NASP, AXL, ATM, KDR, DACH2, BAX, MAP7, BIK, TSX, NUP210L, PLEKHA1	2156	310	17911	1.33992	1	0.368841	43.1756
GOTERM_BP_FAT	GO:1902582~single-organism intracellular transport	87	3.2756	0.0275472	DMTN, CHMP4B, IL18, CYC1, STOML2, PTPN22, TLR3, RTN2, PEX7, AKT1, DAB2, STARD4, ANK1, ANK2, SRPR, INSIG1, RANBP1, SLC51B, NOL6, PLD2, SRP54A, SRP54B, PKIG, SIX3, EDAR, LDLRAP1, PRKCD, NUPL1, FLNA, ATP2C2, LAT2, HIF1A, SEC61B, NUS1, MAPK3, TOMM20, KPNA7, KPNA4, KPNA3, RTP3, SRI, FGR, PPP3R1, PML, POLA2, PEX5L, TRAM2, TMED2, CSE1L, FOLR2, ARPC2, PPP2CA, NPM1, FCER1G, ZC3H12A, BCL6, PAFAH1B1, DYRK2,…	2156	585	17911	1.23548	1	0.368755	43.2233
GOTERM_BP_FAT	GO:0070588~calcium ion transmembrane transport	40	1.50602	0.0275974	SRI, CAV3, JPH2, PANX1, TRPV1, TRPV2, G6PDX, CACNB4, GSTM7, ATG5, ANK2, PTK2B, UBASH3B, PPP2CA, CAMK2D, RGN, AHNAK, PTPN6, SLC8A2, MCUR1, TRPA1, PRKCE, CACNG1, DBI, TRPM2, PKD2L1, THY1, ITPR2, ATP2A2, ATP2A3, RYR3, BAX, LCK, ATP2A1, RYR1, LIME1, CACNA1C, CASQ1, CASQ2, CALM1	2156	238	17911	1.39622	1	0.368775	43.2827
GOTERM_BP_FAT	GO:2000146~negative regulation of cell motility	40	1.50602	0.0275974	ACVRL1, CYP1B1, PODN, PIN1, KISS1R, MARVELD3, GATA3, IDH2, ACAN, RHOB, NKX2-1, RGN, TIE1, SEMA3A, NRG1, PLCB1, DPEP1, CYP19A1, MUC2, TMEFF2, SP100, EGFL7, TBX5, PLXNB3, EVL, SLAMF8, PTPRU, CTNNA1, ADIPOQ, AGER, THY1, CORO1C, LRP1, SERPINF1, HAS1, CD300A, NFE2L2, ARAP3, PHLDB2, SRGAP1	2156	238	17911	1.39622	1	0.368775	43.2827
GOTERM_BP_FAT	GO:0043066~negative regulation of apoptotic process	133	5.00753	0.027998	MEF2C, STIL, HMGCR, IL18, BTC, NAA15, AURKB, HMGN5, GDNF, GATA1, DAB2, NLRC4, BDNF, SIN3A, ATG5, GATA3, TDGF1, TRP63, RGN, RARA, FAS, CCAR2, API5, ACAA2, RARG, CRYAA, CRYAB, DRAXIN, FADD, PIM3, DLL1, PIM2, CTNNA1, PLAUR, HIF1A, KRT18, SYCP3, ARRB1, TFAP2B, PDGFRB, NFE2L2, WNT5A, SYVN1, HAX1, PKHD1, MRE11A, CLU, HSPA1B, GCLM, PIN1, FGG, NPM1, FCER1G, FAIM, HELLS, TRP53, SMAD6, BRCA1, KDR, HYOU1, R…	2156	936	17911	1.18045	1	0.372518	43.7543
GOTERM_BP_FAT	GO:0044089~positive regulation of cellular component biogenesis	68	2.56024	0.0281629	GDA, HNF1A, CLSTN3, IDE, LRTM2, CNOT1, LPAR1, FES, BDNF, KISS1R, GSN, CTGF, EEF2K, LMOD1, FAS, NEURL1A, ADGRB2, NRXN3, LIMK1, BAIAP2, VIL1, FLOT1, ARHGEF5, PRKCE, AMIGO1, AMIGO2, CLDN1, EPS8L2, EPS8L1, CAV3, PHLDB1, XLR3B, CLU, CDC34, CCL24, TAL1, PFN1, MUSK, SORBS3, RAC2, ARPC2, PTK2B, WIPF3, BRK1, TERF1, TRP53, NF2, MYO1C, FSCN1, ASIC2, EVL, COL16A1, TPBG, ATM, FNIP2, KDR, NTRK3, PLK4, ARF1, PS…	2156	443	17911	1.27519	1	0.373743	43.9473
GOTERM_BP_FAT	GO:0001894~tissue homeostasis	37	1.39307	0.0281762	CLDN18, HNF1A, CHMP4B, NANOS1, ADGRF5, ILDR2, AHSG, GATA1, WDR36, RAC2, PTK2B, TPP1, UBASH3B, CTGF, TRP53INP2, LTF, MUC13, AKT3, USH2A, CYP19A1, MUC2, FLT3, VHL, MAP1A, CDHR1, RB1, PIGR, KDR, PROM1, TULP1, TFRC, CD34, BAX, PDGFRB, MDM1, SASH3, RHO	2156	217	17911	1.41649	1	0.373365	43.9629
GOTERM_BP_FAT	GO:0086010~membrane depolarization during action potential	10	0.376506	0.0282246	CAV3, SCN2B, SCN3A, CACNA1I, SCN9A, SCN11A, SCN7A, CACNA1C, GJA5, SCN4A	2156	37	17911	2.24527	1	0.373358	44.0194
GOTERM_BP_FAT	GO:0071526~semaphorin-plexin signaling pathway	10	0.376506	0.0282246	NRP2, PLXNC1, HAND2, MET, PLXNB3, SEMA3D, SEMA3A, FLNA, SEMA4A, FARP2	2156	37	17911	2.24527	1	0.373358	44.0194
GOTERM_BP_FAT	GO:0046165~alcohol biosynthetic process	20	0.753012	0.0284857	CYP51, MVD, HMGCR, G6PDX, FDPS, ABCG1, VDR, APOB, GOT1, HMGCS2, NUS1, PTK2B, DHCR7, INSIG1, MVK, IPPK, FGF1, IDI1, SCP2, HSD17B7	2156	100	17911	1.6615	1	0.375582	44.3234
GOTERM_BP_FAT	GO:0002697~regulation of immune effector process	65	2.44729	0.0285797	PVR, CLDN7, A2M, IL18, PGLYRP1, PTPN22, TLR3, FES, SIN3A, ATG5, HTRA1, SEMA7A, GATA3, RARA, MYB, DPP4, RC3H1, LTA, H2-K1, PLD2, PHYHIP, CRTAM, TMEM203, EXOSC6, ZP3, FADD, SERPING1, SOCS5, CD40, CD37, CCR6, CD59A, SNRPB, CR1L, EIF2AK4, WNT5A, PPY, FGR, UNG, SLC37A4, RSAD2, NLRX1, SEC14L1, IRAK3, RAC2, FCER1G, ZC3H12A, BCL6, DKKL1, DHX58, KLK7, PTPN6, ALPK1, IL2RA, MAP1A, SLAMF8, ANXA5, VAV1, AGER,…	2156	421	17911	1.28263	1	0.376048	44.4325
GOTERM_BP_FAT	GO:0010923~negative regulation of phosphatase activity	16	0.60241	0.0286543	PPP1R36, HPN, TMEM225, MYO1D, CAMSAP3, SLC7A14, TIPRL, FARP1, TSKS, CSRNP3, RRP1B, CD2BP2, CMYA5, RGN, SYTL2, SPRED1	2156	74	17911	1.79622	1	0.37631	44.5189
GOTERM_BP_FAT	GO:0051592~response to calcium ion	24	0.903614	0.0289665	KCNMA1, MEF2C, WNT5A, DMTN, SYT1, CPNE6, CRHBP, CPNE7, TTN, ANXA5, TRPM2, MTTP, SLC25A12, FGG, PENK, PTK2B, RYR3, CACYBP, EEF2K, RANBP1, CPNE3, RASA4, DPEP1, CALM1	2156	127	17911	1.56992	1	0.379039	44.8792
GOTERM_BP_FAT	GO:0050680~negative regulation of epithelial cell proliferation	25	0.941265	0.029439	WNT5A, MEF2C, ACVRL1, RAP1GAP, SAV1, MEN1, VDR, DAB2, LECT1, MARVELD3, GATA3, NPM1, WDR77, NKX3-1, RGN, ATOH8, TINF2, HPN, CDK6, RB1, AGER, SERPINF1, PHB2, IFT52, NFIB	2156	134	17911	1.54991	1	0.383397	45.4202
GOTERM_BP_FAT	GO:1904062~regulation of cation transmembrane transport	39	1.46837	0.0295276	FXYD1, SRI, CAV3, JPH2, ATP1B3, DPP10, G6PDX, STOML1, PTPN22, CACNB4, KCNIP1, GSTM7, KCNS2, ATG5, ANK2, PTK2B, UBASH3B, PPP2CA, CAMK2D, RGN, PLCB1, AHNAK, GLRX, PTPN6, TESC, SCN2B, ASIC2, PRKCE, DBI, YWHAE, AGER, THY1, AMIGO1, ARF1, BAX, LIME1, CASQ1, CASQ2, CALM1	2156	232	17911	1.39652	1	0.383785	45.521
GOTERM_BP_FAT	GO:0046879~hormone secretion	55	2.07078	0.0297265	ENY2, HMGN3, HNF1A, HMGCR, CRHBP, LEPR, ILDR2, SLC16A1, KISS1R, DAB2, GATA3, PAX8, PDE8B, GDF9, PLCB1, GIP, TRPA1, PIM3, NR0B2, PDE4C, RPH3A, PRKCE, TRPM2, RETN, RAB11FIP5, CRHR2, GLUL, HIF1A, CHRM3, ARRB1, TFAP2B, SRI, GLUD1, FAM132A, GPR68, PEX5L, G6PC2, FGG, SYBU, NKX3-1, SNAP23, RUNX1, SNAP25, BGLAP2, GLRX, TBX3, MUP3, PARK2, ANXA5, ADIPOQ, SELT, DIO2, SYTL4, CACNA1C, SMPD3	2156	348	17911	1.31297	1	0.385301	45.7468
GOTERM_BP_FAT	GO:0006979~response to oxidative stress	64	2.40964	0.02994	FGF8, ALAD, BACH2, HNF1A, EZH2, G6PDX, BNIP3, 1600014C10RIK, PAX2, AKT1, BAK1, MAP3K5, SIN3A, GPX4, RHOB, RGN, NDUFS2, DPEP1, PLD2, CRYAA, CRYAB, TRPA1, PRKCD, SLC7A11, TRPM2, ALDH3B1, NDUFA12, HAO1, HIF1A, MTF1, LCK, PDGFRA, TXNRD2, PDGFRB, NFE2L2, KPNA4, MELK, CYP1B1, FOXM1, PML, EGLN1, GCLM, ALDH3A2, SESN3, PTK2B, ZC3H12A, CCS, GLRX, CAR3, TRP53, GNAO1, MAP2K1, MET, AXL, PARK2, ADIPOQ, RGS14, …	2156	415	17911	1.28116	1	0.386956	45.9882
GOTERM_BP_FAT	GO:0016601~Rac protein signal transduction	8	0.301205	0.0301482	CDH13, CAMK2D, BRK1, ARAP3, ARHGAP24, EPS8L2, EPS8L1, FARP2	2156	26	17911	2.55616	1	0.388547	46.2226
GOTERM_BP_FAT	GO:0045444~fat cell differentiation	36	1.35542	0.0301573	WNT5A, ENPP1, ALOXE3, LMO3, SAV1, NOC3L, ADGRF5, BNIP3, TRIB3, JAG1, ZBTB16, FAM57B, AKT1, MEDAG, GATA3, INSIG1, ZC3H12A, PLCB1, DKKL1, SCD1, CEBPA, TMEM120A, METTL8, CEBPB, EGR2, ZBTB7C, SMAD6, ARID5B, SOCS1, ADIPOQ, PLAC8, RETN, TFAP2B, UCHL3, TPH1, ARL4A	2156	211	17911	1.4174	1	0.388118	46.2329
GOTERM_BP_FAT	GO:0046883~regulation of hormone secretion	47	1.76958	0.030198	ENY2, SRI, HMGN3, HNF1A, HMGCR, CRHBP, LEPR, GLUD1, FAM132A, GPR68, PEX5L, G6PC2, SLC16A1, KISS1R, FGG, DAB2, PAX8, SYBU, NKX3-1, SCG5, PDE8B, GDF9, PLCB1, RUNX1, SNAP25, BGLAP2, GLRX, GIP, MUP3, TRPA1, PIM3, NR0B2, PARK2, PDE4C, PRKCE, ANXA5, ADIPOQ, TRPM2, CRHR2, RETN, RAB11FIP5, GLUL, HIF1A, CHRM3, ARRB1, TFAP2B, SYTL4	2156	290	17911	1.34639	1	0.38801	46.2786
GOTERM_BP_FAT	GO:0017157~regulation of exocytosis	30	1.12952	0.0305705	SYT1, CDK5R2, FGR, SYT4, SYT8, NAPB, FES, FGG, RAC2, FCER1G, LGI3, STAM, SNAP23, RAB27A, GLRX, PLD2, ZP3, CACNA1I, PARK2, RPH3A, CADPS, NCAM1, ARF1, ATP2A2, CD300A, SYTL4, RAB15, SYTL3, SYT17, SMPD3	2156	169	17911	1.47471	1	0.39124	46.6951
GOTERM_BP_FAT	GO:0001934~positive regulation of protein phosphorylation	127	4.78163	0.0311709	MEF2C, STIL, HMGCR, FAM20A, IL18, TLR1, TIRAP, LPAR3, TLR3, PTPN22, VTN, LPAR1, ANKRD6, GATA1, DAB2, BDNF, MAP3K5, CTGF, SEMA7A, TDGF1, RARA, GDF9, PDGFC, FAS, FAM150B, MAGI3, CRYAA, SOCS1, ERP29, CD40, PLAUR, CRHR2, PLCE1, ARRB1, MAPK3, PDGFRA, PDGFRB, MST1R, MAD2L2, WNT5A, FGD2, CDK5R2, HAX1, GNAI2, CACUL1, MRE11A, CLU, PIN1, MUSK, FGG, DUSP15, NPM1, NKX3-1, TEC, TRP53, MAP2K1, LAMTOR2, MET, AG…	2156	893	17911	1.18147	1	0.396713	47.3602
GOTERM_BP_FAT	GO:0033673~negative regulation of kinase activity	39	1.46837	0.0313254	CAV3, PODN, HMGCR, 1500015O10RIK, TRIB3, PTPN22, FEM1A, PDCD4, MEN1, AKT1, ZGPAT, IRAK3, AKT1S1, UBASH3B, DUSP16, NPM1, H2AFY, RGN, SPRED1, PTPN6, NF2, SOCS1, PKIG, SOCS6, SOCS4, RB1, SOCS5, PARK2, ADIPOQ, PRKCD, RGS14, THY1, CORO1C, CBLC, CD300A, PRKAR1B, LRRC66, MAPK8IP1, GADD45B	2156	233	17911	1.39053	1	0.39772	47.53
GOTERM_BP_FAT	GO:0051271~negative regulation of cellular component movement	44	1.65663	0.0313956	WNT5A, CYP1B1, ACVRL1, PODN, PKHD1, PIN1, KISS1R, MARVELD3, GATA3, IDH2, SEMA3D, ACAN, RHOB, NKX2-1, RGN, TIE1, SEMA3A, NRG1, PLCB1, DPEP1, CYP19A1, MUC2, TMEFF2, SP100, EGFL7, TBX5, PLXNB3, EVL, SLAMF8, PTPRU, CTNNA1, ADIPOQ, AGER, THY1, CORO1C, LRP1, SERPINF1, HAS1, CD300A, NFE2L2, ARAP3, PHLDB2, SRGAP1, SEMA4A	2156	269	17911	1.35885	1	0.39789	47.607
GOTERM_BP_FAT	GO:0032446~protein modification by small protein conjugation	104	3.91566	0.0314435	MKRN1, RUSC1, PTPN22, MED24, MED20, KLHL8, RNF141, ATG5, BTBD1, RNF145, CDCA3, GNL3, NDNL2, SOCS1, ENC1, SKP2, SOCS6, MTA1, SOCS4, SOCS5, ASB9, UHRF1, UBR7, ARRB1, SIAH1B, PIAS3, FBXL5, ASB3, NFE2L2, FBXO15, DCUN1D3, MAD2L2, ASB4, ASB7, SYVN1, FBXO40, CACUL1, CLU, ASB12, CDC34, TRIML1, ASB17, PIN1, UBE2D3, RNF165, NPM1, KBTBD7, RNF10, RNF167, HECTD1, FBXO2, CDC23, BRCA1, CBLC, TRIM56, RNF7, RNF4,…	2156	717	17911	1.205	1	0.397839	47.6595
GOTERM_BP_FAT	GO:0015031~protein transport	234	8.81024	0.0317511	SNCG, HMGN3, SYT4, PTPN22, HOOK3, HOOK2, STAM, RAB25, RAB27A, CRTAM, SRP54A, SRP54B, TRPA1, PIM3, CD40, YIF1A, CRHR2, GLUL, ATP2C2, KRT18, RAB18, CD34, MAPK3, RAB17, RAB15, RTP3, IL1R2, AHCTF1, FAM132A, PEX5L, TRAM2, STX12, RAC2, SYBU, IDH2, PPP2R2B, NOTCH2, EI24, RABEP2, ARF1, ARF4, SYTL4, SYTL2, SYTL3, STEAP3, OPRM1, ENY2, HNF1A, RAB5B, GRIP1, MYBPC1, GJA5, RTN2, DNAJC14, SRPR, FRAT1, RAB6A, TO…	2156	1733	17911	1.12173	1	0.400342	47.9953
GOTERM_BP_FAT	GO:0071333~cellular response to glucose stimulus	25	0.941265	0.0318611	ENY2, SRI, MEF2C, HMGCR, LEPR, FAM132A, GPR68, PAX2, GCLM, SLC29A1, MEN1, SIN3A, PPP2CA, PDK3, MUP3, TRPA1, PIM3, PARK2, SELT, PEO1, RAB11FIP5, CRHR2, HIF1A, SERPINF1, ARRB1	2156	135	17911	1.53843	1	0.400896	48.1149
GOTERM_BP_FAT	GO:0007173~epidermal growth factor receptor signaling pathway	18	0.677711	0.0319222	ADGRE4, BTC, VIL1, SOCS4, PIGR, SOCS5, FES, PLAUR, CBLC, ZGPAT, RNF115, EPGN, PTK2B, ARF4, TDGF1, SHC1, NEURL1A, SHC3	2156	88	17911	1.69926	1	0.400968	48.1811
GOTERM_BP_FAT	GO:0035710~CD4-positive, alpha-beta T cell activation	16	0.60241	0.0319715	CEBPB, IL18, STOML2, RSAD2, SOCS5, LY9, BATF, CCR6, GATA3, BCL6, RARA, MYB, PLA2G2D, SASH3, SEMA4A, RC3H1	2156	75	17911	1.77227	1	0.400927	48.2346
GOTERM_BP_FAT	GO:0010332~response to gamma radiation	13	0.489458	0.0320718	TRP53, CRYAB, PML, ATM, RAD51, MEN1, BAK1, RNF4, GATA3, BAX, TRP63, H2AFX, DCUN1D3	2156	56	17911	1.92853	1	0.401381	48.3432
GOTERM_BP_FAT	GO:0007411~axon guidance	36	1.35542	0.0320823	NRP2, DCC, ABLIM1, WNT5A, FGF8, PLXNC1, L1CAM, CDH4, ZIC2, HOXA1, BDNF, RNF165, GATA3, BCL11B, SEMA3D, NKX2-1, SEMA3A, LGI1, DSCAM, EGR2, PLA2G10, KIF5A, DRAXIN, FLOT1, PLXNB3, EVL, DPYSL2, PTPRO, NCAM1, EPHA4, LAMA1, CNTN4, CHL1, SEMA4A, KIF26B, NFIB	2156	212	17911	1.41071	1	0.400962	48.3546
GOTERM_BP_FAT	GO:0051054~positive regulation of DNA metabolic process	36	1.35542	0.0320823	CYP1B1, UNG, MRE11A, FOXM1, E2F8, PML, STOML2, AURKB, AKT1, PFN1, DDX11, PTK2B, NPM1, CACYBP, PDGFC, SHC1, TINF2, GNL3, EXOSC6, SLX1B, MET, CD40, PRKCD, BRCA1, CTC1, ANXA3, ATM, RAD51, EYA3, EYA4, TFRC, BAX, MAPK3, PDGFRA, BRE, PDGFRB	2156	212	17911	1.41071	1	0.400962	48.3546
GOTERM_BP_FAT	GO:0045471~response to ethanol	26	0.978916	0.0321962	OPRM1, ALAD, GLRA1, ADCY7, HMGCR, SLC6A3, CRHBP, G6PDX, UNC79, BAK1, EIF4EBP1, PTK2B, GSN, GATA3, RARA, CAR3, TRP53, VHL, MAOB, PRKCE, ADIPOQ, ITPR2, NTRK3, PENK, USP46, SETD7	2156	142	17911	1.52109	1	0.401547	48.4775
GOTERM_BP_FAT	GO:0098927~vesicle-mediated transport between endosomal compartments	9	0.338855	0.0322539	MTMR2, HOOK2, DAB2, EZR, MYO1D, RDX, SNX3, FLNA, HOOK3	2156	32	17911	2.33649	1	0.401586	48.5398
GOTERM_BP_FAT	GO:0051246~regulation of protein metabolic process	328	12.3494	0.0322926	MEF2C, A2M, FAM20A, LPAR3, PTPN22, LPAR1, ZGPAT, BAK1, MAP3K5, BDNF, SIN3A, SERPINE2, CTGF, GRIN2C, BTBD1, SEMA7A, CDCA2, H2AFY, RARA, GDF9, FAS, FAM150B, CCAR2, EIF2B5, MAGI3, CRYAA, NDNL2, CRYAB, SKP2, SERPING1, CD40, TANK, WFDC13, PLAUR, THY1, CRHR2, UHRF1, PIAS3, MAPK3, PDGFRA, FBXL5, PDGFRB, MST1R, MAD2L2, EIF2AK4, GATC, IL1R2, CDK5R2, CYP1B1, ENPP1, GNAI2, MRE11A, HSPA1B, TIPRL, SPDYE4B, PI…	2156	2483	17911	1.09741	1	0.401441	48.5814
GOTERM_BP_FAT	GO:0005975~carbohydrate metabolic process	104	3.91566	0.0323519	LDHC, B3GALT6, PGD, ITPKA, GOT1, ST3GAL5, CLK2, ST3GAL4, RGN, RPN2, SLC51B, HHIPL2, AMY1, MDH1B, HKDC1, NUDT5, FBP2, ACTN3, MOGS, HIF1A, HAS1, MGAM, TFAP2B, LALBA, GCNT4, GCNT3, SYVN1, ENPP1, FAM132A, EXTL1, DERL3, G6PC3, G6PC2, NKX1-1, IDH2, GYS2, GNMT, DYRK2, TRP53, B4GALT1, OVGP1, GM1110, SMEK1, USF1, ATF4, B3GAT3, ARF4, FABP5, DCXR, LEPR, HEXB, G6PDX, ALG6, CBFA2T3, ALG9, ART1, AKT1, POMGNT2,…	2156	718	17911	1.20332	1	0.401496	48.6452
GOTERM_BP_FAT	GO:0010632~regulation of epithelial cell migration	31	1.16717	0.0327568	WNT5A, ACVRL1, AKT1, PFN1, DOCK1, PTK2B, GATA3, MARVELD3, TDGF1, RHOB, ZC3H12A, RAB25, ATOH8, SEMA3A, FGF1, FGF4, SP100, MET, VIL1, EVL, PRKCE, AGER, ANXA3, KDR, CORO1C, CCR6, HIF1A, SERPINF1, SH3BGRL3, NFE2L2, SEMA4A	2156	177	17911	1.45499	1	0.404872	49.079
GOTERM_BP_FAT	GO:0046661~male sex differentiation	31	1.16717	0.0327568	WNT5A, FGF8, SOX3, YBX3, TLR3, INSL6, AHSG, GATA1, BOK, GATA3, NKX3-1, NKX2-1, HSD17B3, PATZ1, RARA, SEMA3A, AMHR2, SGPL1, TESC, TBX3, NASP, ARID5B, CTNNA1, KDR, BAX, PDGFRA, MAP7, BIK, TSX, PLEKHA1, NUP210L	2156	177	17911	1.45499	1	0.404872	49.079
GOTERM_BP_FAT	GO:1903556~negative regulation of tumor necrosis factor superfamily cytokine production	12	0.451807	0.0328512	IRAK3, HDAC3, FLT3, CD34, CD274, AXL, PTPN22, LTF, ZC3H12A, RARA, GPNMB, ADIPOQ	2156	50	17911	1.9938	1	0.405257	49.1796
GOTERM_BP_FAT	GO:0001974~blood vessel remodeling	12	0.451807	0.0328512	MEF2C, BAK1, FGF8, ERG, ACVRL1, ATG5, BAX, IL18, RSPO3, AXL, JAG1, FLNA	2156	50	17911	1.9938	1	0.405257	49.1796
GOTERM_BP_FAT	GO:0001763~morphogenesis of a branching structure	40	1.50602	0.0328707	GNA13, CAV3, WNT5A, RTN4, FGF8, PGF, DICER1, PML, PPP3R1, HOXB13, PAX2, GDNF, WNT2, VDR, BAK1, NRARP, RSPO3, BCL11A, TDGF1, PAX8, TRP63, NKX3-1, NKX2-1, DLG5, SEMA3A, FGF1, B4GALT1, TBX3, MET, RASIP1, KDR, LAMA1, GCM1, CPE, NCOA3, PHB2, BAX, ST14, PDGFRA, TMTC3	2156	241	17911	1.37884	1	0.404925	49.2004
GOTERM_BP_FAT	GO:0061318~renal filtration cell differentiation	7	0.263554	0.0331147	PROM1, NOTCH2, MYO1E, NPHS1, JAG1, PTPRO, ADIPOQ	2156	21	17911	2.76917	1	0.406733	49.4595
GOTERM_BP_FAT	GO:0030852~regulation of granulocyte differentiation	7	0.263554	0.0331147	TESC, GFI1B, RBP1, HAX1, RARA, RUNX1, ADIPOQ	2156	21	17911	2.76917	1	0.406733	49.4595
GOTERM_BP_FAT	GO:0072337~modified amino acid transport	7	0.263554	0.0331147	FOLR2, SERPINA7, SLC22A8, SLC7A9, ABCC2, CTNS, CRYM	2156	21	17911	2.76917	1	0.406733	49.4595
GOTERM_BP_FAT	GO:0072112~glomerular visceral epithelial cell differentiation	7	0.263554	0.0331147	PROM1, NOTCH2, MYO1E, NPHS1, JAG1, PTPRO, ADIPOQ	2156	21	17911	2.76917	1	0.406733	49.4595
GOTERM_BP_FAT	GO:0016192~vesicle-mediated transport	162	6.0994	0.0331356	SYT1, TSPAN1, SYT4, CHMP4B, CRHBP, SYT8, VTN, MEGF10, HOOK3, MARCO, HOOK2, PACSIN1, DAB2, APOB, ANK1, ATG5, ANKRD50, INSIG1, IGLL1, RARA, STAM, LGI3, RAB27A, PLD2, KIF5A, ERP29, PLD4, DLL1, RPH3A, ERGIC1, SIRPA, YIF1A, TBC1D22B, NCAM1, LAT2, ARRB1, MAPK3, RAB17, RAB15, TRAPPC1, UNC13C, WNT5A, CAV3, ITGAL, ACHE, GNAI3, SNAP91, CDK5R2, NAPG, FGR, NAPB, SNX3, PEX5L, AHSG, PFN1, FGG, STX12, DOCK1, RA…	2156	1168	17911	1.15224	1	0.406413	49.4816
GOTERM_BP_FAT	GO:2000278~regulation of DNA biosynthetic process	19	0.715361	0.0331868	TRP53, CYP1B1, ACVRL1, AURKB, ANKRD1, KCNK2, ADIPOQ, CTC1, ATM, MEN1, PTK2B, NPM1, MAPK3, PDGFRB, RGN, HNRNPC, TINF2, TERF1, TFDP1	2156	95	17911	1.6615	1	0.406382	49.5357
GOTERM_BP_FAT	GO:0022407~regulation of cell-cell adhesion	59	2.22139	0.0331908	DMTN, LMO1, FERMT3, IL18, DICER1, PTPN22, L1CAM, SERPINE2, GSN, GATA3, RARA, MYB, DPP4, RC3H1, ZP3, FLOT1, SOCS6, FADD, SOCS5, PRKCD, THY1, CCR6, CD80, LCK, D930015E06RIK, H2-AA, MAD2L2, PLA2G2D, KIF26B, WNT5A, ITGAL, RAP1GAP, RDX, ZBTB16, FGG, RAC2, UBASH3B, NRARP, ICOS, BTN1A1, B4GALNT2, BCL6, GPNMB, CD5, PTPN6, CEBPB, IL2RA, MAP2K1, NF2, ZFP703, TNFRSF13C, H2-AB1, ADIPOQ, AGER, TIGIT, TFRC, CD…	2156	380	17911	1.28985	1	0.405903	49.54
GOTERM_BP_FAT	GO:1903035~negative regulation of response to wounding	15	0.564759	0.0335031	EPHA4, FGG, KNG2, SERPINE2, HMGCR, UBASH3B, CD34, PDGFRA, SERPING1, ANXA5, PHLDB2, PRKCD, AGER, PLG, PROC	2156	69	17911	1.80598	1	0.408339	49.8692
GOTERM_BP_FAT	GO:0070192~chromosome organization involved in meiotic cell cycle	15	0.564759	0.0335031	PPP2R1A, DSN1, MRE11A, SYCE2, CPEB1, SMC2, ATM, RAD51, SGOL2A, CCNE1, MEI4, STRA8, SYCP3, TRIP13, TERF1	2156	69	17911	1.80598	1	0.408339	49.8692
GOTERM_BP_FAT	GO:0048015~phosphatidylinositol-mediated signaling	24	0.903614	0.0340479	PLD2, PTPN6, PIK3C2G, FGR, HAX1, ZP3, IL18, KDR, EZR, SERPINE2, GSN, GATA3, NTRK2, PLCH1, CAR8, PDGFRA, MYO16, PDGFRB, NKX3-1, PDGFC, RARA, NRG1, CRYBA1, PLEKHA1	2156	129	17911	1.54558	1	0.412935	50.4387
GOTERM_BP_FAT	GO:1903169~regulation of calcium ion transmembrane transport	24	0.903614	0.0340479	CAV3, SRI, PTPN6, JPH2, G6PDX, PTPN22, CACNB4, PRKCE, DBI, THY1, GSTM7, ANK2, ATG5, PTK2B, UBASH3B, PPP2CA, BAX, CAMK2D, RGN, LIME1, CASQ1, AHNAK, CASQ2, CALM1	2156	129	17911	1.54558	1	0.412935	50.4387
GOTERM_BP_FAT	GO:0097485~neuron projection guidance	36	1.35542	0.0341003	NRP2, DCC, ABLIM1, WNT5A, FGF8, PLXNC1, L1CAM, CDH4, ZIC2, HOXA1, BDNF, RNF165, GATA3, BCL11B, SEMA3D, NKX2-1, SEMA3A, LGI1, DSCAM, EGR2, PLA2G10, KIF5A, DRAXIN, FLOT1, PLXNB3, EVL, DPYSL2, PTPRO, NCAM1, EPHA4, LAMA1, CNTN4, CHL1, SEMA4A, KIF26B, NFIB	2156	213	17911	1.40409	1	0.412906	50.4933
GOTERM_BP_FAT	GO:0019932~second-messenger-mediated signaling	36	1.35542	0.0341003	SRI, OPRM1, ADCY4, DMTN, ITGAL, JPH2, ADCY7, ADCY8, PPP3R1, EGLN1, L1CAM, CDC34, GSTM7, KISS1R, ANK2, BHLHA15, NRG1, NFATC1, GIP, ADGRG6, ACTN3, PTGFR, TRPM2, KDR, NCAM1, CDH13, CRHR2, LAT2, CCR6, ATP2A2, PDE2A, CMYA5, NTRK2, CASQ1, CASQ2, CALM1	2156	213	17911	1.40409	1	0.412906	50.4933
GOTERM_BP_FAT	GO:0009891~positive regulation of biosynthetic process	235	8.84789	0.0343384	MEF2C, ADCY4, HMGN3, ADCY7, NAA15, STOML2, MED24, AURKB, SOHLH2, SIN3A, DDX11, CTGF, INSIG1, DHX33, RARA, PATZ1, CREB3L3, RAB27A, EIF2B5, RARG, CD3D, CD40, PIM2, CRHR2, MTF1, MAPK3, PDGFRA, PDGFRB, MAD2L2, EIF2AK4, CYP1B1, HSD17B13, PIN1, PFN1, TAL1, CACYBP, NKX2-1, IKZF3, IKZF2, MAP2K1, KLF12, SMAD6, TFCP2, SMAD1, ZFP746, USF1, ABCG1, ATM, KDR, TNNI2, RNF4, CSRNP3, ARF4, AIRE, GH, ENY2, HNF1A, A…	2156	1744	17911	1.11942	1	0.414604	50.7399
GOTERM_BP_FAT	GO:0060056~mammary gland involution	5	0.188253	0.0343574	B4GALT1, VDR, ELF3, BAX, CAPN1	2156	11	17911	3.77614	1	0.414261	50.7595
GOTERM_BP_FAT	GO:0021561~facial nerve development	5	0.188253	0.0343574	NRP2, HOXA1, HOXB1, EGR2, SEMA3A	2156	11	17911	3.77614	1	0.414261	50.7595
GOTERM_BP_FAT	GO:0021610~facial nerve morphogenesis	5	0.188253	0.0343574	NRP2, HOXA1, HOXB1, EGR2, SEMA3A	2156	11	17911	3.77614	1	0.414261	50.7595
GOTERM_BP_FAT	GO:0002921~negative regulation of humoral immune response	5	0.188253	0.0343574	PTPN6, A2M, CD59A, SERPING1, CR1L	2156	11	17911	3.77614	1	0.414261	50.7595
GOTERM_BP_FAT	GO:0086069~bundle of His cell to Purkinje myocyte communication	5	0.188253	0.0343574	DSG2, DSP, DSC2, GJA5, CTNNA3	2156	11	17911	3.77614	1	0.414261	50.7595
GOTERM_BP_FAT	GO:0043651~linoleic acid metabolic process	5	0.188253	0.0343574	PNPLA8, CYP2C55, ALOXE3, ALOX12B, GSTM7	2156	11	17911	3.77614	1	0.414261	50.7595
GOTERM_BP_FAT	GO:0072102~glomerulus morphogenesis	5	0.188253	0.0343574	MEF2C, NOTCH2, PDGFRA, PDGFRB, CTNND1	2156	11	17911	3.77614	1	0.414261	50.7595
GOTERM_BP_FAT	GO:0060068~vagina development	5	0.188253	0.0343574	WNT5A, BAK1, NCOA3, BAX, AXL	2156	11	17911	3.77614	1	0.414261	50.7595
GOTERM_BP_FAT	GO:0031077~post-embryonic camera-type eye development	5	0.188253	0.0343574	HMGN1, BAK1, BCL11B, BAX, KDR	2156	11	17911	3.77614	1	0.414261	50.7595
GOTERM_BP_FAT	GO:0032845~negative regulation of homeostatic process	34	1.28012	0.0345722	ENY2, SRI, CLDN18, JPH2, HMGCR, IL18, GSTM7, TSC22D3, ANK2, UBASH3B, CAMK2D, FCER1G, HNRNPC, TINF2, TERF1, CYP19A1, MUP3, FADD, PIM3, PRKCE, DBI, ATM, TRPM2, THY1, CRHR2, RYR3, BAX, LCK, RYR1, GAS2L1, UTS2R, CASQ1, CASQ2, CALM1	2156	199	17911	1.41937	1	0.415733	50.981
GOTERM_BP_FAT	GO:0031324~negative regulation of cellular metabolic process	315	11.8599	0.0345996	MEF2C, A2M, PTPN22, LPAR1, AURKB, ZGPAT, BAK1, SIN3A, SERPINE2, CLK2, INSIG1, H2AFY, RARA, PATZ1, H2AFX, PTBP2, CCAR2, PPP1R36, RARG, CRYAA, CRYAB, SERPING1, FARP1, WFDC13, PLAUR, THY1, CRHR2, UHRF1, PIAS3, CD34, PRDM6, ST18, MAD2L2, EIF2AK4, IL1R2, ENPP1, TFCP2L1, MRE11A, FAM132A, ZNRD1, HSPA1B, TIPRL, PIN1, TAL1, MOV10, ZFP819, UBASH3B, NRARP, DUSP16, NKX2-1, PLAT, AEBP2, MAP2K1, KLF12, SMAD6, …	2156	2380	17911	1.09952	1	0.415468	51.0092
GOTERM_BP_FAT	GO:0050796~regulation of insulin secretion	33	1.24247	0.0347605	ENY2, SRI, HMGN3, HNF1A, HMGCR, LEPR, GLUD1, FAM132A, GPR68, G6PC2, SLC16A1, SYBU, PDE8B, PLCB1, SNAP25, BGLAP2, GLRX, GIP, MUP3, TRPA1, PIM3, NR0B2, PARK2, PDE4C, PRKCE, TRPM2, CRHR2, GLUL, HIF1A, CHRM3, ARRB1, TFAP2B, SYTL4	2156	192	17911	1.42785	1	0.416435	51.1744
GOTERM_BP_FAT	GO:1901605~alpha-amino acid metabolic process	32	1.20482	0.0349114	BCAT1, ADSS, SEPHS2, AHCY, GLUD1, AASS, EGLN1, KMO, GGT1, AGMAT, GCLM, AGXT, PPAT, SLC7A7, GLS2, PADI6, GOT1, MAT1A, HAAO, GNMT, DPEP1, MRI1, BHMT2, SHMT2, ADSSL1, PADI3, HGD, ICMT, GLUL, PHGDH, MTAP, GM4737	2156	185	17911	1.43698	1	0.417305	51.3289
GOTERM_BP_FAT	GO:0040013~negative regulation of locomotion	44	1.65663	0.0349593	WNT5A, CYP1B1, ACVRL1, PODN, PIN1, KISS1R, MARVELD3, GATA3, IDH2, SEMA3D, ACAN, RHOB, RGN, NKX2-1, TIE1, SEMA3A, NRG1, PLCB1, DPEP1, CYP19A1, MUC2, TMEFF2, SP100, EGFL7, TBX5, PLXNB3, EVL, SLAMF8, PTPRU, CTNNA1, ADIPOQ, AGER, THY1, CORO1C, GRM5, LRP1, SERPINF1, HAS1, CD300A, NFE2L2, ARAP3, PHLDB2, SRGAP1, SEMA4A	2156	271	17911	1.34882	1	0.417228	51.3778
GOTERM_BP_FAT	GO:0072073~kidney epithelium development	28	1.05422	0.0350355	CER1, MEF2C, FGF8, PGF, JAG1, PAX2, GDNF, BDNF, GATA3, WNK4, PAX8, RARA, FGF1, SIM1, MYO1E, SMAD6, AHI1, DLL1, SMAD1, ADIPOQ, PTPRO, PROM1, NOTCH2, EPHA4, CD34, NPHS1, TFAP2B, KIF26B	2156	157	17911	1.48159	1	0.417409	51.4555
GOTERM_BP_FAT	GO:1990138~neuron projection extension	28	1.05422	0.0350355	RTN4, WNT5A, NRP2, SYT1, PLXNC1, SYT4, TRPV2, L1CAM, CDH4, BDNF, SEMA7A, BCL11A, SEMA3D, PAFAH1B1, SEMA3A, NRG1, AATK, DSCAM, LIMK1, CPNE6, DRAXIN, PARK2, RAPH1, NTRK3, SYT17, EIF2AK4, SEMA4A, REG1	2156	157	17911	1.48159	1	0.417409	51.4555
GOTERM_BP_FAT	GO:0010666~positive regulation of cardiac muscle cell apoptotic process	6	0.225904	0.0351048	TRP53, MAP3K5, HMGCR, CAMK2D, BNIP3, CAMK2A	2156	16	17911	3.11532	1	0.417528	51.5261
GOTERM_BP_FAT	GO:0010663~positive regulation of striated muscle cell apoptotic process	6	0.225904	0.0351048	TRP53, MAP3K5, HMGCR, CAMK2D, BNIP3, CAMK2A	2156	16	17911	3.11532	1	0.417528	51.5261
GOTERM_BP_FAT	GO:0050818~regulation of coagulation	18	0.677711	0.0351941	DMTN, KNG2, ASIC2, SERPING1, FAM46A, ANXA5, PRKCD, PLG, PROC, FGG, SERPINE2, UBASH3B, CD34, PDGFRA, VKORC1, FCER1G, NFE2L2, TEC	2156	89	17911	1.68017	1	0.417829	51.617
GOTERM_BP_FAT	GO:0008544~epidermis development	50	1.88253	0.0353837	ALOXE3, TRPV1, DICER1, EZH2, JAG2, JAG1, AKT1, BARX2, TRP63, H2AFY, ALX4, KLK14, USH2A, KRT84, EDARADD, KCNMA1, DLL1, EDAR, EVPL, CST6, NCOA3, CLIC5, ST14, DSP, WNT5A, KRT6A, GPRC5D, SAV1, CTNND1, TRIM16, ALDH3A2, PRSS8, VDR, FOXQ1, KRT27, POU2F3, BCL11B, PPL, OVOL1, PAFAH1B1, POU3F1, RUNX1, PRR9, TMEM79, TFDP1, MAP2K1, DBI, KRT76, H2AFY2, KRT71	2156	315	17911	1.31865	1	0.41904	51.8093
GOTERM_BP_FAT	GO:0051301~cell division	82	3.08735	0.0355008	FGF6, FGF8, SEPT3, CHMP4C, CHMP4B, PGF, E2F8, DICER1, BTC, AURKC, CUZD1, AURKB, MEN1, CCNE1, CDC45, STRA8, TRP63, CDCA2, KLHL21, RHOB, PDGFC, MYB, FGF1, CCNO, CDCA5, CABLES1, CDCA3, FGF4, CDC6, KIF11, DSN1, CCNF, DYNLT3, TPX2, PDXP, CDK6, RB1, HEPACAM2, PRKCE, ARL3, NUMBL, SYCP3, NCOA3, MCMBP, STMN1, ARL8B, MAD2L2, CHFR, CKS1B, GNAI3, GNAI2, SOX5, AHCTF1, ZBTB16, CEP55, SAMD9L, PIN1, TAL1, SPC25,…	2156	554	17911	1.22963	1	0.419587	51.9277
GOTERM_BP_FAT	GO:0061178~regulation of insulin secretion involved in cellular response to glucose stimulus	16	0.60241	0.0355606	SRI, ENY2, HMGN3, HMGCR, MUP3, LEPR, TRPA1, PIM3, FAM132A, GPR68, PARK2, PRKCE, CRHR2, HIF1A, ARRB1, SYBU	2156	76	17911	1.74895	1	0.419616	51.9881
GOTERM_BP_FAT	GO:0097581~lamellipodium organization	16	0.60241	0.0355606	ABLIM1, DMTN, ARHGEF6, SSH3, FSCN1, PLXNB3, VIL1, ABI1, MTSS1L, PTPRO, CORO1C, CDH13, RAC2, ARPC2, GOLPH3, BRK1	2156	76	17911	1.74895	1	0.419616	51.9881
GOTERM_BP_FAT	GO:0098657~import into cell	13	0.489458	0.0363337	STEAP3, SLC8A2, TRPV1, SLC6A3, PARK2, GDNF, TRPM2, SLC11A2, SLC22A3, SLC9C1, SV2B, SV2A, SLC31A1	2156	57	17911	1.8947	1	0.42605	52.7619
GOTERM_BP_FAT	GO:0051250~negative regulation of lymphocyte activation	24	0.903614	0.0368257	PTPN6, TBC1D10C, IL2RA, CEBPB, FLT3, AXL, SOCS6, PGLYRP1, PTPN22, H2-AB1, SOCS5, ATM, TIGIT, NRARP, CD300A, CD274, BTN1A1, D930015E06RIK, H2-AA, BCL6, FAS, GPNMB, PLA2G2D, RC3H1	2156	130	17911	1.53369	1	0.429912	53.2483
GOTERM_BP_FAT	GO:0019216~regulation of lipid metabolic process	50	1.88253	0.0371499	THRB, ORMDL1, ADGRF5, STOML2, AKT1, APOB, DAB2, STARD4, INSIG1, CES1G, RGN, H2AFY, PDE8B, FGF1, GOLM1, KCNMA1, IRS4, ZP3, CDK8, RB1, PRKCE, PRKCD, PANK2, TYSND1, PDGFRA, PDGFRB, FGR, HSD17B13, TRIB3, VDR, PTK2B, DHCR7, BCL11B, C1QTNF2, PIK3R3, ACSL5, SCD1, PDK3, EEF1A2, MUP3, FDPS, ADIPOQ, DBI, BRCA1, ABCG1, DKK3, ARF1, SCP2, SMPD3, GH	2156	316	17911	1.31448	1	0.432259	53.5661
GOTERM_BP_FAT	GO:0046631~alpha-beta T cell activation	25	0.941265	0.0371524	ELF4, IL18, RSAD2, STOML2, PTPN22, ZBTB16, LY9, BATF, GATA3, BCL11B, RARA, BCL6, MYB, RC3H1, CEBPB, H2-AB1, SOCS5, AGER, CCR6, CD80, CD300A, RPL22, PLA2G2D, SEMA4A, SASH3	2156	137	17911	1.51597	1	0.431762	53.5685
GOTERM_BP_FAT	GO:0071453~cellular response to oxygen levels	25	0.941265	0.0371524	BNIP3, CPEB1, ANKRD1, LPAR1, AKT1, SLC29A1, EIF4EBP1, PTGIS, EEF2K, NKX3-1, NDRG1, FAS, TRP53, ACAA2, IRAK1, VHL, PDK3, SUV39H1, PRKCE, KCNK2, HYOU1, HIF1A, TSC1, CD34, NFE2L2	2156	137	17911	1.51597	1	0.431762	53.5685
GOTERM_BP_FAT	GO:0043433~negative regulation of sequence-specific DNA binding transcription factor activity	25	0.941265	0.0371524	USP7, CYP1B1, PKHD1, EZH2, EGLN1, MEN1, IRAK3, NLRC5, PRMT2, PTGIS, HAND2, ZC3H12A, CYS1, IRAK1, PLA2G10, NR0B2, FLNA, ADGRG3, HDAC3, ARRB1, PSMD10, PHB2, SETD6, MAD2L2, EIF2AK4	2156	137	17911	1.51597	1	0.431762	53.5685
GOTERM_BP_FAT	GO:1901565~organonitrogen compound catabolic process	43	1.61898	0.0373732	BCAT1, GDA, BCKDK, AHCY, HPRT, CNDP2, SLC6A3, GLUD1, HEXB, IDE, UPP1, PGLYRP1, AASS, GGT1, KMO, EGLN1, AGXT, PPAT, CPN1, GLS2, LNPEP, GOT1, TPP1, MAT1A, PDE1A, HAAO, PDE8B, NT5E, SGPL1, OVGP1, NCF2, QDPR, HGD, NUDT10, PDE4C, PRKCD, PDE7B, CPE, DIO2, PDE2A, AOX2, AOX3, GM4737	2156	265	17911	1.34801	1	0.433186	53.7839
GOTERM_BP_FAT	GO:0006865~amino acid transport	20	0.753012	0.0374239	SLC38A4, SLC38A3, SLC36A3, SLC6A13, SLC7A9, SLC6A15, SLC6A17, CACNB4, PRKCD, SLC7A14, SLC7A11, SLC7A6, SLC7A7, SLC25A12, SERINC2, SLC1A5, SLC6A9, SLC1A7, SLC13A3, SLC38A1	2156	103	17911	1.61311	1	0.433112	53.8331
GOTERM_BP_FAT	GO:0048806~genitalia development	12	0.451807	0.0374925	WNT5A, BAK1, FGF8, NCOA3, TBX3, BAX, AXL, PDGFRA, TRP63, NKX3-1, HSD17B3, CYP19A1	2156	51	17911	1.95471	1	0.433196	53.8997
GOTERM_BP_FAT	GO:0009994~oocyte differentiation	12	0.451807	0.0374925	PPP2R1A, STRA8, PTK2B, ZP3, AURKC, GDF9, PLCB1, PABPC1L, SOHLH2, ATM, CDC25B, TRIP13	2156	51	17911	1.95471	1	0.433196	53.8997
GOTERM_BP_FAT	GO:0048167~regulation of synaptic plasticity	30	1.12952	0.0375171	MEF2C, JPH4, SYT4, CPEB1, ITPKA, SHISA6, BDNF, MUSK, SERPINE2, PTK2B, RARA, NEURL1A, CAMK2A, SNAP25, SLC8A2, EGR2, GIP, BAIAP2, DBI, RGS14, KDR, GRM5, NCAM1, CRHR2, ARF1, RASGRF2, RASGRF1, NTRK2, UNC13C, EIF2AK4	2156	172	17911	1.44898	1	0.432896	53.9236
GOTERM_BP_FAT	GO:0030832~regulation of actin filament length	30	1.12952	0.0375171	DMTN, HAX1, SSH3, ELN, RDX, CCL24, PFN1, PTK2B, GSN, ARPC2, WIPF3, BRK1, LMOD1, LMOD3, MYO1C, BAIAP2, VIL1, PDXP, EVL, PRKCE, PRKCD, ARF1, NEB, TENM1, CFL2, NPHS1, PECAM1, FHOD3, SH3BGRL3, SPTB	2156	172	17911	1.44898	1	0.432896	53.9236
GOTERM_BP_FAT	GO:0008643~carbohydrate transport	27	1.01657	0.0375213	HNF1A, SLC45A4, ENPP1, FAM132A, AQP7, RTN2, AKT1, SLC5A4B, EZR, SLC2A3, SLC5A4A, C1QTNF2, PIK3R3, GIP, AK1, MET, VIL1, AHI1, SIRT6, PRKCD, ADIPOQ, PRKCB, TSC1, SLC50A1, NFE2L2, FABP5, GH	2156	151	17911	1.48545	1	0.432417	53.9277
GOTERM_BP_FAT	GO:0010212~response to ionizing radiation	27	1.01657	0.0375213	ALAD, TICRR, FIGNL1, PML, LZIC, MEN1, BAK1, CLK2, GATA3, TRP63, RHOB, H2AFX, TRP53, CRYAB, RAD9B, MTA1, TANK, BRCA1, ATM, RAD51, EYA3, ABCG5, RNF4, BAX, BRE, CYP2R1, DCUN1D3	2156	151	17911	1.48545	1	0.432417	53.9277
GOTERM_BP_FAT	GO:0045787~positive regulation of cell cycle	49	1.84488	0.0377664	WNT5A, CKS1B, STIL, FGF8, E2F8, BTC, PML, RDX, AURKB, HMGN5, AKT1, TAL1, CDC45, EIF4EBP1, SIN3A, DDX11, CTGF, OVOL1, NPM1, H2AFY, NKX3-1, RARA, MYOG, PAFAH1B1, RANBP1, NDRG1, PLCB1, CDCA5, ORC1, FEN1, CCAR2, TRP53, INSM1, CDC6, TBX3, ANP32B, MET, GDPD5, ESPL1, RB1, PRKCE, BRCA1, CDC25B, SGOL2A, PLK4, EPGN, PSMD10, PHB2, PDGFRB	2156	309	17911	1.31737	1	0.434039	54.1649
GOTERM_BP_FAT	GO:1903318~negative regulation of protein maturation	9	0.338855	0.0382346	IL1R2, A2M, NLRC4, SERPINE2, FCMR, CD59A, TMEM59, SERPING1, CR1L	2156	33	17911	2.26569	1	0.43758	54.6147
GOTERM_BP_FAT	GO:0009154~purine ribonucleotide catabolic process	9	0.338855	0.0382346	PDE7B, HPRT, PDE2A, PDE1A, PDE8B, NUDT10, EGLN1, PDE4C, NT5E	2156	33	17911	2.26569	1	0.43758	54.6147
GOTERM_BP_FAT	GO:0010955~negative regulation of protein processing	9	0.338855	0.0382346	IL1R2, A2M, NLRC4, SERPINE2, FCMR, CD59A, TMEM59, SERPING1, CR1L	2156	33	17911	2.26569	1	0.43758	54.6147
GOTERM_BP_FAT	GO:1900047~negative regulation of hemostasis	11	0.414157	0.0383311	FGG, KNG2, SERPINE2, CD34, UBASH3B, PDGFRA, SERPING1, ANXA5, PRKCD, PLG, PROC	2156	45	17911	2.03073	1	0.437897	54.7069
GOTERM_BP_FAT	GO:0030195~negative regulation of blood coagulation	11	0.414157	0.0383311	FGG, KNG2, SERPINE2, CD34, UBASH3B, PDGFRA, SERPING1, ANXA5, PRKCD, PLG, PROC	2156	45	17911	2.03073	1	0.437897	54.7069
GOTERM_BP_FAT	GO:0010721~negative regulation of cell development	56	2.10843	0.0383851	RTN4, DMTN, SYT4, TRPV1, G6PDX, DICER1, LPAR1, JAG1, HOOK3, BRINP1, DAB2, BDNF, SEMA3D, LTF, SEMA3A, CDK5RAP2, NRG1, H2-K1, STMN2, DRAXIN, SIX3, DLL1, CTNNA1, FLNA, THY1, ASCL2, CNTN4, MAD2L2, SEMA4A, EIF2AK4, CAV3, WNT5A, CLDN18, RAP1GAP, SOX3, PPP2CA, BCL11A, CASZ1, IDH2, NKX2-1, PAFAH1B1, RNF10, AATK, EIF4ENIF1, TRP53, MAG, HPN, BHLHE23, PTPRZ1, SNAPIN, CORO1C, NTRK3, EPHA4, LRP1, ZFP536, TJP2	2156	361	17911	1.2887	1	0.437846	54.7584
GOTERM_BP_FAT	GO:0030851~granulocyte differentiation	10	0.376506	0.0386694	CEBPA, GATA1, TAL1, TESC, GFI1B, HAX1, RARA, RUNX1, CBFA2T3, ADIPOQ	2156	39	17911	2.13013	1	0.439771	55.0287
GOTERM_BP_FAT	GO:0090130~tissue migration	40	1.50602	0.0388886	WNT5A, FGF8, CYP1B1, ACVRL1, NANOS1, AKT1, PFN1, ACTG2, DOCK1, PTK2B, MARVELD3, GATA3, FAT2, TDGF1, ZC3H12A, RHOB, RAB25, ATOH8, SEMA3A, FGF1, DPP4, FGF4, SP100, VHL, MET, VIL1, EVL, PRKCE, AGER, ANXA3, KDR, CORO1C, CDH13, HIF1A, CCR6, SERPINF1, PECAM1, SH3BGRL3, NFE2L2, SEMA4A	2156	244	17911	1.36189	1	0.441129	55.2359
GOTERM_BP_FAT	GO:0009165~nucleotide biosynthetic process	47	1.76958	0.0390077	CALCR, LDHC, OPRM1, ADCY4, ADSS, ADCY7, HPRT, ADCY8, DTYMK, G6PDX, CYC1, UPP1, OAS3, STOML2, KMO, 1700018B24RIK, LPAR1, PPAT, CMPK1, APLP1, PTK2B, ATIC, HAAO, IDH2, PRPS1L3, UCK2, ADCY10, NT5E, PAPSS2, GUCY2G, DCTD, ADSSL1, CAP2, AK1, ADGRG6, AK3, ATP5F1, PARK2, GNAL, CRHR2, PANK2, PDE2A, GRM8, OAS1A, TSHR, PRPS1, CALM1	2156	295	17911	1.32357	1	0.441629	55.3483
GOTERM_BP_FAT	GO:0044802~single-organism membrane organization	104	3.91566	0.0391677	SYT1, LYPD1, SYT4, GLDN, ATP1B3, CHMP4B, SYT8, STOML2, GDNF, BAK1, DAB2, PACSIN1, ANK1, ANK2, SLC51B, TMEFF2, ACAA2, SRP54A, BAIAP2, SRP54B, RPH3A, ATP2C2, KRT18, SEC61B, CPE, SPTB, RTP3, CAV3, ITGAL, GNAI3, CLU, TRAM2, MUSK, STX12, CRB1, FOLR2, ARPC2, FCER1G, NDRG1, TMEM30A, HECTD1, TRP53, TESC, MYO1C, SPTBN4, CRB3, SNAPIN, AGER, ABCB4, TULP2, TULP1, ARF1, ATP2A2, PKP3, SYTL4, SYT13, SYTL2, MAP7…	2156	724	17911	1.19334	1	0.442473	55.4986
GOTERM_BP_FAT	GO:0007215~glutamate receptor signaling pathway	14	0.527108	0.0392337	OPRM1, MEF2C, CRHBP, TRPM1, DAPK1, GRM5, GRM4, RASGRF2, GRIA2, PTK2B, GRM8, RASGRF1, PLCB1, CAMK2A	2156	64	17911	1.81727	1	0.442519	55.5606
GOTERM_BP_FAT	GO:0007409~axonogenesis	64	2.40964	0.0392465	NRP2, RTN4, FGF8, TRPV2, LRTM2, LPAR3, L1CAM, ZIC2, METRN, BDNF, WDR36, SEMA7A, GATA3, SEMA3D, SEMA3A, NRG1, LGI1, DSCAM, EGR2, LIMK1, KIF5A, DRAXIN, PLXNB3, FLOT1, PTPRO, THY1, NUMBL, AMIGO1, NCAM1, CNTN4, STMN1, CHL1, SEMA4A, KIF26B, ABLIM1, DCC, WNT5A, FMOD, ACHE, PLXNC1, SNAP91, CDH4, HOXA1, RNF165, BCL11B, NKX2-1, TNN, PAFAH1B1, SKIL, NEFL, NEFM, AATK, PLA2G10, MAP2K1, PTPRZ1, SPTBN4, EVL, D…	2156	421	17911	1.2629	1	0.442113	55.5725
GOTERM_BP_FAT	GO:0022037~metencephalon development	23	0.865964	0.0393933	TRP53, CDK5R2, TRNP1, MAP2K1, GLUD1, NANOS1, EZH2, NFIX, DLL1, LPAR1, HOXA1, SSTR2, HOXB1, PFDN1, SSTR3, SERPINE2, ATIC, ARCN1, GRID2, MYO16, SPTBN2, PTBP2, KNDC1	2156	124	17911	1.54091	1	0.442842	55.7099
GOTERM_BP_FAT	GO:0045862~positive regulation of proteolysis	43	1.61898	0.0393957	CLU, PML, TRIB3, CTNND1, CBFA2T3, MEN1, AKT1, BAK1, SUMO2, NLRC4, MAP3K5, DAB2, PTK2B, GSN, BOK, CTGF, PPP2CA, ZC3H12A, NKX3-1, RGN, FAS, CSNK1A1, HPN, ANP32B, NUB1, OSBPL7, SOCS4, FADD, SOCS5, PARK2, NLRP2, TANK, DAPK1, SENP1, RNF7, P2RX1, ARRB1, BAX, PSMD10, ECSCR, LCK, ANTXR1, CHFR	2156	266	17911	1.34294	1	0.442351	55.7121
GOTERM_BP_FAT	GO:0008593~regulation of Notch signaling pathway	16	0.60241	0.0394324	MFNG, EGFL7, BEND6, DICER1, JAG2, DLL1, GDPD5, 1700018B24RIK, JAG1, POGLUT1, NRARP, TRP63, BCL6, NEURL1A, GALNT11, LFNG	2156	77	17911	1.72624	1	0.442149	55.7464
GOTERM_BP_FAT	GO:0043149~stress fiber assembly	16	0.60241	0.0394324	TMEFF2, PHACTR1, NF2, LIMK1, ELN, ARHGEF5, ITGB5, EVL, LPAR1, PFN1, KISS1R, SORBS3, CTGF, PTK2B, ARRB1, PHLDB2	2156	77	17911	1.72624	1	0.442149	55.7464
GOTERM_BP_FAT	GO:0030038~contractile actin filament bundle assembly	16	0.60241	0.0394324	TMEFF2, PHACTR1, NF2, LIMK1, ELN, ARHGEF5, ITGB5, EVL, LPAR1, PFN1, KISS1R, SORBS3, CTGF, PTK2B, ARRB1, PHLDB2	2156	77	17911	1.72624	1	0.442149	55.7464
GOTERM_BP_FAT	GO:0097305~response to alcohol	31	1.16717	0.0398996	OPRM1, ALAD, GLRA1, ADCY7, HMGCR, SLC6A3, CRHBP, G6PDX, UNC79, BAK1, EIF4EBP1, PTK2B, GSN, LANCL2, GATA3, RARA, CAR3, TRP53, VHL, OSBPL7, MAOB, CTNNA1, PRKCE, ADIPOQ, BRCA1, RAD51, ITPR2, NTRK3, PENK, USP46, SETD7	2156	180	17911	1.43074	1	0.445561	56.1806
GOTERM_BP_FAT	GO:0051344~negative regulation of cyclic-nucleotide phosphodiesterase activity	3	0.112952	0.0399317	RGN, EGLN1, AIP	2156	3	17911	8.30751	1	0.445317	56.2102
GOTERM_BP_FAT	GO:0045105~intermediate filament polymerization or depolymerization	3	0.112952	0.0399317	NES, NEFL, NEFM	2156	3	17911	8.30751	1	0.445317	56.2102
GOTERM_BP_FAT	GO:2000870~regulation of progesterone secretion	3	0.112952	0.0399317	RETN, GDF9, RUNX1	2156	3	17911	8.30751	1	0.445317	56.2102
GOTERM_BP_FAT	GO:2000611~positive regulation of thyroid hormone generation	3	0.112952	0.0399317	HPN, GATA3, PAX8	2156	3	17911	8.30751	1	0.445317	56.2102
GOTERM_BP_FAT	GO:0071331~cellular response to hexose stimulus	25	0.941265	0.0400311	ENY2, SRI, MEF2C, HMGCR, LEPR, FAM132A, GPR68, PAX2, GCLM, SLC29A1, MEN1, SIN3A, PPP2CA, PDK3, MUP3, TRPA1, PIM3, PARK2, SELT, PEO1, RAB11FIP5, CRHR2, HIF1A, SERPINF1, ARRB1	2156	138	17911	1.50498	1	0.445637	56.302
GOTERM_BP_FAT	GO:0071326~cellular response to monosaccharide stimulus	25	0.941265	0.0400311	ENY2, SRI, MEF2C, HMGCR, LEPR, FAM132A, GPR68, PAX2, GCLM, SLC29A1, MEN1, SIN3A, PPP2CA, PDK3, MUP3, TRPA1, PIM3, PARK2, SELT, PEO1, RAB11FIP5, CRHR2, HIF1A, SERPINF1, ARRB1	2156	138	17911	1.50498	1	0.445637	56.302
GOTERM_BP_FAT	GO:0031347~regulation of defense response	88	3.31325	0.0402828	MEF2C, PVR, CLDN7, A2M, TLR1, DICER1, PGLYRP1, TIRAP, PTPN22, TLR3, GGT1, LSM14A, NLRC5, NLRC4, SIN3A, PTGIS, HTRA1, SEMA7A, GPX4, GATA3, LTF, CASP1, NT5E, TNIP1, LTA, COCH, PHYHIP, IRAK1, CRTAM, TMEM203, ZP3, SOCS1, FLOT1, MTA1, FADD, SERPING1, SOCS5, PRKCE, PROC, CD37, SERPINF1, CD59A, MAPK3, SNRPB, MVK, CR1L, EIF2AK4, WNT5A, IL1R2, PPY, FGR, SLC37A4, UNC93B1, NLRX1, RSAD2, FAM132A, FEM1A, SEC1…	2156	603	17911	1.21237	1	0.447221	56.5336
GOTERM_BP_FAT	GO:0030516~regulation of axon extension	20	0.753012	0.0408166	RTN4, WNT5A, PLXNC1, LIMK1, TRPV2, DRAXIN, L1CAM, DPYSL2, CDH4, NTRK3, BDNF, WDR36, SEMA7A, SEMA3D, PAFAH1B1, SEMA3A, NRG1, SEMA4A, AATK, DSCAM	2156	104	17911	1.5976	1	0.451124	57.0208
GOTERM_BP_FAT	GO:0051254~positive regulation of RNA metabolic process	190	7.15361	0.0409078	MEF2C, NCBP1, HMGN3, LMO1, THRB, IL18, NAA15, MED24, TLR3, CNOT1, NR2E3, JAG1, CNOT7, GDNF, SOHLH2, ZIC2, BATF, GATA1, WNT2, NLRC5, DAB2, SIN3A, DDX11, BHLHA15, GATA3, INSIG1, TDGF1, TRP63, TFB2M, DHX33, RARA, PATZ1, LMNTD2, ATOH8, CREB3L3, RC3H1, GNL3, CIITA, RARG, CD3D, SIX3, FADD, DLL1, PIM2, CD40, HIF1A, MTF1, ARRB1, CELF4, MAPK3, TFAP2B, NFE2L2, MAD2L2, SMARCA1, TFAP2E, WNT5A, CNBP, SLC38A3,…	2156	1397	17911	1.12987	1	0.451363	57.1036
GOTERM_BP_FAT	GO:0032370~positive regulation of lipid transport	13	0.489458	0.0409809	RETN, DAB2, LRP1, PLA2G10, NKX3-1, RUNX1, ACAT2, SCP2, ADIPOQ, PRKCD, ABCG1, ACSL5, ABCB4	2156	58	17911	1.86203	1	0.451453	57.1698
GOTERM_BP_FAT	GO:0002011~morphogenesis of an epithelial sheet	13	0.489458	0.0409809	WNT5A, TMEFF2, ACVRL1, PLET1, JAG1, ARHGAP24, FLNA, MMP12, NOTCH2, LAMA1, ITGA5, SCNN1G, PHLDB2	2156	58	17911	1.86203	1	0.451453	57.1698
GOTERM_BP_FAT	GO:0072311~glomerular epithelial cell differentiation	7	0.263554	0.0410397	PROM1, NOTCH2, MYO1E, NPHS1, JAG1, PTPRO, ADIPOQ	2156	22	17911	2.6433	1	0.451424	57.223
GOTERM_BP_FAT	GO:0048532~anatomical structure arrangement	7	0.263554	0.0410397	NRP2, HOXA1, HOXB1, EGR2, DLL1, SEMA3A, PAX2	2156	22	17911	2.6433	1	0.451424	57.223
GOTERM_BP_FAT	GO:1900027~regulation of ruffle assembly	7	0.263554	0.0410397	CORO1C, PFN1, EVL, RDX, ARHGAP24, EPS8L2, EPS8L1	2156	22	17911	2.6433	1	0.451424	57.223
GOTERM_BP_FAT	GO:0051282~regulation of sequestering of calcium ion	21	0.790663	0.0415661	SRI, PTPN6, JPH2, PRKCE, DBI, TRPM2, THY1, GSTM7, ANK2, ATG5, PTK2B, UBASH3B, RYR3, BAX, LCK, RYR1, CAMK2D, LIME1, CASQ1, CASQ2, CALM1	2156	111	17911	1.57169	1	0.455212	57.6963
GOTERM_BP_FAT	GO:0051208~sequestering of calcium ion	21	0.790663	0.0415661	SRI, PTPN6, JPH2, PRKCE, DBI, TRPM2, THY1, GSTM7, ANK2, ATG5, PTK2B, UBASH3B, RYR3, BAX, LCK, RYR1, CAMK2D, LIME1, CASQ1, CASQ2, CALM1	2156	111	17911	1.57169	1	0.455212	57.6963
GOTERM_BP_FAT	GO:0090132~epithelium migration	39	1.46837	0.0416113	WNT5A, FGF8, CYP1B1, ACVRL1, NANOS1, AKT1, PFN1, DOCK1, PTK2B, MARVELD3, GATA3, FAT2, TDGF1, ZC3H12A, RHOB, RAB25, ATOH8, SEMA3A, FGF1, DPP4, FGF4, SP100, VHL, MET, VIL1, EVL, PRKCE, AGER, ANXA3, KDR, CORO1C, CDH13, CCR6, HIF1A, SERPINF1, PECAM1, SH3BGRL3, NFE2L2, SEMA4A	2156	238	17911	1.36132	1	0.455068	57.7367
GOTERM_BP_FAT	GO:0010044~response to aluminum ion	4	0.150602	0.0418945	ALAD, GLUD1, MAOB, QDPR	2156	7	17911	4.74715	1	0.456852	57.989
GOTERM_BP_FAT	GO:0086042~cardiac muscle cell-cardiac muscle cell adhesion	4	0.150602	0.0418945	DSG2, DSP, DSC2, CTNNA3	2156	7	17911	4.74715	1	0.456852	57.989
GOTERM_BP_FAT	GO:0072718~response to cisplatin	4	0.150602	0.0418945	DDX11, SLC31A1, HCN3, RAD51	2156	7	17911	4.74715	1	0.456852	57.989
GOTERM_BP_FAT	GO:0045916~negative regulation of complement activation	4	0.150602	0.0418945	A2M, CD59A, SERPING1, CR1L	2156	7	17911	4.74715	1	0.456852	57.989
GOTERM_BP_FAT	GO:1903715~regulation of aerobic respiration	4	0.150602	0.0418945	HIF1A, BNIP3, ACTN3, CBFA2T3	2156	7	17911	4.74715	1	0.456852	57.989
GOTERM_BP_FAT	GO:2000258~negative regulation of protein activation cascade	4	0.150602	0.0418945	A2M, CD59A, SERPING1, CR1L	2156	7	17911	4.74715	1	0.456852	57.989
GOTERM_BP_FAT	GO:2000344~positive regulation of acrosome reaction	4	0.150602	0.0418945	GLRA1, PLB1, ZP3, PLCB1	2156	7	17911	4.74715	1	0.456852	57.989
GOTERM_BP_FAT	GO:0043623~cellular protein complex assembly	76	2.86145	0.0419014	RTN4, NDUFAF4, DMTN, GDA, NDUFAF7, COA3, MYBPC3, VTN, COPS8, FES, TTN, DAB2, GSN, INSIG1, PDGFC, LMOD1, NRG1, LMOD3, CRYAA, CRYAB, STMN2, BAIAP2, VIL1, PRKCE, PRKCD, TAF10, PFDN6, SLC25A33, TBCC, TOMM20, FHOD3, STMN1, UNC13C, CASQ1, CASQ2, SPTB, CAV3, EID2, SNAP91, HAX1, SLC39A12, CLU, ELN, AHCTF1, DNAH1, RDX, DNAH5, CCL24, PFN1, FGG, ARPC2, PTK2B, WIPF3, BRK1, SNAP23, TNPO1, SNAP25, NEFL, SCO2, …	2156	513	17911	1.23074	1	0.456397	57.9952
GOTERM_BP_FAT	GO:0051336~regulation of hydrolase activity	126	4.74398	0.0420291	MEF2C, GNA13, A2M, ATP1B3, VTN, LPAR1, AIP, BAK1, NLRC4, MAP3K5, SERPINE2, DDX11, CTGF, TRP63, RGN, FAS, SPRED1, PPP1R36, CRYAA, CRYAB, PLXNB3, SERPING1, FADD, CD40, TBC1D22B, TANK, FARP1, WFDC13, PLAUR, THY1, TNNT3, CST6, ARRB1, RASGRF1, PSMA3, PDGFRA, PDGFRB, WNT5A, OAS3, HSPA1B, TIPRL, PIN1, PFN1, CRB2, NPM1, NKX3-1, PPP2R2B, TBC1D10C, MAP2K1, TMEM225, MYO1D, SERPINI1, VAV1, ECM1, NTRK3, CORO1…	2156	896	17911	1.16824	1	0.456918	58.1085
GOTERM_BP_FAT	GO:0003007~heart morphogenesis	42	1.58133	0.0421194	CAV3, WNT5A, RTN4, MEF2C, STIL, FGF8, ACVRL1, SAV1, DICER1, MYBPC3, EGLN1, ANKRD1, JAG1, TTN, GJA5, WNT2, TMED2, HAND2, GATA3, HEG1, RARA, NRG1, COL11A1, NFATC1, TRP53, ERG, SETDB2, TBX3, SMAD6, TBX5, ADGRG6, AHI1, DLL1, SIRT6, TNNI1, FLNA, NOTCH2, HIF1A, CPE, RYR1, DSP, IFT52	2156	260	17911	1.34198	1	0.457137	58.1884
GOTERM_BP_FAT	GO:0090276~regulation of peptide hormone secretion	38	1.43072	0.0421408	ENY2, SRI, HMGN3, HNF1A, HMGCR, CRHBP, LEPR, GLUD1, FAM132A, GPR68, PEX5L, G6PC2, SLC16A1, FGG, PAX8, SYBU, PDE8B, PLCB1, SNAP25, BGLAP2, GLRX, GIP, MUP3, TRPA1, PIM3, NR0B2, PARK2, PDE4C, PRKCE, ANXA5, TRPM2, CRHR2, GLUL, HIF1A, CHRM3, ARRB1, TFAP2B, SYTL4	2156	231	17911	1.3666	1	0.456801	58.2074
GOTERM_BP_FAT	GO:0051924~regulation of calcium ion transport	38	1.43072	0.0421408	SRI, CAV3, JPH4, JPH2, GNAI2, TRPV2, G6PDX, PML, PTPN22, LPAR3, CACNB4, GSTM7, BAK1, VDR, ANK2, ATG5, PTK2B, UBASH3B, PPP2CA, CAMK2D, RGN, CAMK2A, AHNAK, PTPN6, GNAO1, ZP3, PRKCE, DBI, THY1, CRHR2, ATP2C2, P2RX1, BAX, PDGFRB, LIME1, CASQ1, CASQ2, CALM1	2156	231	17911	1.3666	1	0.456801	58.2074
GOTERM_BP_FAT	GO:0044257~cellular protein catabolic process	94	3.53916	0.0423824	HECW1, CHMP4C, CHMP4B, UBE2G1, IDE, BNIP3, CBFA2T3, AGXT, AKT1, KLHL8, USP27X, DAB2, BTBD1, KLHL21, RGN, RANBP1, FBXL14, PSMD6, CCAR2, RNF145, GZMA, USP1, ENC1, CCNF, SKP2, SOCS6, MTA1, SOCS4, SOCS5, HERC2, USP17LB, UHRF1, SENP1, SEC61B, ARRB1, SIAH1B, PSMA3, FBXL5, UCHL5, USP20, UCHL4, UCHL3, PSME4, NFE2L2, FBXO15, CHFR, DENND3, USP24, UBE2U, USP7, SYVN1, CACUL1, 4930486L24RIK, CLU, 1500015O10RI…	2156	650	17911	1.20139	1	0.458231	58.4204
GOTERM_BP_FAT	GO:0061005~cell differentiation involved in kidney development	12	0.451807	0.0425727	PROM1, MEF2C, NOTCH2, CD34, GATA3, MYO1E, PAX8, NPHS1, JAG1, PAX2, PTPRO, ADIPOQ	2156	52	17911	1.91712	1	0.459245	58.5876
GOTERM_BP_FAT	GO:0006261~DNA-dependent DNA replication	23	0.865964	0.0425782	GINS2, CDC6, TICRR, TONSL, EME2, MRE11A, EME1, E2F8, STOML2, MCM2, POLA2, DONSON, RAD51, CCNE1, PEO1, CDC45, DDX11, SLC25A33, NPM1, MUS81, MCMBP, ORC5, FEN1	2156	125	17911	1.52858	1	0.458782	58.5924
GOTERM_BP_FAT	GO:0051603~proteolysis involved in cellular protein catabolic process	90	3.38855	0.0427869	HECW1, CHMP4C, CHMP4B, UBE2G1, IDE, CBFA2T3, AGXT, AKT1, KLHL8, USP27X, DAB2, BTBD1, KLHL21, RGN, RANBP1, FBXL14, PSMD6, CCAR2, RNF145, GZMA, USP1, ENC1, CCNF, SKP2, SOCS6, MTA1, SOCS4, SOCS5, HERC2, USP17LB, UHRF1, SEC61B, SENP1, ARRB1, SIAH1B, PSMA3, FBXL5, UCHL5, USP20, UCHL4, UCHL3, PSME4, NFE2L2, FBXO15, CHFR, USP24, UBE2U, USP7, SYVN1, CACUL1, 4930486L24RIK, CLU, 1500015O10RIK, PML, TRIB3, …	2156	620	17911	1.20593	1	0.459938	58.775
GOTERM_BP_FAT	GO:0051494~negative regulation of cytoskeleton organization	24	0.903614	0.0428812	CAV3, TMEFF2, DMTN, STMN2, MAP1A, VIL1, CCNF, RDX, EVL, PARK2, PRKCD, PFN1, GSN, PECAM1, NPM1, FHOD3, GAS2L1, STMN1, LMOD1, CDK5RAP2, LMOD3, PHLDB2, MDM1, SPTB	2156	132	17911	1.51046	1	0.46018	58.8571
GOTERM_BP_FAT	GO:0030072~peptide hormone secretion	44	1.65663	0.0430117	ENY2, SRI, HMGN3, HNF1A, HMGCR, CRHBP, LEPR, GLUD1, ILDR2, FAM132A, GPR68, PEX5L, G6PC2, SLC16A1, FGG, PAX8, SYBU, PDE8B, PLCB1, SNAP25, BGLAP2, GLRX, GIP, MUP3, TRPA1, PIM3, NR0B2, PARK2, PDE4C, PRKCE, ANXA5, SELT, TRPM2, CRHR2, RAB11FIP5, GLUL, HIF1A, DIO2, CHRM3, ARRB1, TFAP2B, SYTL4, CACNA1C, SMPD3	2156	275	17911	1.3292	1	0.460709	58.9707
GOTERM_BP_FAT	GO:0007568~aging	47	1.76958	0.0430361	HMGCR, SLC6A3, TFCP2L1, FOXM1, IDE, PML, 1500015O10RIK, AURKB, PAX2, GCLM, PDCD4, AKT1, BAK1, SIN3A, GSN, RNF165, CTGF, CACYBP, NPM1, TRP63, RGN, BCL6, H2AFX, SHC1, RPN2, EIF2B5, TRP53, CIITA, IRAK1, GNAO1, MAP2K1, TBX3, CRYAB, CDK6, SERPING1, CTNNA1, PRKCD, CTC1, ATM, NCAM1, RETN, LRP1, SERPINF1, PENK, IFI27L2A, NFE2L2, SCP2	2156	297	17911	1.31466	1	0.460396	58.9918
GOTERM_BP_FAT	GO:1903034~regulation of response to wounding	28	1.05422	0.0430978	DMTN, HMGCR, FAM46A, FGG, SERPINE2, UBASH3B, GSN, VKORC1, FCER1G, TEC, GJD4, KNG2, MAP2K1, VIL1, ASIC2, SERPING1, PRKCE, ANXA5, PRKCD, AGER, PLG, PROC, NTRK3, EPHA4, CD34, PDGFRA, NFE2L2, PHLDB2	2156	160	17911	1.45381	1	0.46038	59.0454
GOTERM_BP_FAT	GO:0001678~cellular glucose homeostasis	27	1.01657	0.0431681	MEF2C, ENY2, SRI, HMGCR, LEPR, FAM132A, GPR68, PAX2, GCLM, SLC29A1, MEN1, SIN3A, PPP2CA, HKDC1, MUP3, PDK3, TRPA1, SOCS6, PIM3, PARK2, SELT, CRHR2, PEO1, RAB11FIP5, HIF1A, SERPINF1, ARRB1	2156	153	17911	1.46603	1	0.460432	59.1063
GOTERM_BP_FAT	GO:0010562~positive regulation of phosphorus metabolic process	146	5.49699	0.0431819	MEF2C, ADCY4, STIL, ADCY7, HMGCR, FAM20A, IL18, TLR1, TIRAP, LPAR3, TLR3, PTPN22, STOML2, VTN, LPAR1, ANKRD6, GATA1, DAB2, BDNF, MAP3K5, CTGF, SEMA7A, TDGF1, CDCA2, RGN, RARA, GDF9, PDGFC, FAS, FAM150B, DSCAM, MAGI3, CRYAA, SOCS1, ERP29, CD40, ACTN3, PLAUR, CRHR2, PLCE1, ARRB1, MAPK3, PDGFRA, PDGFRB, MST1R, MAD2L2, FGD2, WNT5A, CDK5R2, CACUL1, GNAI2, HAX1, FGR, MRE11A, CLU, PIN1, MUSK, FGG, DUSP1…	2156	1053	17911	1.15185	1	0.460038	59.1183
GOTERM_BP_FAT	GO:0045937~positive regulation of phosphate metabolic process	146	5.49699	0.0431819	MEF2C, ADCY4, STIL, ADCY7, HMGCR, FAM20A, IL18, TLR1, TIRAP, LPAR3, TLR3, PTPN22, STOML2, VTN, LPAR1, ANKRD6, GATA1, DAB2, BDNF, MAP3K5, CTGF, SEMA7A, TDGF1, CDCA2, RGN, RARA, GDF9, PDGFC, FAS, FAM150B, DSCAM, MAGI3, CRYAA, SOCS1, ERP29, CD40, ACTN3, PLAUR, CRHR2, PLCE1, ARRB1, MAPK3, PDGFRA, PDGFRB, MST1R, MAD2L2, FGD2, WNT5A, CDK5R2, CACUL1, GNAI2, HAX1, FGR, MRE11A, CLU, PIN1, MUSK, FGG, DUSP1…	2156	1053	17911	1.15185	1	0.460038	59.1183
GOTERM_BP_FAT	GO:0032368~regulation of lipid transport	19	0.715361	0.043559	IRAK1, PLA2G10, ACAT2, PRKCD, ADIPOQ, ABCG1, ABCB4, SREBF2, AKT1, RETN, DAB2, LRP1, ABCG5, NUS1, NKX3-1, GDF9, RUNX1, SCP2, ACSL5	2156	98	17911	1.61064	1	0.462498	59.4435
GOTERM_BP_FAT	GO:0055013~cardiac muscle cell development	16	0.60241	0.0435966	CAV3, ALPK3, TBX3, G6PDX, DICER1, MET, FDPS, NEXN, TTN, PIN1, ATG5, FHOD3, PDGFRA, CAMK2D, PDGFRB, SGCB	2156	78	17911	1.70411	1	0.462291	59.4758
GOTERM_BP_FAT	GO:0032024~positive regulation of insulin secretion	16	0.60241	0.0435966	SRI, GIP, LEPR, GLUD1, TRPA1, FAM132A, GPR68, NR0B2, PARK2, PRKCE, TRPM2, GLUL, HIF1A, ARRB1, BGLAP2, GLRX	2156	78	17911	1.70411	1	0.462291	59.4758
GOTERM_BP_FAT	GO:0032272~negative regulation of protein polymerization	14	0.527108	0.0438448	DMTN, STMN2, VIL1, RDX, EVL, PRKCD, PFN1, GSN, PECAM1, FHOD3, LMOD1, STMN1, LMOD3, SPTB	2156	65	17911	1.78931	1	0.463728	59.6884
GOTERM_BP_FAT	GO:0055092~sterol homeostasis	14	0.527108	0.0438448	CAV3, LPL, HPN, APOB, ABCG5, NUS1, PLA2G10, IL18, PLSCR3, SLC37A4, LIPC, LDLRAP1, ABCG1, MTTP	2156	65	17911	1.78931	1	0.463728	59.6884
GOTERM_BP_FAT	GO:0071300~cellular response to retinoic acid	14	0.527108	0.0438448	MEF2C, TESC, RARG, CYP26A1, PAX2, NTRK3, HOXA1, BRINP1, BRINP2, STRA8, SERPINF1, PTK2B, MYOG, RARA	2156	65	17911	1.78931	1	0.463728	59.6884
GOTERM_BP_FAT	GO:0042632~cholesterol homeostasis	14	0.527108	0.0438448	CAV3, LPL, HPN, APOB, ABCG5, NUS1, PLA2G10, IL18, PLSCR3, SLC37A4, LIPC, LDLRAP1, ABCG1, MTTP	2156	65	17911	1.78931	1	0.463728	59.6884
GOTERM_BP_FAT	GO:0017158~regulation of calcium ion-dependent exocytosis	14	0.527108	0.0438448	SYT1, CDK5R2, SYT4, ZP3, CACNA1I, SYT8, NAPB, RPH3A, CADPS, ARF1, ATP2A2, SYTL4, SYTL3, SYT17	2156	65	17911	1.78931	1	0.463728	59.6884
GOTERM_BP_FAT	GO:0044848~biological phase	11	0.414157	0.0438925	AKT1, BARX2, TRPV1, PIWIL1, TTK, NKX2-1, CDK6, DEK, CDC25B, NFATC1, TERF1	2156	46	17911	1.98658	1	0.463598	59.7292
GOTERM_BP_FAT	GO:0003170~heart valve development	11	0.414157	0.0438925	MEF2C, NOTCH2, ERG, PDE2A, GATA3, TBX5, SMAD6, JAG1, GJA5, NFATC1, HECTD1	2156	46	17911	1.98658	1	0.463598	59.7292
GOTERM_BP_FAT	GO:0046605~regulation of centrosome cycle	11	0.414157	0.0438925	STIL, PLK4, KIF11, CHMP4C, PKHD1, CHMP4B, CCNF, NPM1, RANBP1, CDK5RAP2, MDM1	2156	46	17911	1.98658	1	0.463598	59.7292
GOTERM_BP_FAT	GO:0048483~autonomic nervous system development	11	0.414157	0.0438925	INSM1, NRP2, HOXA1, HOXB1, EGR2, HAND2, GATA3, TRP63, TFAP2B, SEMA3A, GDNF	2156	46	17911	1.98658	1	0.463598	59.7292
GOTERM_BP_FAT	GO:0086091~regulation of heart rate by cardiac conduction	8	0.301205	0.0439094	SCN2B, ANK2, DSG2, DSP, DSC2, CACNA1C, GJA5, CTNNA3	2156	28	17911	2.37358	1	0.463229	59.7436
GOTERM_BP_FAT	GO:0034110~regulation of homotypic cell-cell adhesion	8	0.301205	0.0439094	DMTN, FGG, SERPINE2, MAP2K1, UBASH3B, ZFP703, RDX, PRKCD	2156	28	17911	2.37358	1	0.463229	59.7436
GOTERM_BP_FAT	GO:1902680~positive regulation of RNA biosynthetic process	183	6.89006	0.0440728	MEF2C, HMGN3, LMO1, THRB, IL18, NAA15, MED24, TLR3, NR2E3, JAG1, CNOT7, GDNF, SOHLH2, ZIC2, BATF, GATA1, WNT2, NLRC5, DAB2, SIN3A, DDX11, BHLHA15, GATA3, INSIG1, TDGF1, TRP63, TFB2M, DHX33, RARA, PATZ1, ATOH8, CREB3L3, GNL3, CIITA, RARG, CD3D, SIX3, FADD, DLL1, PIM2, CD40, HIF1A, MTF1, ARRB1, MAPK3, TFAP2B, NFE2L2, SMARCA1, MAD2L2, TFAP2E, WNT5A, CNBP, SLC38A3, HAX1, ONECUT2, SOX5, TTC5, PIN1, TA…	2156	1343	17911	1.132	1	0.463999	59.8828
GOTERM_BP_FAT	GO:0010634~positive regulation of epithelial cell migration	20	0.753012	0.0444272	WNT5A, MET, VIL1, PRKCE, ANXA3, KDR, AKT1, PFN1, HIF1A, DOCK1, CCR6, PTK2B, GATA3, TDGF1, ZC3H12A, RHOB, RAB25, ATOH8, NFE2L2, FGF1	2156	105	17911	1.58238	1	0.46624	60.1831
GOTERM_BP_FAT	GO:0086001~cardiac muscle cell action potential	10	0.376506	0.0447639	CAV3, SCN2B, ANK2, ATP2A2, DSG2, DSP, DSC2, CACNA1C, GJA5, CTNNA3	2156	40	17911	2.07688	1	0.468332	60.4664
GOTERM_BP_FAT	GO:0031952~regulation of protein autophosphorylation	10	0.376506	0.0447639	MOB1B, ENPP1, PPP2CA, MRE11A, EEF2K, CTNND1, PDGFC, GPNMB, ADIPOQ, GFRA2	2156	40	17911	2.07688	1	0.468332	60.4664
GOTERM_BP_FAT	GO:0042886~amide transport	50	1.88253	0.0448999	ENY2, HMGN3, HNF1A, HMGCR, TRPV1, CRHBP, LEPR, ILDR2, AQP7, SLC16A1, PAX8, PDE8B, PLCB1, CPTP, GIP, TRPA1, SLC22A8, PIM3, PDE4C, NR0B2, PRKCE, TRPM2, RAB11FIP5, CRHR2, GLUL, HIF1A, CHRM3, ARRB1, TFAP2B, SRI, GLUD1, FAM132A, GPR68, PEX5L, G6PC2, FGG, FOLR2, SYBU, SLCO3A1, SNAP25, BGLAP2, GLRX, MUP3, PARK2, ANXA5, SELT, DIO2, SYTL4, CACNA1C, SMPD3	2156	320	17911	1.29805	1	0.468874	60.5803
GOTERM_BP_FAT	GO:0014037~Schwann cell differentiation	9	0.338855	0.044914	PRX, AKT1, EGR2, NAB2, DICER1, ADGRG6, PPP3R1, NDRG1, POU3F1	2156	34	17911	2.19905	1	0.468483	60.5921
GOTERM_BP_FAT	GO:0046329~negative regulation of JNK cascade	9	0.338855	0.044914	MEN1, AKT1, HDAC3, MARVELD3, PTPN22, PAFAH1B1, PARK2, MAPK8IP1, PDCD4	2156	34	17911	2.19905	1	0.468483	60.5921
GOTERM_BP_FAT	GO:0050892~intestinal absorption	9	0.338855	0.044914	VDR, MOGAT2, GCNT3, EZR, ABCG5, ACO1, VIL1, ACAT2, TJP2	2156	34	17911	2.19905	1	0.468483	60.5921
GOTERM_BP_FAT	GO:0019835~cytolysis	9	0.338855	0.044914	SERPINB9B, BAK1, C9, HPRT, GZMA, RRAGA, GZMC, TSTA3, PAX2	2156	34	17911	2.19905	1	0.468483	60.5921
GOTERM_BP_FAT	GO:0045064~T-helper 2 cell differentiation	6	0.225904	0.0449469	BATF, GATA3, IL18, BCL6, RARA, SOCS5	2156	17	17911	2.93206	1	0.468235	60.6195
GOTERM_BP_FAT	GO:0030502~negative regulation of bone mineralization	6	0.225904	0.0449469	GATA1, HIF1A, PTK2B, MEPE, ECM1, AHSG	2156	17	17911	2.93206	1	0.468235	60.6195
GOTERM_BP_FAT	GO:0046500~S-adenosylmethionine metabolic process	6	0.225904	0.0449469	MRI1, BHMT2, AHCY, MAT1A, GNMT, GM4737	2156	17	17911	2.93206	1	0.468235	60.6195
GOTERM_BP_FAT	GO:0046471~phosphatidylglycerol metabolic process	6	0.225904	0.0449469	PLD3, PLD2, PLD1, PLD4, STOML2, THEM5	2156	17	17911	2.93206	1	0.468235	60.6195
GOTERM_BP_FAT	GO:0045540~regulation of cholesterol biosynthetic process	6	0.225904	0.0449469	APOB, DHCR7, FDPS, FGF1, SCP2, ABCG1	2156	17	17911	2.93206	1	0.468235	60.6195
GOTERM_BP_FAT	GO:0070498~interleukin-1-mediated signaling pathway	6	0.225904	0.0449469	IRAK1, IL1R2, IRAK3, MAPK3, TIRAP, PLCB1	2156	17	17911	2.93206	1	0.468235	60.6195
GOTERM_BP_FAT	GO:0015721~bile acid and bile salt transport	6	0.225904	0.0449469	HNF1A, ABCC3, SLCO1C1, SLC51B, ABCC2, SLC51A	2156	17	17911	2.93206	1	0.468235	60.6195
GOTERM_BP_FAT	GO:0051090~regulation of sequence-specific DNA binding transcription factor activity	53	1.99548	0.0450443	HMGN3, STK36, EZH2, TIRAP, TLR3, DDR2, ZIC2, MEN1, AKT1, WNT2, NLRC5, NLRC4, BDNF, PTGIS, PRMT2, GTF2A2, LTF, CYS1, IRAK1, ARID5B, ARHGEF5, CD40, NR0B2, FLNA, PRKCB, CRHR2, NCOA3, ARRB1, MAPK3, MAD2L2, MAP3K13, EIF2AK4, USP7, WNT5A, CYP1B1, PKHD1, SAV1, CLU, EGLN1, IRAK3, HAND2, NPM1, ZC3H12A, CAMK2A, PLA2G10, HCK, AGER, ANXA3, ADGRG3, HDAC3, PHB2, PSMD10, SETD6	2156	342	17911	1.28742	1	0.468482	60.7009
GOTERM_BP_FAT	GO:0021549~cerebellum development	21	0.790663	0.0450976	TRP53, CDK5R2, TRNP1, MAP2K1, GLUD1, NANOS1, EZH2, NFIX, DLL1, LPAR1, SSTR2, PFDN1, SSTR3, SERPINE2, ATIC, ARCN1, GRID2, MYO16, SPTBN2, PTBP2, KNDC1	2156	112	17911	1.55766	1	0.468391	60.7453
GOTERM_BP_FAT	GO:0019439~aromatic compound catabolic process	47	1.76958	0.0451647	ENPP5, NCBP1, GDA, AHCY, ENPP1, HPRT, SLC6A3, NANOS1, DICER1, UPP1, CNOT1, EGLN1, KMO, HSPA1A, CNOT7, DNASE1L3, PDE1A, MUS81, HAAO, ZC3H12A, RGN, PDE8B, ENTPD2, NT5E, RC3H1, FEN1, DCTPP1, EXOSC6, NCF2, EXOSC7, NUDT5, EXOSC5, HGD, NUDT10, PDE4C, ATM, RNASEH2C, DNASE1, PDE7B, PDE2A, DIO2, PNRC2, BAX, AOX2, MEX3D, AOX3, GM4737	2156	298	17911	1.31025	1	0.468406	60.8012
GOTERM_BP_FAT	GO:0014033~neural crest cell differentiation	17	0.64006	0.0451932	NRP2, MEF2C, GSC, DICER1, CYP26A1, PAX3, JAG1, GDNF, CORO1C, HIF1A, HAND2, SEMA7A, MAPK3, SEMA3D, SEMA3A, SEMA4A, ALX1	2156	85	17911	1.6615	1	0.468127	60.8249
GOTERM_BP_FAT	GO:0035305~negative regulation of dephosphorylation	17	0.64006	0.0451932	PPP1R36, HPN, TMEM225, MYO1D, CAMSAP3, SLC7A14, YWHAE, TIPRL, FARP1, TSKS, CSRNP3, RRP1B, CD2BP2, CMYA5, RGN, SYTL2, SPRED1	2156	85	17911	1.6615	1	0.468127	60.8249
GOTERM_BP_FAT	GO:0015844~monoamine transport	17	0.64006	0.0451932	RTN4, SNCG, SYT1, SYT4, SLC6A3, MAOB, PARK2, GDNF, PRKCB, CADPS, CRHR2, P2RX1, CD300A, SLC22A3, FCER1G, SMPD3, SLC22A2	2156	85	17911	1.6615	1	0.468127	60.8249
GOTERM_BP_FAT	GO:0045088~regulation of innate immune response	36	1.35542	0.045676	PVR, WNT5A, A2M, FGR, TLR1, TIRAP, UNC93B1, RSAD2, NLRX1, TLR3, PTPN22, SEC14L1, LSM14A, NLRC5, IRAK3, NLRC4, SIN3A, FCER1G, LTF, TNIP1, DHX58, POLR3G, COCH, IRAK1, PTPN6, CRTAM, FLOT1, SOCS1, MYO1F, SERPING1, SLAMF8, FADD, PRKCE, VAV1, S100A14, RPS6KA3	2156	218	17911	1.37188	1	0.47129	61.2243
GOTERM_BP_FAT	GO:0051258~protein polymerization	40	1.50602	0.0457084	CAV3, DMTN, GDA, HAX1, SLC39A12, ELN, VTN, RDX, FES, CCL24, PFN1, FGG, PTK2B, GSN, ARPC2, WIPF3, BRK1, LMOD1, LMOD3, NEFL, MICALL2, MYO1C, STMN2, BAIAP2, VIL1, EVL, MTAP7D3, PARK2, PRKCE, PRKCD, MSRB2, ARF1, TENM1, PECAM1, NPHS1, FHOD3, STMN1, CASQ1, CASQ2, SPTB	2156	247	17911	1.34535	1	0.471039	61.251
GOTERM_BP_FAT	GO:0046545~development of primary female sexual characteristics	23	0.865964	0.0459471	AMHR2, SGPL1, CEBPB, ZP3, ARID5B, CTNNA1, SOHLH2, ATM, KDR, RETN, STRA8, ARRB1, DACH2, BAX, PDGFRA, GDF9, RUNX1, LHX8, LFNG, OAS1D, EIF2B5, PLEKHA1, CYP19A1	2156	126	17911	1.51645	1	0.472341	61.4469
GOTERM_BP_FAT	GO:1903508~positive regulation of nucleic acid-templated transcription	182	6.85241	0.0462513	MEF2C, HMGN3, LMO1, THRB, IL18, NAA15, MED24, TLR3, NR2E3, JAG1, CNOT7, GDNF, SOHLH2, ZIC2, BATF, GATA1, WNT2, NLRC5, DAB2, SIN3A, DDX11, BHLHA15, GATA3, INSIG1, TDGF1, TRP63, TFB2M, DHX33, RARA, PATZ1, ATOH8, CREB3L3, GNL3, CIITA, RARG, CD3D, SIX3, FADD, DLL1, PIM2, CD40, HIF1A, MTF1, ARRB1, MAPK3, TFAP2B, NFE2L2, SMARCA1, MAD2L2, TFAP2E, WNT5A, CNBP, SLC38A3, HAX1, ONECUT2, SOX5, TTC5, PIN1, TA…	2156	1339	17911	1.12918	1	0.474127	61.6952
GOTERM_BP_FAT	GO:0045893~positive regulation of transcription, DNA-templated	182	6.85241	0.0462513	MEF2C, HMGN3, LMO1, THRB, IL18, NAA15, MED24, TLR3, NR2E3, JAG1, CNOT7, GDNF, SOHLH2, ZIC2, BATF, GATA1, WNT2, NLRC5, DAB2, SIN3A, DDX11, BHLHA15, GATA3, INSIG1, TDGF1, TRP63, TFB2M, DHX33, RARA, PATZ1, ATOH8, CREB3L3, GNL3, CIITA, RARG, CD3D, SIX3, FADD, DLL1, PIM2, CD40, HIF1A, MTF1, ARRB1, MAPK3, TFAP2B, NFE2L2, SMARCA1, MAD2L2, TFAP2E, WNT5A, CNBP, SLC38A3, HAX1, ONECUT2, SOX5, TTC5, PIN1, TA…	2156	1339	17911	1.12918	1	0.474127	61.6952
GOTERM_BP_FAT	GO:0071322~cellular response to carbohydrate stimulus	26	0.978916	0.0462891	SRI, ENY2, MEF2C, HMGCR, PDK3, MUP3, LEPR, TRPA1, PIM3, FAM132A, GPR68, PARK2, PAX2, SELT, GCLM, PRKCB, MEN1, SLC29A1, CRHR2, RAB11FIP5, PEO1, HIF1A, SIN3A, SERPINF1, ARRB1, PPP2CA	2156	147	17911	1.46936	1	0.473914	61.726
GOTERM_BP_FAT	GO:0003006~developmental process involved in reproduction	117	4.40512	0.0463412	AURKC, TLR3, SOHLH2, TAF7L, WNT2, GATA1, BAK1, MEI4, PTGIS, SERPINE2, HTRA1, GATA3, WDR77, TRP63, RARA, GDF9, PATZ1, EIF2B5, SGPL1, RARG, IL11RA1, CTNNA1, PLAUR, ASCL2, RETN, CCR6, HIF1A, SYCP3, SERPINF1, ARRB1, ST14, PDGFRA, PYGO2, OAS1D, WNT5A, XLR3C, XLR3B, SOX3, XLR3A, HOXB13, AHSG, VDR, NKX3-1, NKX2-1, RUNX1, LHX8, LFNG, CYP19A1, HECTD1, B4GALT1, TESC, XLR4A, SPAG6L, MAP2K1, MET, ATM, KDR, D…	2156	829	17911	1.17247	1	0.473809	61.7684
GOTERM_BP_FAT	GO:0072017~distal tubule development	5	0.188253	0.046746	WNK4, PAX8, TFAP2B, JAG1, PAX2	2156	12	17911	3.46146	1	0.476329	62.0958
GOTERM_BP_FAT	GO:0033327~Leydig cell differentiation	5	0.188253	0.046746	SGPL1, PDGFRA, NKX2-1, MAP7, PLEKHA1	2156	12	17911	3.46146	1	0.476329	62.0958
GOTERM_BP_FAT	GO:0045618~positive regulation of keratinocyte differentiation	5	0.188253	0.046746	VDR, NCOA3, H2AFY2, H2AFY, TRIM16	2156	12	17911	3.46146	1	0.476329	62.0958
GOTERM_BP_FAT	GO:0045792~negative regulation of cell size	5	0.188253	0.046746	CAV3, AKT1, AKT1S1, TSC1, RDX	2156	12	17911	3.46146	1	0.476329	62.0958
GOTERM_BP_FAT	GO:1902337~regulation of apoptotic process involved in morphogenesis	5	0.188253	0.046746	B4GALT1, VDR, BAX, PAX8, PAX2	2156	12	17911	3.46146	1	0.476329	62.0958
GOTERM_BP_FAT	GO:0006351~transcription, DNA-templated	406	15.2861	0.047257	MEF2C, NAA15, MED24, MED20, WDR77, DHX33, PATZ1, CCAR2, IKBKAP, L3MBTL4, MAPK3, ST18, MCTS2, EIF2AK4, CYP1B1, AHCTF1, PFN1, CASZ1, MAP2K1, KLF12, KLF17, TFCP2, USF1, FNIP2, TNNI2, PEO1, ARF4, FGF8, BACH2, HNF1A, ELF3, ELF4, TRPV1, EZH2, YBX3, CCNE1, RRN3, STRA8, MYB, FGF1, TWISTNB, FGF4, ZP3, ARHGEF5, TLE3, TLE4, FLNA, MXD4, SS18, TAF10, NAB2, SSU72, CER1, ZBTB9, PML, TRIM16, SORBS3, EZR, PPP2CA,…	2156	3129	17911	1.07793	1	0.479613	62.5055
GOTERM_BP_FAT	GO:0048525~negative regulation of viral process	19	0.715361	0.0474842	IL2RA, MRE11A, OAS3, PML, RSAD2, NLRX1, SNX3, PARK2, SRPK1, SEC14L1, TRIM56, HTRA1, GSN, POU2F3, ZC3H12A, LTF, OAS1A, EIF2AK4, DHX58	2156	99	17911	1.59437	1	0.480789	62.6862
GOTERM_BP_FAT	GO:0050730~regulation of peptidyl-tyrosine phosphorylation	37	1.39307	0.0476729	DMTN, HAX1, IL18, CTNND1, PTPN22, VTN, GATA1, ZGPAT, MUSK, PRMT2, PTK2B, TDGF1, PDGFC, NEURL1A, NRG1, TEC, TRP53, PTPN6, NF2, PTPRZ1, SOCS1, SOCS4, CD40, SOCS5, PRKCE, ADIPOQ, PRKCD, IL6RA, CBLC, CD80, CD300A, ITGA5, EPGN, LCK, PECAM1, PDGFRA, PDGFRB	2156	226	17911	1.36008	1	0.481678	62.8358
GOTERM_BP_FAT	GO:0046889~positive regulation of lipid biosynthetic process	16	0.60241	0.0480628	ZP3, HSD17B13, ADGRF5, FDPS, DBI, PRKCD, ABCG1, AKT1, DAB2, STARD4, RGN, FGF1, SCP2, GH, SMPD3, ACSL5	2156	79	17911	1.68253	1	0.48403	63.1429
GOTERM_BP_FAT	GO:0048008~platelet-derived growth factor receptor signaling pathway	12	0.451807	0.0481075	PLAT, SGPL1, LRP1, ARID5B, MYO1E, PDGFRA, PDGFRB, PDGFC, ADIPOQ, RGS14, GLRX, PLEKHA1	2156	53	17911	1.88095	1	0.48386	63.1779
GOTERM_BP_FAT	GO:0006909~phagocytosis	31	1.16717	0.0481486	MBL1, ITGAL, RAP1GAP, LEPR, SNX3, MEGF10, AHSG, MARCO, DOCK1, ATG5, GSN, FCER1G, IGLL1, RARA, RAB27A, CSNK1A1, HCK, PLD4, MYO1G, AXL, SIRPA, AGER, ADIPOQ, VAV1, ANXA3, CORO1C, TULP1, LRP1, CDC42SE2, CD300A, PECAM1	2156	183	17911	1.40728	1	0.483664	63.2101
GOTERM_BP_FAT	GO:0006325~chromatin organization	105	3.95331	0.0488151	HMGN1, HMGN3, CBX3, AURKB, WDR82, HMGN5, GATA1, KDM1B, USP27X, SIN3A, DDX11, ATG5, MIER1, GATA3, TRP63, H2AFY, H2AFX, L3MBTL4, BEND3, NUDT5, PIM3, ARID1B, UHRF1, SYCP3, ARRB1, PRDM6, MAPK3, PYGO2, SMARCA1, ZNRD1, TRRAP, TAL1, NAA50, NPM1, AUTS2, HNRNPC, ASF1B, WDHD1, HELLS, TRP53, AEBP2, SETDB2, SUV39H1, ATM, BRCA1, HDAC3, MSL1, HIST1H3A, CHAF1A, PABPC1L, NELFE, CHAF1B, HDAC8, HIST1H3H, UBE2E1, E…	2156	739	17911	1.18036	1	0.487991	63.7287
GOTERM_BP_FAT	GO:0048645~organ formation	14	0.527108	0.0488212	WNT5A, MEF2C, FGF8, MAP2K1, TBX5, PAX3, PAX2, GDNF, WNT2, HAND2, PAX8, MAPK3, TRP63, FGF1	2156	66	17911	1.7622	1	0.487539	63.7333
GOTERM_BP_FAT	GO:0043367~CD4-positive, alpha-beta T cell differentiation	14	0.527108	0.0488212	BATF, CCR6, GATA3, IL18, RSAD2, BCL6, RARA, SOCS5, LY9, MYB, PLA2G2D, SASH3, RC3H1, SEMA4A	2156	66	17911	1.7622	1	0.487539	63.7333
GOTERM_BP_FAT	GO:0051785~positive regulation of nuclear division	14	0.527108	0.0488212	WNT5A, SGOL2A, FGF8, EPGN, PHB2, BTC, MET, PDGFRB, H2AFY, RANBP1, ESPL1, RB1, PLCB1, CDCA5	2156	66	17911	1.7622	1	0.487539	63.7333
GOTERM_BP_FAT	GO:0002790~peptide secretion	45	1.69428	0.0490612	ENY2, SRI, HMGN3, HNF1A, HMGCR, TRPV1, CRHBP, LEPR, GLUD1, ILDR2, FAM132A, GPR68, PEX5L, G6PC2, SLC16A1, FGG, PAX8, SYBU, PDE8B, PLCB1, SNAP25, BGLAP2, GLRX, GIP, MUP3, TRPA1, PIM3, NR0B2, PARK2, PDE4C, PRKCE, ANXA5, SELT, TRPM2, CRHR2, RAB11FIP5, GLUL, HIF1A, DIO2, CHRM3, ARRB1, TFAP2B, SYTL4, CACNA1C, SMPD3	2156	285	17911	1.31171	1	0.488769	63.9183
GOTERM_BP_FAT	GO:0099531~presynaptic process involved in chemical synaptic transmission	22	0.828313	0.0492468	SYT1, SNAP91, SYT4, NRXN3, SLC6A3, SYT8, SNAPIN, PARK2, NAPB, RPH3A, CADPS, SLC6A9, ATP2A2, SPTBN2, SYTL4, SYT13, SV2B, SNAP23, SYTL3, UNC13C, SYT17, SNAP25	2156	120	17911	1.52304	1	0.489604	64.0608
GOTERM_BP_FAT	GO:0015698~inorganic anion transport	22	0.828313	0.0492468	CLNS1A, FXYD1, GABRD, CLCN2, GLRA1, ENPP1, SLC20A2, MFSD5, SLC37A4, SLC34A1, CLCNKB, GABRR2, SLC26A4, GABRR1, TTYH2, SLC17A1, WNK4, SLC25A10, CLIC5, CLIC6, ANO7, GABRP	2156	120	17911	1.52304	1	0.489604	64.0608
GOTERM_BP_FAT	GO:0044723~single-organism carbohydrate metabolic process	89	3.3509	0.0494285	B3GALT6, LEPR, G6PDX, PGD, HEXB, ALG6, CBFA2T3, ALG9, ITPKA, ART1, AKT1, POMGNT2, GOT1, ST3GAL5, CLK2, ST3GAL4, TMEM59, CHST11, RGN, SYNJ2, CHST13, RPN2, SLC51B, CHST15, HKDC1, NUDT5, MOGS, FBP2, ACTN3, POGLUT1, HIF1A, NUS1, HAS1, CHST8, TFAP2B, INPP4B, SERP2, GALNT9, LALBA, GCNT4, GALNT1, GCNT3, SORD, SYVN1, ENPP1, SLC37A4, FAM132A, EXTL1, DERL3, G6PC3, G6PC2, MTMR2, PTK2B, MPDU1, C1QTNF2, IDH2,…	2156	617	17911	1.19833	1	0.490408	64.1997
GOTERM_BP_FAT	GO:0036294~cellular response to decreased oxygen levels	23	0.865964	0.049505	TRP53, ACAA2, IRAK1, VHL, PDK3, SUV39H1, BNIP3, CPEB1, ANKRD1, PRKCE, KCNK2, SLC29A1, AKT1, HYOU1, EIF4EBP1, HIF1A, PTGIS, TSC1, CD34, EEF2K, NKX3-1, NDRG1, NFE2L2	2156	127	17911	1.50451	1	0.490459	64.258
GOTERM_BP_FAT	GO:0070507~regulation of microtubule cytoskeleton organization	24	0.903614	0.0496349	CAV3, PHLDB1, STIL, GDA, KIF11, CHMP4C, PKHD1, CHMP4B, STMN2, MAP1A, SLC39A12, CCNF, CAMSAP3, FES, PLK4, RNF4, NPM1, GAS2L1, PAFAH1B1, RANBP1, STMN1, CDK5RAP2, PHLDB2, MDM1	2156	134	17911	1.48791	1	0.490891	64.3569
GOTERM_BP_FAT	GO:0051302~regulation of cell division	24	0.903614	0.0496349	FGF6, CDC6, FGF8, CHMP4C, PGF, BTC, E2F8, AURKC, PDXP, DLL1, AURKB, PRKCE, CDC25B, PIN1, MEN1, TAL1, NCOA3, TRP63, KLHL21, NKX3-1, PDGFC, FGF1, CALM1, FGF4	2156	134	17911	1.48791	1	0.490891	64.3569
GOTERM_BP_FAT	GO:0051047~positive regulation of secretion	64	2.40964	0.0496659	RTN4, SYT1, SYT4, TRPV1, LEPR, PTPN22, ANKRD1, KISS1R, DAB2, ATG5, GATA3, ALOX12B, STAM, CASP1, RAB27A, PLD2, CRTAM, GIP, ZP3, TRPA1, NR0B2, PRKCE, NLRP2, TRPM2, RETN, CRHR2, GLUL, HIF1A, ARRB1, CD34, RAB15, SRI, WNT5A, CDK5R2, FGR, PANX1, GLUD1, UNC93B1, TRIM16, FAM132A, GPR68, PEX5L, FGG, EZR, FCER1G, NKX3-1, RUNX1, SNAP25, ACSL3, BGLAP2, GLRX, LPL, PLA2G10, FLT3, CACNA1I, DPYSL2, PARK2, CADPS,…	2156	427	17911	1.24515	1	0.490618	64.3804
GOTERM_BP_FAT	GO:0051051~negative regulation of transport	75	2.8238	0.0497976	ENY2, OPRM1, DMTN, SYT4, HMGCR, CRHBP, STOML1, PTPN22, GSTM7, AKT1, PACSIN1, SERPINE2, ATG5, BOK, WNK4, INSIG1, PDE8B, YRDC, NRG1, ACAA2, IRAK1, SP100, CRYAB, PKIG, ERP29, PIM3, PDE4C, PRKCE, PRKCB, RAB11FIP5, CRHR2, CD34, SSC5D, CASQ2, CAV3, SRI, IL1R2, ENPP1, PML, RSAD2, SNX3, DERL3, UBAC2, MTMR2, EZR, PTK2B, PPP2CA, BTN1A1, IDH2, CAMK2D, TBC1D4, ZC3H12A, DYRK2, TBC1D10C, GNAO1, PLA2G10, MUP3, …	2156	510	17911	1.22169	1	0.491061	64.4803
GOTERM_BP_FAT	GO:0048599~oocyte development	11	0.414157	0.0499766	PPP2R1A, STRA8, PTK2B, ZP3, AURKC, GDF9, PLCB1, PABPC1L, ATM, CDC25B, TRIP13	2156	47	17911	1.94431	1	0.491836	64.6157
GOTERM_BP_FAT	GO:0030166~proteoglycan biosynthetic process	11	0.414157	0.0499766	CSGALNACT1, B3GAT3, XYLT2, B3GALT6, CHST8, CHST11, ACAN, CHST13, EXTL1, LIPC, MAN1C1	2156	47	17911	1.94431	1	0.491836	64.6157
GOTERM_BP_FAT	GO:0050819~negative regulation of coagulation	11	0.414157	0.0499766	FGG, KNG2, SERPINE2, CD34, UBASH3B, PDGFRA, SERPING1, ANXA5, PRKCD, PLG, PROC	2156	47	17911	1.94431	1	0.491836	64.6157
GOTERM_BP_FAT	GO:0002504~antigen processing and presentation of peptide or polysaccharide antigen via MHC class II	7	0.263554	0.0500634	MARCH1, H2-EB1, UNC93B1, CTSE, FCER1G, H2-AA, H2-AB1	2156	23	17911	2.52837	1	0.491958	64.6812
GOTERM_BP_FAT	GO:0022403~cell cycle phase	7	0.263554	0.0500634	PIWIL1, TTK, CDK6, DEK, CDC25B, NFATC1, TERF1	2156	23	17911	2.52837	1	0.491958	64.6812
GOTERM_BP_FAT	GO:0031000~response to caffeine	7	0.263554	0.0500634	TRP53, GNAL, RYR3, PRSS2, RYR1, CASQ2, GSTM7	2156	23	17911	2.52837	1	0.491958	64.6812
GOTERM_BP_FAT	GO:0051984~positive regulation of chromosome segregation	7	0.263554	0.0500634	SGOL2A, CDC6, DDX11, H2AFY, ESPL1, RB1, FEN1	2156	23	17911	2.52837	1	0.491958	64.6812
GOTERM_BP_FAT	GO:0032469~endoplasmic reticulum calcium ion homeostasis	7	0.263554	0.0500634	BAK1, ATP2A2, BAX, GRINA, ATP2A1, CAMK2D, PML	2156	23	17911	2.52837	1	0.491958	64.6812
GOTERM_BP_FAT	GO:0098868~bone growth	7	0.263554	0.0500634	CER1, RARG, LEPR, RARA, DDR2, THBS3, KDR	2156	23	17911	2.52837	1	0.491958	64.6812
GOTERM_BP_FAT	GO:0034622~cellular macromolecular complex assembly	124	4.66867	0.050243	GDA, SNRPD3, VTN, CNOT1, CNOT7, TTN, TAF7L, DAB2, INSIG1, H2AFY, LSM3, PDGFC, PTBP2, RC3H1, CLNS1A, CRYAA, CRYAB, STMN2, BAIAP2, SLC25A33, CELF4, SNRPB, STMN1, MCTS2, UNC13C, SNRPG, SPTB, CAV3, EID2, SNAP91, HAX1, TICRR, ELN, CLU, AHCTF1, PFN1, FGG, ARPC2, NPM1, ASF1B, HELLS, MYO1C, SMAD6, EVL, MTAP7D3, SMAD1, RBMX, ATM, EPS15, ARF1, PSMC4, COA5, RNF4, HIST1H3A, CIRBP, CHAF1A, CHAF1B, GRB7, HIST1…	2156	887	17911	1.16137	1	0.492733	64.8162
GOTERM_BP_FAT	GO:0043085~positive regulation of catalytic activity	134	5.04518	0.0504784	MEF2C, HMGN1, GNA13, ADCY4, STIL, ATP1B3, ADCY7, IL18, TLR1, TIRAP, LPAR3, AURKB, LPAR1, GDNF, BAK1, DAB2, NLRC4, MAP3K5, DDX11, CTGF, TDGF1, RGN, PDGFC, FAS, MAGI3, SOCS1, ERP29, FADD, CD40, TBC1D22B, TANK, THY1, PLCE1, ARRB1, RASGRF1, MAPK3, PDGFRA, PDGFRB, MST1R, DCUN1D3, WNT5A, FGD2, CDK5R2, FGR, GNAI2, CACUL1, MRE11A, CLU, GCLM, PIN1, PFN1, SERINC2, VDR, NPM1, NKX3-1, TBC1D10C, MAP2K1, LAMTO…	2156	965	17911	1.15358	1	0.493896	64.9925
GOTERM_BP_FAT	GO:0008154~actin polymerization or depolymerization	32	1.20482	0.0506426	DMTN, HAX1, ELN, RDX, CCL24, PFN1, PTK2B, GSN, ARPC2, WIPF3, MICAL1, BRK1, LMOD1, LMOD3, MICALL2, CAP2, MYO1C, BAIAP2, VIL1, PDXP, EVL, PRKCE, PRKCD, MSRB2, ARF1, TENM1, CFL2, NPHS1, PECAM1, FHOD3, SH3BGRL3, SPTB	2156	191	17911	1.39183	1	0.494556	65.1149
GOTERM_BP_FAT	GO:1903522~regulation of blood circulation	40	1.50602	0.0507277	FXYD1, SRI, CAV3, GNAI3, GNAI2, THRB, HMGCR, MYBPC3, GJA5, AKT1, FGG, ANK2, CTGF, ZC3H12A, SHC1, SEMA3A, KCNMA1, GNAO1, SCN2B, MAP2K1, SMAD6, TRPA1, SPTBN4, ASIC2, CTNNA3, KDR, CRHR2, HIF1A, ATP2A2, P2RX1, CHRM3, DSG2, CHRM1, DSP, DSC2, ALOX5, UTS2R, CACNA1C, CASQ2, CALM1	2156	249	17911	1.33454	1	0.494661	65.1783
GOTERM_BP_FAT	GO:0030048~actin filament-based movement	18	0.677711	0.0507479	CAV3, SRI, FXYD1, SCN2B, VIL1, EVL, GJA5, CTNNA3, ATP2A2, DSG2, ANK2, CAMK2D, DSP, DSC2, WIPF3, MYO19, CACNA1C, CASQ2	2156	93	17911	1.60791	1	0.494314	65.1933
GOTERM_BP_FAT	GO:0060021~palate development	18	0.677711	0.0507479	MEF2C, WNT5A, SGPL1, WFIKKN2, ANP32B, TBX3, ARID5B, JAG2, MMP25, MEN1, HAND2, INSIG1, PDGFRA, PYGO2, ALX4, WNT8A, ALX1, PLEKHA1	2156	93	17911	1.60791	1	0.494314	65.1933
GOTERM_BP_FAT	GO:0006641~triglyceride metabolic process	18	0.677711	0.0507479	CAV3, SCD1, LPL, MOGAT2, MOGAT1, TNXB, SLC37A4, CDK8, DBI, PNPLA5, MTTP, APOB, APOBR, INSIG1, AGPAT9, RGN, LIPC, ACSL5	2156	93	17911	1.60791	1	0.494314	65.1933
GOTERM_BP_FAT	GO:0015748~organophosphate ester transport	15	0.564759	0.0510619	CPTP, PLA2G10, SLC37A4, ATP11A, PRKCD, G6PC3, ABCG1, ABCB4, MTTP, SLC25A33, SLMO2, SCP2, TMEM30A, ABCA13, SLC25A17	2156	73	17911	1.70702	1	0.496011	65.4258
GOTERM_BP_FAT	GO:0032271~regulation of protein polymerization	31	1.16717	0.0511584	CAV3, DMTN, GDA, HAX1, SLC39A12, ELN, RDX, FES, CCL24, PFN1, PTK2B, GSN, ARPC2, WIPF3, BRK1, LMOD1, LMOD3, MYO1C, STMN2, BAIAP2, VIL1, EVL, PRKCE, PRKCD, ARF1, TENM1, NPHS1, PECAM1, FHOD3, STMN1, SPTB	2156	184	17911	1.39964	1	0.496193	65.497
GOTERM_BP_FAT	GO:0009112~nucleobase metabolic process	10	0.376506	0.0514672	GDA, HPRT, AOX2, PRPS1L3, AOX3, UCK2, CMPK1, PPAT, URAH, PRPS1	2156	41	17911	2.02622	1	0.497842	65.7239
GOTERM_BP_FAT	GO:0002292~T cell differentiation involved in immune response	13	0.489458	0.0514857	BATF, CCR6, TSC1, GATA3, IL18, FCER1G, BCL6, RARA, SOCS5, LY9, MYB, RC3H1, SEMA4A	2156	60	17911	1.79996	1	0.497483	65.7374
GOTERM_BP_FAT	GO:0002366~leukocyte activation involved in immune response	39	1.46837	0.0515273	ITGAL, MFNG, FGR, UNG, IL18, PGLYRP1, TLR3, LY9, FES, BATF, RAC2, PTK2B, GATA3, FCER1G, BCL6, RARA, SNAP23, MYB, LFNG, RC3H1, RAB27A, EXO1, TRP53, PLD2, EXOSC6, MYO1F, DLL1, SOCS5, CD40, PRKCE, ANXA3, NOTCH2, LAT2, CCR6, TSC1, TFRC, CD300A, SEMA4A, EIF2AK4	2156	242	17911	1.33881	1	0.497284	65.7678
GOTERM_BP_FAT	GO:0051321~meiotic cell cycle	39	1.46837	0.0515273	WNT5A, TEX19.2, MRE11A, TDRD9, DICER1, AURKC, TTK, RBM7, CPEB1, CCNE1, MEI4, RSPO1, STRA8, PPP2CA, OVOL1, MUS81, PIWIL1, H2AFX, PIWIL4, PLCB1, H1FOO, LFNG, TRIP13, TERF1, EXO1, PPP2R1A, DSN1, EME2, EME1, SYCE2, ESPL1, SMC2, ATM, RAD51, CDC25B, SGOL2A, CCNB3, SYCP3, UTP14B	2156	242	17911	1.33881	1	0.497284	65.7678
GOTERM_BP_FAT	GO:0007254~JNK cascade	30	1.12952	0.0516366	FGD2, WNT5A, TIRAP, TLR3, PTPN22, ANKRD6, PDCD4, MEN1, AKT1, MAP3K5, DAB2, PTK2B, CTGF, DUSP15, MARVELD3, PAFAH1B1, PLCB1, IRAK1, MAGI3, TNXB, ARHGEF5, EDAR, PARK2, AGER, EPHA4, HDAC3, NPHS1, MAPK8IP1, GADD45B, MAP3K13	2156	177	17911	1.40805	1	0.497551	65.8477
GOTERM_BP_FAT	GO:0060041~retina development in camera-type eye	30	1.12952	0.0516366	ACHE, CLCN2, ACVRL1, CYP1B1, NR2E3, PAX2, TSPAN12, CRB1, CRB2, CASZ1, DSCAM, RARG, SIX3, AHI1, DLL1, THY1, RD3, PROM1, TULP1, LAMA1, HIF1A, SERPINF1, BAX, NTRK2, PDGFRA, TFAP2B, PDGFRB, UCHL3, MDM1, RHO	2156	177	17911	1.40805	1	0.497551	65.8477
GOTERM_BP_FAT	GO:0061025~membrane fusion	29	1.09187	0.0520708	SYT1, GNAI3, SYT4, NAPG, GDAP1, SYT8, STOML2, BNIP3, NAPB, SAMD9L, BAK1, STX12, TBC1D4, SNAP23, TIE1, SNAP25, VPS18, IZUMO1R, NSFL1C, SNAPIN, PARK2, RPH3A, BAX, SYTL4, SYT13, SYTL2, SYTL3, SYT17, YKT6	2156	170	17911	1.41716	1	0.500043	66.1632
GOTERM_BP_FAT	GO:0048384~retinoic acid receptor signaling pathway	8	0.301205	0.0520894	RARG, EZH2, PML, CYP26A1, TRIM16, CNOT1, RARA, ZFP536	2156	29	17911	2.29173	1	0.499686	66.1766
GOTERM_BP_FAT	GO:0045022~early endosome to late endosome transport	8	0.301205	0.0520894	MTMR2, HOOK2, DAB2, EZR, RDX, SNX3, FLNA, HOOK3	2156	29	17911	2.29173	1	0.499686	66.1766
GOTERM_BP_FAT	GO:0033014~tetrapyrrole biosynthetic process	8	0.301205	0.0520894	SLC11A2, ALAD, HNF1A, ANK1, MMACHC, SNX3, MMAB, SPTB	2156	29	17911	2.29173	1	0.499686	66.1766
GOTERM_BP_FAT	GO:0050704~regulation of interleukin-1 secretion	8	0.301205	0.0520894	WNT5A, IL1R2, PANX1, PML, ZC3H12A, TRIM16, CASP1, NLRP2	2156	29	17911	2.29173	1	0.499686	66.1766
GOTERM_BP_FAT	GO:1900744~regulation of p38MAPK cascade	8	0.301205	0.0520894	CAV3, MAP3K5, EZR, HAND2, MET, PTPN22, ZC3H12A, GADD45B	2156	29	17911	2.29173	1	0.499686	66.1766
GOTERM_BP_FAT	GO:0022617~extracellular matrix disassembly	9	0.338855	0.0523149	LAMA1, HPN, FLOT1, FSCN1, LAMC2, DDR2, PLG, DPP4, MMP12	2156	35	17911	2.13622	1	0.500739	66.3392
GOTERM_BP_FAT	GO:0071827~plasma lipoprotein particle organization	9	0.338855	0.0523149	LPL, APOB, ARF1, PLA2G7, CES1G, LIPC, ACSL3, ABCG1, MTTP	2156	35	17911	2.13622	1	0.500739	66.3392
GOTERM_BP_FAT	GO:0002920~regulation of humoral immune response	9	0.338855	0.0523149	KLK7, PTPN6, A2M, CD37, ZP3, CD59A, SERPING1, CR1L, LTA	2156	35	17911	2.13622	1	0.500739	66.3392
GOTERM_BP_FAT	GO:0097300~programmed necrotic cell death	9	0.338855	0.0523149	TRP53, MAP3K5, BOK, BAX, YBX3, TLR3, FADD, FAS, CASP1	2156	35	17911	2.13622	1	0.500739	66.3392
GOTERM_BP_FAT	GO:0009261~ribonucleotide catabolic process	9	0.338855	0.0523149	PDE7B, HPRT, PDE2A, PDE1A, PDE8B, NUDT10, EGLN1, PDE4C, NT5E	2156	35	17911	2.13622	1	0.500739	66.3392
GOTERM_BP_FAT	GO:0010631~epithelial cell migration	38	1.43072	0.0523236	WNT5A, CYP1B1, ACVRL1, NANOS1, AKT1, PFN1, DOCK1, PTK2B, MARVELD3, GATA3, FAT2, TDGF1, ZC3H12A, RHOB, RAB25, ATOH8, SEMA3A, FGF1, DPP4, FGF4, SP100, VHL, MET, VIL1, EVL, PRKCE, AGER, ANXA3, KDR, CORO1C, CDH13, CCR6, HIF1A, SERPINF1, PECAM1, SH3BGRL3, NFE2L2, SEMA4A	2156	235	17911	1.34334	1	0.500314	66.3455
GOTERM_BP_FAT	GO:1903364~positive regulation of cellular protein catabolic process	20	0.753012	0.0523273	CSNK1A1, NUB1, CLU, OSBPL7, TRIB3, RDX, SOCS4, PARK2, SOCS5, CBFA2T3, AKT1, SUMO2, DAB2, EZR, PTK2B, PSMD10, ECSCR, FBXL5, RGN, CHFR	2156	107	17911	1.55281	1	0.499856	66.3482
GOTERM_BP_FAT	GO:2001252~positive regulation of chromosome organization	27	1.01657	0.0527772	MRE11A, PML, AURKB, MEN1, TAL1, SIN3A, GFI1B, DDX11, MIER1, GATA3, H2AFY, AUTS2, BCL6, MYB, TINF2, FEN1, GNL3, TRP53, SLX1B, ESPL1, RB1, BRCA1, ATM, SGOL2A, ARRB1, MAPK3, NELFE	2156	156	17911	1.43784	1	0.502426	66.6705
GOTERM_BP_FAT	GO:0051899~membrane depolarization	16	0.60241	0.0528394	CAV3, SCN2B, SCN3A, CACNA1I, GJA5, GCLM, ADIPOQ, CNGA2, KDR, BOK, SCN9A, SCN11A, SCN7A, CACNA1C, CASP1, SCN4A	2156	80	17911	1.6615	1	0.502363	66.7148
GOTERM_BP_FAT	GO:1901137~carbohydrate derivative biosynthetic process	96	3.61446	0.0529548	LDHC, OPRM1, ADCY4, ADCY7, B3GALT6, HPRT, ADCY8, GNPNAT1, DTYMK, G6PDX, CYC1, STOML2, ALG6, LPAR1, ALG9, ART1, SDC2, PIGL, POMGNT2, PIGM, ST3GAL5, XYLT2, ST3GAL4, TMEM59, CHST11, CHST13, RPN2, SLC51B, PLCB1, ADCY10, NT5E, TNIP1, PIGX, MOGS, PIGP, POGLUT1, CRHR2, GNAL, PANK2, NUS1, HAS1, GRM8, CHST8, MTAP, PDGFRB, SERP2, TSHR, GALNT9, PRPS1, CALCR, ADSS, GCNT4, GALNT1, GCNT3, SYVN1, GPAA1, UPP1, E…	2156	672	17911	1.18679	1	0.502659	66.7968
GOTERM_BP_FAT	GO:0042476~odontogenesis	22	0.828313	0.0531017	FGF8, NF2, FAM20A, DICER1, SLC34A1, ITGB4, JAG2, DLL1, EDAR, CTNNA1, DLX3, WDR72, HTRA1, HAND2, CD34, BCL11B, BAX, PDGFRA, TRP63, LHX8, EDARADD, FGF4	2156	121	17911	1.51046	1	0.503167	66.901
GOTERM_BP_FAT	GO:1990778~protein localization to cell periphery	37	1.39307	0.0531144	CALCR, CAV3, LYPD1, ATP1B3, DPP10, RDX, AKT1, PACSIN1, DAB2, BBIP1, EZR, ANK1, TMED2, ANK2, TMEM59, FCER1G, ACSL3, HECTD1, EFR3B, FYB, TESC, FLOT1, VIL1, SPTBN4, ARHGEF16, CRB3, ADIPOQ, LDLRAP1, TULP2, TULP1, RAB31, ATP2C2, KRT18, PKP3, GOLPH3, MAP7, SYTL2	2156	228	17911	1.34815	1	0.502772	66.91
GOTERM_BP_FAT	GO:0022612~gland morphogenesis	25	0.941265	0.0532048	WNT5A, FGF8, ELF3, PML, HOXB13, CTNND1, PAX3, VDR, TRP63, NKX3-1, SEMA3A, B4GALT1, HPN, CEBPB, RARG, TBX3, MET, EDAR, CAPN1, NOTCH2, LAMA1, NCOA3, PHB2, BAX, NFIB	2156	142	17911	1.46259	1	0.502899	66.974
GOTERM_BP_FAT	GO:0002250~adaptive immune response	59	2.22139	0.0536055	MEF2C, PVR, IL18, LY9, JAG1, BATF, C1RA, C1RB, KLHL6, GATA3, IGLL1, FAS, DPP4, RC3H1, LTA, RAB27A, H2-K1, CRTAM, EXOSC6, ZP3, C4B, FADD, SERPING1, SOCS5, CD40, PRKCD, PRKCB, LAT2, CCR6, CR1L, SEMA4A, EIF2AK4, MBL1, MFSD6, GCNT3, C9, UNG, UNC93B1, RSAD2, FGG, PTK2B, FCER1G, BCL6, TEC, EXO1, PTPN6, CR2, MYO1G, TNFRSF13C, H2-AB1, AGER, TSC1, TFRC, AIRE, LIME1, CD79B, C1S1, C1S2, SASH3	2156	391	17911	1.25356	1	0.505101	67.2561
GOTERM_BP_FAT	GO:0071407~cellular response to organic cyclic compound	76	2.86145	0.0537415	MEF2C, OPRM1, DMTN, THRB, TRPV1, LMO3, IL18, CRHBP, EZH2, DICER1, CBX3, MED24, TLR3, CNOT1, NR2E3, ANKRD1, GDNF, GSTM7, AKT1, EIF4EBP1, DAB2, BDNF, SLC16A1, PRMT2, SIN3A, PAK4, EEF2K, RARA, RANBP1, CIITA, RARG, SOCS1, FLOT1, SKP2, PDXP, SLC34A1, NR0B2, CTNNA1, TRPM2, RAD51, SSTR2, SSTR3, NCOA3, SERPINF1, RYR3, RYR1, CASQ2, CYP1B1, HCFC1, GCLM, APLP1, VDR, EZR, NPM1, NKX3-1, ZC3H12A, MYOG, HCN3, G…	2156	520	17911	1.21418	1	0.505529	67.3513
GOTERM_BP_FAT	GO:0030100~regulation of endocytosis	36	1.35542	0.0538973	CAV3, WNT5A, MBL1, TSPAN1, SNAP91, RAP1GAP, RAB5B, FGR, SYT4, VTN, SNX3, AHSG, MTMR2, PACSIN1, DAB2, SMAP1, ATG5, RSPO1, EEF2K, FCER1G, RAB27A, PLD2, HCK, FLOT1, AXL, AHI1, DLL1, LDLRAP1, AGER, SIRPA, ADIPOQ, CDH13, TULP1, ARF1, ARRB1, CD300A	2156	221	17911	1.35326	1	0.506086	67.4601
GOTERM_BP_FAT	GO:0051865~protein autoubiquitination	12	0.451807	0.0541103	UBE2D3, UHRF1, RNF141, RNF115, RNF4, DDB2, MTA1, RNF10, PARK2, ASB4, BRCA1, HECTD1	2156	54	17911	1.84611	1	0.50702	67.6082
GOTERM_BP_FAT	GO:0030837~negative regulation of actin filament polymerization	12	0.451807	0.0541103	PFN1, DMTN, GSN, PECAM1, VIL1, FHOD3, EVL, RDX, LMOD1, LMOD3, PRKCD, SPTB	2156	54	17911	1.84611	1	0.50702	67.6082
GOTERM_BP_FAT	GO:0003205~cardiac chamber development	31	1.16717	0.0543029	CAV3, WNT5A, MEF2C, FGF8, SAV1, MYBPC3, EGLN1, JAG1, GJA5, WNT2, HAND2, GATA3, HEG1, RARA, NRG1, COL11A1, HECTD1, NFATC1, TRP53, TBX3, SMAD6, TBX5, ADGRG6, KCNK2, TNNI1, NOTCH2, HIF1A, LRP1, CPE, PDE2A, DSP	2156	185	17911	1.39207	1	0.507816	67.7416
GOTERM_BP_FAT	GO:0015833~peptide transport	47	1.76958	0.0544782	ENY2, SRI, HMGN3, HNF1A, HMGCR, TRPV1, CRHBP, LEPR, GLUD1, ILDR2, FAM132A, GPR68, PEX5L, G6PC2, SLC16A1, FGG, PAX8, SYBU, PDE8B, SLCO3A1, PLCB1, SNAP25, BGLAP2, GLRX, GIP, MUP3, TRPA1, SLC22A8, PIM3, NR0B2, PARK2, PDE4C, ANXA5, PRKCE, SELT, TRPM2, CRHR2, RAB11FIP5, GLUL, HIF1A, DIO2, CHRM3, ARRB1, TFAP2B, SYTL4, CACNA1C, SMPD3	2156	302	17911	1.29289	1	0.508495	67.8626
GOTERM_BP_FAT	GO:0044772~mitotic cell cycle phase transition	49	1.84488	0.0548636	BCAT1, CKS1B, STIL, CACUL1, CHMP4B, TICRR, FOXM1, MRE11A, EZH2, PML, RDX, PPAT, AKT1, CCNE1, CDC45, EIF4EBP1, PRMT2, SIN3A, TRP63, MUS81, CAMK2D, HINFP, RANBP1, GPNMB, PLCB1, MYB, CAMK2A, CDCA5, CABLES1, NFATC1, TRP53, CDC6, PTPN6, NES, ANP32B, SKP2, CDC23, RB1, PIM2, CTC1, ATM, TAF10, CCNB3, PHB2, KDM8, MYO16, TCF19, TJP3, CALM1	2156	317	17911	1.28413	1	0.51055	68.127
GOTERM_BP_FAT	GO:0050803~regulation of synapse structure or activity	44	1.65663	0.0549567	WNT5A, MEF2C, JPH4, SYT4, CLSTN3, XLR3B, LRTM2, CPEB1, ITPKA, SHISA6, MUSK, BDNF, SERPINE2, PTK2B, EEF2K, RARA, NEURL1A, SNAP25, CAMK2A, ADGRB2, CYP19A1, GIP, EGR2, SLC8A2, NRXN3, BAIAP2, ASIC2, DBI, TPBG, RGS14, KDR, AMIGO1, NCAM1, GRM5, NTRK3, CRHR2, AMIGO2, ARF1, RASGRF2, RASGRF1, RAB17, NTRK2, UNC13C, EIF2AK4	2156	280	17911	1.30547	1	0.510682	68.1905
GOTERM_BP_FAT	GO:0002791~regulation of peptide secretion	38	1.43072	0.0551302	ENY2, SRI, HMGN3, HNF1A, HMGCR, CRHBP, LEPR, GLUD1, FAM132A, GPR68, PEX5L, G6PC2, SLC16A1, FGG, PAX8, SYBU, PDE8B, PLCB1, SNAP25, BGLAP2, GLRX, GIP, MUP3, TRPA1, PIM3, NR0B2, PARK2, PDE4C, PRKCE, ANXA5, TRPM2, CRHR2, GLUL, HIF1A, CHRM3, ARRB1, TFAP2B, SYTL4	2156	236	17911	1.33765	1	0.511338	68.3086
GOTERM_BP_FAT	GO:1901342~regulation of vasculature development	41	1.54367	0.0551966	WNT5A, ACVRL1, CYP1B1, PGF, PML, EGLN1, ISM1, CCL24, WARS, TSPAN12, PTGIS, LECT1, AGGF1, PTK2B, ZC3H12A, RHOB, TIE1, RUNX1, FGF1, ADGRB2, SP100, DLL1, ECM1, PLG, BRCA1, ANXA3, PRKCB, KDR, CRHR2, HIF1A, SERPINF1, GTF2I, CD59A, ITGA5, STAB1, CD34, ECSCR, NFE2L2, UTS2R, ASB4, SEMA4A	2156	258	17911	1.32019	1	0.511295	68.3537
GOTERM_BP_FAT	GO:0008064~regulation of actin polymerization or depolymerization	29	1.09187	0.0553975	DMTN, HAX1, SSH3, ELN, RDX, CCL24, PFN1, PTK2B, ARPC2, GSN, WIPF3, BRK1, LMOD1, LMOD3, MYO1C, BAIAP2, VIL1, PDXP, EVL, PRKCE, PRKCD, ARF1, TENM1, CFL2, NPHS1, PECAM1, FHOD3, SH3BGRL3, SPTB	2156	171	17911	1.40888	1	0.512127	68.4898
GOTERM_BP_FAT	GO:1901135~carbohydrate derivative metabolic process	148	5.57229	0.055742	LDHC, ADCY4, B3GALT6, ADCY7, HMGCR, ADCY8, PGD, DTYMK, PGLYRP1, STOML2, LPAR1, GATA1, BDNF, ST3GAL5, ST3GAL4, RPN2, SLC51B, HKDC1, NUDT5, SLC34A1, NUDT10, MOGS, ACTN3, FBP2, PDE4C, CRHR2, HIF1A, HAS1, SLC25A33, PDGFRB, PRPS1, WNT5A, ADSS, GCNT4, GCNT3, AHCY, SYVN1, GNAI3, ENPP1, CACNB4, EXTL1, DERL3, PPAT, CMPK1, G6PC3, G6PC2, PRPS1L3, B4GALT1, TRP53, GUCY2G, OVGP1, ADSSL1, AK1, FBXO2, ADGRG6, AK…	2156	1079	17911	1.13949	1	0.513886	68.7219
GOTERM_BP_FAT	GO:0044282~small molecule catabolic process	43	1.61898	0.055955	BCAT1, BCKDK, ACADSB, AHCY, SORD, GLUD1, AASS, KMO, ACAT2, AGXT, PPAT, PEX7, GLS2, MTMR2, AKT1, GOT1, MAT1A, HAAO, SYNJ2, ACAA1B, MTMR7, ACSL5, URAH, ETFA, TRP53, ACAA2, ACOXL, NUDT5, QDPR, HGD, CYP26A1, FBP2, CBR3, ACTN3, DBI, ADIPOQ, ALDH3B1, AKR1B8, HAO1, PDDC1, INPP4B, SLC25A17, GM4737	2156	273	17911	1.30851	1	0.514787	68.8645
GOTERM_BP_FAT	GO:0055114~oxidation-reduction process	129	4.85693	0.0560727	ALDH8A1, LDHC, ALOXE3, HMGCR, PGD, BBOX1, KDM1B, BDNF, PTGIS, LOX, ACAA2, CYP2C55, MDH1B, NCF2, CYP3A13, SUCLG2, QDPR, CYP26A1, ACTN3, CYP1A2, CYP2B10, OGFOD2, HIF1A, CYP2B19, GULO, 4833439L19RIK, ACADSB, CYP1B1, ENPP1, HSD17B13, GLUD1, HSD17B12, KMO, ACAT2, SESN3, IDH2, GYS2, DYRK2, GNMT, CYP19A1, TRP53, SCD1, SCD3, MSMO1, MAOB, HGD, SLC25A12, DIO2, ECSCR, CYP2R1, CRYM, DCXR, SLC25A17, STEAP3, C…	2156	930	17911	1.15233	1	0.51507	68.9431
GOTERM_BP_FAT	GO:0032069~regulation of nuclease activity	6	0.225904	0.0562708	AKT1, DDX11, GZMA, NPM1, OAS3, PRKCD	2156	18	17911	2.76917	1	0.515869	69.0749
GOTERM_BP_FAT	GO:0032352~positive regulation of hormone metabolic process	6	0.225904	0.0562708	DAB2, HPN, HIF1A, GATA3, PAX8, GH	2156	18	17911	2.76917	1	0.515869	69.0749
GOTERM_BP_FAT	GO:0006198~cAMP catabolic process	6	0.225904	0.0562708	PDE7B, PDE2A, PDE1A, PDE8B, EGLN1, PDE4C	2156	18	17911	2.76917	1	0.515869	69.0749
GOTERM_BP_FAT	GO:0045834~positive regulation of lipid metabolic process	27	1.01657	0.0562985	FGR, HSD17B13, ADGRF5, STOML2, AKT1, DAB2, STARD4, PTK2B, C1QTNF2, RGN, FGF1, ACSL5, SCD1, ZP3, EEF1A2, MUP3, FDPS, PRKCE, DBI, PRKCD, ADIPOQ, ABCG1, PDGFRA, PDGFRB, SCP2, SMPD3, GH	2156	157	17911	1.42868	1	0.515572	69.0933
GOTERM_BP_FAT	GO:0048667~cell morphogenesis involved in neuron differentiation	77	2.8991	0.0563752	NRP2, MEF2C, RTN4, FGF8, HPRT, TRPV2, LRTM2, LPAR3, L1CAM, ITPKA, ZIC2, METRN, BDNF, WDR36, SEMA7A, GATA3, EEF2K, SEMA3D, SEMA3A, LGI1, NRG1, DSCAM, EGR2, LIMK1, KIF5A, BAIAP2, DRAXIN, PLXNB3, FLOT1, RB1, PTPRO, FARP1, NUMBL, THY1, AMIGO1, NCAM1, CLIC5, CNTN4, STMN1, CHL1, SEMA4A, KIF26B, ABLIM1, DCC, WNT5A, FMOD, ACHE, PLXNC1, SNAP91, XLR3B, ABI1, CDH4, SLC11A2, HOXA1, RNF165, BCL11B, NKX2-1, TN…	2156	529	17911	1.20922	1	0.51559	69.1442
GOTERM_BP_FAT	GO:0070936~protein K48-linked ubiquitination	11	0.414157	0.056598	UBE2D3, SYVN1, RNF115, RNF4, RNF152, UBE2G1, CDC34, PARK2, UBE2Q2, UBE2R2, UBE2E1	2156	48	17911	1.90381	1	0.516543	69.2915
GOTERM_BP_FAT	GO:0032387~negative regulation of intracellular transport	20	0.753012	0.0566282	SRI, DMTN, TBC1D10C, SP100, CRYAB, PKIG, SNX3, DERL3, UBAC2, ADIPOQ, HDAC3, EI24, PDE2A, CD300A, PPP2CA, PSMD10, INSIG1, ZC3H12A, SVIP, DYRK2	2156	108	17911	1.53843	1	0.516263	69.3114
GOTERM_BP_FAT	GO:0044801~single-organism membrane fusion	26	0.978916	0.0566547	SYT1, GNAI3, SYT4, GDAP1, SYT8, STOML2, BNIP3, SAMD9L, BAK1, STX12, TBC1D4, SNAP23, TIE1, SNAP25, VPS18, IZUMO1R, SNAPIN, PARK2, RPH3A, BAX, SYTL4, SYT13, SYTL2, SYTL3, YKT6, SYT17	2156	150	17911	1.43997	1	0.51596	69.3289
GOTERM_BP_FAT	GO:0006470~protein dephosphorylation	36	1.35542	0.0568641	PPP6C, SSH3, PPP3R1, PTPN22, TIPRL, PIN1, DUPD1, UBASH3B, DUSP15, PPP2CA, CDCA2, RGN, PPP2R2B, RPRD1A, PTPN7, PPP2R1A, PTPN6, PTPRE, PTPRZ1, PDXP, PTPN13, SMEK1, PTPRU, PTPRO, YWHAE, PRKCD, CDC25B, EYA3, EYA4, TSC1, CD300A, CMYA5, PDGFRB, UBLCP1, CALM1, SSU72	2156	222	17911	1.34716	1	0.516823	69.4665
GOTERM_BP_FAT	GO:0018193~peptidyl-amino acid modification	137	5.15813	0.0568906	IL18, NAA15, TTK, VTN, AURKB, WDR82, GATA1, BAK1, ZGPAT, BDNF, SIN3A, ST3GAL5, ATG5, ST3GAL4, CLK2, GATA3, TDGF1, H2AFY, SPRED1, GNL3, MATK, BEND3, SOCS1, NAA25, SOCS4, SOCS5, CD40, ARRB1, PIAS3, MAPK3, PDGFRA, PDGFRB, MAD2L2, TPST1, WNT5A, SYVN1, HAX1, FGR, TRRAP, DERL3, MUSK, NAA30, NAA50, AUTS2, DYRK2, TEC, TRP53, PTPN6, SETDB2, MET, SUV39H1, BRCA1, ATM, FNIP2, KDR, NTRK3, NMT2, CBLC, EPHA4, R…	2156	993	17911	1.14615	1	0.51652	69.4839
GOTERM_BP_FAT	GO:0099643~signal release from synapse	21	0.790663	0.0569816	SYT1, SNAP91, SYT4, NRXN3, SYT8, SNAPIN, PARK2, NAPB, RPH3A, CADPS, SLC6A9, ATP2A2, SPTBN2, SYTL4, SYT13, SV2B, SNAP23, SYTL3, UNC13C, SYT17, SNAP25	2156	115	17911	1.51702	1	0.516627	69.5435
GOTERM_BP_FAT	GO:0007269~neurotransmitter secretion	21	0.790663	0.0569816	SYT1, SNAP91, SYT4, NRXN3, SYT8, SNAPIN, PARK2, NAPB, RPH3A, CADPS, SLC6A9, ATP2A2, SPTBN2, SYTL4, SYT13, SV2B, SNAP23, SYTL3, UNC13C, SYT17, SNAP25	2156	115	17911	1.51702	1	0.516627	69.5435
GOTERM_BP_FAT	GO:0002263~cell activation involved in immune response	39	1.46837	0.0570931	ITGAL, MFNG, FGR, UNG, IL18, PGLYRP1, TLR3, LY9, FES, BATF, RAC2, PTK2B, GATA3, FCER1G, BCL6, RARA, SNAP23, MYB, LFNG, RC3H1, RAB27A, EXO1, TRP53, PLD2, EXOSC6, MYO1F, DLL1, SOCS5, CD40, PRKCE, ANXA3, NOTCH2, LAT2, CCR6, TSC1, TFRC, CD300A, SEMA4A, EIF2AK4	2156	244	17911	1.32784	1	0.516865	69.6164
GOTERM_BP_FAT	GO:0050709~negative regulation of protein secretion	24	0.903614	0.0571225	ENY2, OPRM1, IL1R2, SYT4, HMGCR, MUP3, ERP29, PML, PTPN22, RSAD2, PIM3, PARK2, PDE4C, ANXA5, CRHR2, RAB11FIP5, EZR, CD34, BTN1A1, SYTL4, IDH2, ZC3H12A, PDE8B, SSC5D	2156	136	17911	1.46603	1	0.516582	69.6356
GOTERM_BP_FAT	GO:0008585~female gonad development	22	0.828313	0.0571658	AMHR2, SGPL1, CEBPB, ZP3, ARID5B, CTNNA1, SOHLH2, ATM, KDR, RETN, STRA8, ARRB1, BAX, PDGFRA, GDF9, RUNX1, LHX8, LFNG, OAS1D, EIF2B5, PLEKHA1, CYP19A1	2156	122	17911	1.49808	1	0.516387	69.6638
GOTERM_BP_FAT	GO:0010952~positive regulation of peptidase activity	23	0.865964	0.0572058	ANP32B, PML, FADD, NLRP2, TANK, DAPK1, MEN1, BAK1, NLRC4, MAP3K5, SENP1, RNF7, P2RX1, CTGF, ARRB1, GSN, BOK, PPP2CA, BAX, LCK, NKX3-1, ANTXR1, FAS	2156	129	17911	1.48118	1	0.516172	69.6899
GOTERM_BP_FAT	GO:0050848~regulation of calcium-mediated signaling	16	0.60241	0.0579345	SRI, ITGAL, JPH2, L1CAM, EGLN1, ACTN3, GSTM7, KDR, NCAM1, CDH13, PTK2B, CMYA5, RGN, NRG1, CASQ2, CALM1	2156	81	17911	1.64099	1	0.520292	70.1611
GOTERM_BP_FAT	GO:0072659~protein localization to plasma membrane	34	1.28012	0.0585675	CALCR, CAV3, LYPD1, ATP1B3, DPP10, RDX, AKT1, PACSIN1, DAB2, EZR, ANK1, TMED2, ANK2, TMEM59, FCER1G, ACSL3, HECTD1, EFR3B, FYB, TESC, FLOT1, VIL1, SPTBN4, ARHGEF16, CRB3, LDLRAP1, ADIPOQ, RAB31, ATP2C2, KRT18, PKP3, GOLPH3, MAP7, SYTL2	2156	208	17911	1.35796	1	0.523775	70.5648
GOTERM_BP_FAT	GO:0070482~response to oxygen levels	56	2.10843	0.0587587	ALAD, ACVRL1, PGF, IL18, BNIP3, LPAR1, ANKRD1, CPEB1, CBFA2T3, AKT1, EIF4EBP1, PTGIS, PRMT2, CTGF, EEF2K, FAS, CASP1, DPP4, LTA, KCNMA1, ACAA2, PLD2, IRAK1, CRYAA, CRYAB, PRKCE, PRKCB, ASCL2, HIF1A, CD34, RYR1, PDGFRB, NFE2L2, PML, EGLN1, SLC29A1, PTK2B, CAMK2D, NKX3-1, NDRG1, PLAT, TRP53, VHL, PDK3, SUV39H1, ADIPOQ, KCNK2, AGER, USF1, ATM, KDR, ITPR2, HYOU1, PENK, TSC1, REG1	2156	371	17911	1.25396	1	0.524493	70.6857
GOTERM_BP_FAT	GO:0031638~zymogen activation	10	0.376506	0.0587954	PLAT, BAK1, KLK1B9, FGG, HPN, SERPINE2, FADD, GGT1, CUZD1, PRSS12	2156	42	17911	1.97798	1	0.524252	70.7088
GOTERM_BP_FAT	GO:0045089~positive regulation of innate immune response	29	1.09187	0.0588742	WNT5A, PVR, TLR1, TIRAP, UNC93B1, NLRX1, TLR3, PTPN22, RSAD2, SEC14L1, LSM14A, NLRC5, IRAK3, NLRC4, SIN3A, LTF, FCER1G, TNIP1, DHX58, POLR3G, COCH, IRAK1, CRTAM, FLOT1, FADD, PRKCE, S100A14, VAV1, RPS6KA3	2156	172	17911	1.40069	1	0.524272	70.7585
GOTERM_BP_FAT	GO:0051963~regulation of synapse assembly	17	0.64006	0.0591854	WNT5A, MEF2C, CLSTN3, NRXN3, XLR3B, LRTM2, ASIC2, TPBG, AMIGO1, NTRK3, AMIGO2, MUSK, BDNF, NTRK2, RAB17, EEF2K, ADGRB2	2156	88	17911	1.60486	1	0.525727	70.9538
GOTERM_BP_FAT	GO:0061371~determination of heart left/right asymmetry	14	0.527108	0.0599105	CER1, WNT5A, MEF2C, STIL, FGF8, SETDB2, TBX3, AHI1, DLL1, NOTCH2, HIF1A, TMED2, HAND2, IFT52	2156	68	17911	1.71037	1	0.529709	71.4041
GOTERM_BP_FAT	GO:0042493~response to drug	66	2.48494	0.0599399	MEF2C, FGF8, ALAD, PGF, CRHBP, SLC6A3, TLR3, AQP7, ANKRD1, BAK1, BDNF, ATG5, SERPINA7, GATA3, RANBP1, RPN2, LOX, CASP1, CCNO, DPEP1, LTA, EIF2B5, GIP, CRYAA, TRPA1, EMX2, QDPR, SLC34A1, CYP1A2, CYP2B10, RAD51, PRKCB, NCAM1, SS18, LCK, TFAP2B, MFSD10, NFE2L2, SORD, GCLM, PPAT, PTK2B, NKX3-1, SLC31A1, TMEM30A, TERF1, TRP53, LPL, ADSSL1, GNAO1, MAOB, ASIC2, SLAMF8, SLC10A4, DPYSL2, SMAD1, ADIPOQ, AB…	2156	447	17911	1.22661	1	0.529421	71.4222
GOTERM_BP_FAT	GO:0002443~leukocyte mediated immunity	51	1.92018	0.0600872	PVR, TLR3, JAG1, FES, BATF, C1RA, C1RB, GATA3, IGLL1, FAS, DPP4, LTA, RAB27A, H2-K1, PLD2, CRTAM, EXOSC6, ZP3, C4B, FADD, SERPING1, CD40, PRKCD, LAT2, CCR6, CR1L, MBL1, GCNT3, C9, FGR, UNG, RSAD2, RAC2, FCER1G, BCL6, SNAP23, EXO1, PTPN6, CR2, MYO1G, MYO1F, H2-AB1, AGER, VAV1, ANXA3, TFRC, CD300A, AIRE, C1S1, C1S2, SASH3	2156	334	17911	1.26851	1	0.529852	71.5128
GOTERM_BP_FAT	GO:0009615~response to virus	55	2.07078	0.0601294	MEF2C, CLDN7, DICER1, BNIP3, PTPN22, TLR3, LSM14A, NLRC5, APOB, SIN3A, HTRA1, GATA3, DDX21, PHYHIP, TMEM203, EXOSC5, FADD, CDK6, PIM2, CD40, SNRPB, MST1R, STMN1, OAS1A, OAS1F, OAS1D, EIF2AK4, PPY, CLU, SLC37A4, PML, UNC93B1, OAS3, RSAD2, NLRX1, SEC14L1, IRAK3, ZC3H12A, DKKL1, DHX58, POLR3G, ALPK1, POLR3H, IL2RA, FLT3, MAP1A, ANXA5, POLR3E, TRIM56, PENK, KCNJ8, IFI27L2A, HIST1H3A, CHAF1B, HIST1H3H	2156	364	17911	1.25526	1	0.529642	71.5387
GOTERM_BP_FAT	GO:0008361~regulation of cell size	32	1.20482	0.0602147	CAV3, WNT5A, RTN4, PLXNC1, TRPV2, LPAR3, RDX, L1CAM, AQP7, CDH4, AKT1, BDNF, WDR36, AKT1S1, SEMA7A, NPM1, SEMA3D, PAFAH1B1, SEMA3A, NRG1, AKT3, AATK, DSCAM, CLNS1A, KCNMA1, LIMK1, DRAXIN, DPYSL2, VAV1, NTRK3, TSC1, SEMA4A	2156	194	17911	1.37031	1	0.529695	71.591
GOTERM_BP_FAT	GO:0002695~negative regulation of leukocyte activation	26	0.978916	0.060451	ADGRF5, PGLYRP1, PTPN22, NRARP, BTN1A1, BCL6, FAS, GPNMB, RC3H1, PTPN6, TBC1D10C, CEBPB, IL2RA, FLT3, SOCS6, AXL, H2-AB1, SOCS5, ATM, TIGIT, CD37, CD300A, CD274, D930015E06RIK, H2-AA, PLA2G2D	2156	151	17911	1.43043	1	0.530664	71.7354
GOTERM_BP_FAT	GO:0007143~female meiotic division	9	0.338855	0.0604549	SGOL2A, PPP2R1A, STRA8, SYCP3, TTK, LFNG, ATM, CDC25B, TRIP13	2156	36	17911	2.07688	1	0.530222	71.7377
GOTERM_BP_FAT	GO:0071312~cellular response to alkaloid	9	0.338855	0.0604549	OPRM1, TRPV1, CRHBP, RYR3, SLC34A1, RYR1, CASQ2, RAD51, GSTM7	2156	36	17911	2.07688	1	0.530222	71.7377
GOTERM_BP_FAT	GO:0045600~positive regulation of fat cell differentiation	12	0.451807	0.0605929	CEBPA, AKT1, MEDAG, CEBPB, ZBTB7C, LMO3, SAV1, ZC3H12A, UCHL3, ZBTB16, TPH1, DKKL1	2156	55	17911	1.81255	1	0.530594	71.8218
GOTERM_BP_FAT	GO:0002449~lymphocyte mediated immunity	41	1.54367	0.0608631	PVR, MBL1, GCNT3, C9, UNG, RSAD2, JAG1, BATF, C1RA, C1RB, GATA3, FCER1G, IGLL1, BCL6, FAS, LTA, DPP4, RAB27A, H2-K1, EXO1, PTPN6, CRTAM, CR2, EXOSC6, ZP3, C4B, MYO1G, H2-AB1, FADD, SERPING1, CD40, VAV1, PRKCD, AGER, CCR6, TFRC, AIRE, C1S1, C1S2, SASH3, CR1L	2156	260	17911	1.31003	1	0.53176	71.9856
GOTERM_BP_FAT	GO:0090087~regulation of peptide transport	38	1.43072	0.0610702	ENY2, SRI, HMGN3, HNF1A, HMGCR, CRHBP, LEPR, GLUD1, FAM132A, GPR68, PEX5L, G6PC2, SLC16A1, FGG, PAX8, SYBU, PDE8B, PLCB1, SNAP25, BGLAP2, GLRX, GIP, MUP3, TRPA1, PIM3, NR0B2, PARK2, PDE4C, PRKCE, ANXA5, TRPM2, CRHR2, GLUL, HIF1A, CHRM3, ARRB1, TFAP2B, SYTL4	2156	238	17911	1.32641	1	0.532543	72.1105
GOTERM_BP_FAT	GO:0045542~positive regulation of cholesterol biosynthetic process	4	0.150602	0.0611533	FDPS, FGF1, SCP2, ABCG1	2156	8	17911	4.15376	1	0.532579	72.1605
GOTERM_BP_FAT	GO:0071313~cellular response to caffeine	4	0.150602	0.0611533	RYR3, RYR1, CASQ2, GSTM7	2156	8	17911	4.15376	1	0.532579	72.1605
GOTERM_BP_FAT	GO:0090205~positive regulation of cholesterol metabolic process	4	0.150602	0.0611533	FDPS, FGF1, SCP2, ABCG1	2156	8	17911	4.15376	1	0.532579	72.1605
GOTERM_BP_FAT	GO:0048170~positive regulation of long-term neuronal synaptic plasticity	4	0.150602	0.0611533	GRM5, BDNF, NEURL1A, KDR	2156	8	17911	4.15376	1	0.532579	72.1605
GOTERM_BP_FAT	GO:1903011~negative regulation of bone development	4	0.150602	0.0611533	CLDN18, LTF, RGN, TJP2	2156	8	17911	4.15376	1	0.532579	72.1605
GOTERM_BP_FAT	GO:0051342~regulation of cyclic-nucleotide phosphodiesterase activity	4	0.150602	0.0611533	RGN, EGLN1, AIP, CALM1	2156	8	17911	4.15376	1	0.532579	72.1605
GOTERM_BP_FAT	GO:2000643~positive regulation of early endosome to late endosome transport	4	0.150602	0.0611533	MTMR2, DAB2, EZR, RDX	2156	8	17911	4.15376	1	0.532579	72.1605
GOTERM_BP_FAT	GO:0043954~cellular component maintenance	8	0.301205	0.0611644	PARD6A, MTMR2, NEAT1, C1QL1, CAMSAP3, WDHD1, ITPKA, KIFC3	2156	30	17911	2.21534	1	0.532182	72.1671
GOTERM_BP_FAT	GO:0043280~positive regulation of cysteine-type endopeptidase activity involved in apoptotic process	20	0.753012	0.0611702	ANP32B, PML, NLRP2, DAPK1, MEN1, BAK1, NLRC4, MAP3K5, SENP1, RNF7, P2RX1, CTGF, ARRB1, GSN, BOK, PPP2CA, BAX, LCK, NKX3-1, FAS	2156	109	17911	1.52431	1	0.531755	72.1706
GOTERM_BP_FAT	GO:0072216~positive regulation of metanephros development	5	0.188253	0.061279	PAX8, PDGFRB, PAX2, ADIPOQ, GDNF	2156	13	17911	3.1952	1	0.531946	72.2359
GOTERM_BP_FAT	GO:0030206~chondroitin sulfate biosynthetic process	5	0.188253	0.061279	CSGALNACT1, XYLT2, B3GALT6, CHST11, CHST13	2156	13	17911	3.1952	1	0.531946	72.2359
GOTERM_BP_FAT	GO:0003177~pulmonary valve development	5	0.188253	0.061279	NOTCH2, SMAD6, JAG1, GJA5, NFATC1	2156	13	17911	3.1952	1	0.531946	72.2359
GOTERM_BP_FAT	GO:0046040~IMP metabolic process	5	0.188253	0.061279	ADSS, ADSSL1, HPRT, ATIC, PPAT	2156	13	17911	3.1952	1	0.531946	72.2359
GOTERM_BP_FAT	GO:0051198~negative regulation of coenzyme metabolic process	5	0.188253	0.061279	TRP53, SIRT6, MYOG, ACTN3, CBFA2T3	2156	13	17911	3.1952	1	0.531946	72.2359
GOTERM_BP_FAT	GO:0006924~activation-induced cell death of T cells	5	0.188253	0.061279	AKT1, TSC22D3, IL2RA, FADD, FAS	2156	13	17911	3.1952	1	0.531946	72.2359
GOTERM_BP_FAT	GO:0032366~intracellular sterol transport	5	0.188253	0.061279	STARD4, NUS1, LDLRAP1, SCP2, ABCG1	2156	13	17911	3.1952	1	0.531946	72.2359
GOTERM_BP_FAT	GO:1904748~regulation of apoptotic process involved in development	5	0.188253	0.061279	B4GALT1, VDR, BAX, PAX8, PAX2	2156	13	17911	3.1952	1	0.531946	72.2359
GOTERM_BP_FAT	GO:0035089~establishment of apical/basal cell polarity	5	0.188253	0.061279	WNT5A, SYNE4, LAMA1, FSCN1, CRB3	2156	13	17911	3.1952	1	0.531946	72.2359
GOTERM_BP_FAT	GO:1903337~positive regulation of vacuolar transport	5	0.188253	0.061279	MTMR2, DAB2, EZR, ARF1, RDX	2156	13	17911	3.1952	1	0.531946	72.2359
GOTERM_BP_FAT	GO:0045136~development of secondary sexual characteristics	5	0.188253	0.061279	B4GALT1, WNT5A, NCOA3, PHB2, BAX	2156	13	17911	3.1952	1	0.531946	72.2359
GOTERM_BP_FAT	GO:0003184~pulmonary valve morphogenesis	5	0.188253	0.061279	NOTCH2, SMAD6, JAG1, GJA5, NFATC1	2156	13	17911	3.1952	1	0.531946	72.2359
GOTERM_BP_FAT	GO:0051195~negative regulation of cofactor metabolic process	5	0.188253	0.061279	TRP53, SIRT6, MYOG, ACTN3, CBFA2T3	2156	13	17911	3.1952	1	0.531946	72.2359
GOTERM_BP_FAT	GO:0048489~synaptic vesicle transport	21	0.790663	0.0613898	PLD2, SYT1, SYT4, SYT8, SNAPIN, DPYSL2, NAPB, RPH3A, CADPS, PACSIN1, ARF1, ATP2A2, SPTBN2, SYTL4, SYT13, SV2B, SNAP23, SYTL3, UNC13C, SYT17, SNAP25	2156	116	17911	1.50395	1	0.532148	72.3022
GOTERM_BP_FAT	GO:0042552~myelination	21	0.790663	0.0613898	PRX, MAG, EGR2, DICER1, CLU, HEXB, ADGRG6, PPP3R1, MAL, LPAR1, AMIGO1, TENM4, AKT1, MTMR2, TSC1, NAB2, NDRG1, RNF10, POU3F1, NRG1, EIF2B5	2156	116	17911	1.50395	1	0.532148	72.3022
GOTERM_BP_FAT	GO:0097480~establishment of synaptic vesicle localization	21	0.790663	0.0613898	PLD2, SYT1, SYT4, SYT8, SNAPIN, DPYSL2, NAPB, RPH3A, CADPS, PACSIN1, ARF1, ATP2A2, SPTBN2, SYTL4, SYT13, SV2B, SNAP23, SYTL3, UNC13C, SYT17, SNAP25	2156	116	17911	1.50395	1	0.532148	72.3022
GOTERM_BP_FAT	GO:0010660~regulation of muscle cell apoptotic process	15	0.564759	0.0618716	TRP53, HMGCR, DICER1, BNIP3, PDCD4, MAP3K5, PTK2B, ARRB1, HAND2, NPM1, PDE1A, CAMK2D, ZC3H12A, NFE2L2, CAMK2A	2156	75	17911	1.6615	1	0.534559	72.5889
GOTERM_BP_FAT	GO:0010557~positive regulation of macromolecule biosynthetic process	210	7.90663	0.0628631	MEF2C, HMGN3, NAA15, STOML2, MED24, AURKB, SOHLH2, SIN3A, DDX11, CTGF, INSIG1, DHX33, RARA, PATZ1, CREB3L3, EIF2B5, RARG, CD3D, CD40, PIM2, MTF1, MAPK3, PDGFRA, PDGFRB, MAD2L2, EIF2AK4, CYP1B1, PIN1, PFN1, TAL1, CACYBP, NKX2-1, IKZF3, IKZF2, KLF12, MAP2K1, SMAD6, TFCP2, SMAD1, ZFP746, USF1, ATM, TNNI2, KDR, RNF4, CSRNP3, ARF4, AIRE, ENY2, HNF1A, ACVRL1, ELF3, ELF4, CPEB1, MCF2L, RRN3, STRA8, FGF1…	2156	1577	17911	1.10626	1	0.539953	73.17
GOTERM_BP_FAT	GO:0009605~response to external stimulus	300	11.2952	0.0632219	MEF2C, A2M, ALAD, PGF, PTPN22, L1CAM, GGT1, FSTL1, LPAR1, BAK1, BDNF, APOB, SIN3A, SERPINE2, HTRA1, GRIN2C, SEMA7A, GRID2, IGLL1, RARA, WFDC15A, FAS, GJD4, PLD1, GATM, NCF2, KIF5A, TRPA1, SKP2, SERPING1, CYP1A2, CD40, PIM2, PTPRO, RETN, SSTR2, CD37, GLUL, SSTR3, CCR6, SERPINF1, CD34, MAPK3, PDGFRA, PDGFRB, MST1R, EIF2AK4, KIF26B, LALBA, IL1R2, AHCY, RBP1, OAS3, FAM132A, CACNB4, AHSG, IL17B, RAC2,…	2156	2301	17911	1.08312	1	0.541593	73.3774
GOTERM_BP_FAT	GO:0045445~myoblast differentiation	16	0.60241	0.0633548	FGF6, MEF2C, TBX3, HMGCR, IL18, DICER1, DTYMK, DLL1, RB1, PLG, MAP3K5, HINFP, MYOG, PLCB1, NRG1, CMTM5	2156	82	17911	1.62098	1	0.541908	73.4539
GOTERM_BP_FAT	GO:0001947~heart looping	13	0.489458	0.0636808	WNT5A, MEF2C, STIL, FGF8, SETDB2, TBX3, AHI1, DLL1, NOTCH2, HIF1A, TMED2, HAND2, IFT52	2156	62	17911	1.7419	1	0.543345	73.6404
GOTERM_BP_FAT	GO:0060688~regulation of morphogenesis of a branching structure	13	0.489458	0.0636808	WNT5A, CAV3, RTN4, PGF, MET, PAX2, GDNF, WNT2, CPE, PHB2, BCL11A, PAX8, PDGFRA	2156	62	17911	1.7419	1	0.543345	73.6404
GOTERM_BP_FAT	GO:0008284~positive regulation of cell proliferation	130	4.89458	0.0638459	MEF2C, THRB, PGF, HMGCR, IL18, BTC, TIRAP, PTPN22, CNOT7, HMGN5, GDNF, WNT2, GATA1, MAP3K5, HTRA1, CTGF, TDGF1, WDR77, TRP63, RARA, RAB25, GDF9, PDGFC, ORC1, RARG, BST1, PLXNB3, SKP2, IL11RA1, DLL1, FADD, CD40, NCAM1, RETN, GLUL, HIF1A, RASGRF1, SLC25A33, TFAP2B, PDGFRA, PDGFRB, CDCA7L, LAMC2, WNT5A, CAV3, ITGAL, CNBP, MVD, GNAI2, CACUL1, PKHD1, CLU, AGGF1, FOLR2, RAC2, NRARP, NPM1, NKX3-1, B4GAL…	2156	943	17911	1.14526	1	0.543843	73.7344
GOTERM_BP_FAT	GO:0061138~morphogenesis of a branching epithelium	35	1.31777	0.0641894	GNA13, WNT5A, FGF8, PGF, DICER1, PML, PPP3R1, HOXB13, PAX2, GDNF, WNT2, BAK1, VDR, NRARP, RSPO3, PAX8, TRP63, NKX3-1, NKX2-1, DLG5, SEMA3A, FGF1, B4GALT1, TBX3, MET, RASIP1, KDR, LAMA1, GCM1, NCOA3, PHB2, BAX, ST14, PDGFRA, TMTC3	2156	217	17911	1.33992	1	0.54537	73.9291
GOTERM_BP_FAT	GO:0010675~regulation of cellular carbohydrate metabolic process	26	0.978916	0.0644234	ENPP1, LEPR, FAM132A, CBFA2T3, AKT1, NKX1-1, PTK2B, CLK2, C1QTNF2, RGN, MYOG, DYRK2, GNMT, SIK3, TRP53, MUP3, PDK3, SIRT6, PARK2, ACTN3, SMEK1, PRKCE, ADIPOQ, HIF1A, NLN, IGFBP4	2156	152	17911	1.42102	1	0.546259	74.0609
GOTERM_BP_FAT	GO:0072006~nephron development	26	0.978916	0.0644234	MEF2C, FGF8, PGF, CTNND1, JAG1, PAX2, GDNF, GATA3, WNK4, PAX8, FGF1, COL4A4, MYO1E, AHI1, DLL1, ADIPOQ, PTPRO, PROM1, NOTCH2, PLCE1, CD34, NPHS1, PDGFRA, TFAP2B, PDGFRB, KIF26B	2156	152	17911	1.42102	1	0.546259	74.0609
GOTERM_BP_FAT	GO:0035295~tube development	99	3.72741	0.0652006	GNA13, MEF2C, STIL, THRB, PGF, GGT1, JAG1, GDNF, ZIC2, WNT2, GATA1, BAK1, EIF4EBP1, BDNF, SERPINE2, CTGF, GATA3, WNK4, TRP63, PDGFC, RARA, LOX, ATOH8, RARG, DLL1, CYP1A2, HIF1A, ST14, CC2D2A, MAPK3, TFAP2B, PDGFRA, PDGFRB, KIF26B, WNT5A, ITGB4, HOXA1, VDR, PFN1, NRARP, NKX3-1, HEG1, NKX2-1, HECTD1, B4GALT1, SETDB2, MAP2K1, SMAD6, MET, SMAD1, KDR, LAMA1, EPHA4, NOTCH2, TSC1, GH, FGF8, ACVRL1, DICE…	2156	702	17911	1.17157	1	0.550251	74.494
GOTERM_BP_FAT	GO:0098656~anion transmembrane transport	18	0.677711	0.0652058	FXYD1, CLCN2, GLRA1, SLC16A11, SLC37A4, SLC34A1, CLCNKB, SLC7A11, AKT1, SLC26A4, SLC16A1, SLC16A6, SLC17A1, CLIC5, SLC1A7, CLIC6, SLC4A8, ACSL5	2156	96	17911	1.55766	1	0.549821	74.4969
GOTERM_BP_FAT	GO:0051017~actin filament bundle assembly	24	0.903614	0.0653756	TMEFF2, PHACTR1, DMTN, NF2, LIMK1, BAIAP2, FSCN1, VIL1, ARHGEF5, ELN, PDXP, ITGB5, EVL, PARK2, LPAR1, PFN1, SORBS3, KISS1R, EZR, TSC1, CTGF, PTK2B, ARRB1, PHLDB2	2156	138	17911	1.44479	1	0.550329	74.5906
GOTERM_BP_FAT	GO:0002683~negative regulation of immune system process	60	2.25904	0.0656616	A2M, IL18, ADGRF5, PGLYRP1, PTPN22, PDCD1, NLRC5, HTRA1, LTF, RARA, FAS, PLCB1, RC3H1, SOCS6, CDK6, DLL1, FADD, SERPING1, SOCS5, THY1, CD37, CD59A, D930015E06RIK, H2-AA, INPP4B, NFE2L2, PLA2G2D, CR1L, CLDN18, NLRX1, GPR68, ZBTB16, SEC14L1, IRAK3, TSC22D3, EZR, UBASH3B, PTK2B, NRARP, BTN1A1, FCER1G, BCL6, GPNMB, DHX58, CYP19A1, PTPN6, TBC1D10C, CEBPB, IL2RA, FLT3, AXL, H2-AB1, SLAMF8, ADIPOQ, ATM,…	2156	404	17911	1.23379	1	0.551493	74.7477
GOTERM_BP_FAT	GO:1903322~positive regulation of protein modification by small protein conjugation or removal	22	0.828313	0.0659395	NDNL2, CLU, SKP2, PTPN22, TRIB3, MTA1, PARK2, ARRDC4, TANK, BRCA1, PIN1, SUMO2, PTK2B, ARRB1, PIAS3, PSMD10, NPM1, ZC3H12A, DCUN1D3, CHFR, RASD2, GNL3	2156	124	17911	1.47391	1	0.552607	74.8994
GOTERM_BP_FAT	GO:0061387~regulation of extent of cell growth	21	0.790663	0.0660289	RTN4, WNT5A, PLXNC1, LIMK1, TRPV2, DRAXIN, LPAR3, L1CAM, DPYSL2, CDH4, NTRK3, BDNF, WDR36, SEMA7A, SEMA3D, PAFAH1B1, SEMA3A, NRG1, SEMA4A, AATK, DSCAM	2156	117	17911	1.49109	1	0.552654	74.9481
GOTERM_BP_FAT	GO:0007193~adenylate cyclase-inhibiting G-protein coupled receptor signaling pathway	14	0.527108	0.0660408	OPRM1, ADCY4, GNAI3, ADCY7, GNAI2, ADCY8, LPAR1, FLNA, GRM4, SSTR2, CHRM4, CHRM3, GRM8, CHRM1	2156	69	17911	1.68558	1	0.552263	74.9546
GOTERM_BP_FAT	GO:0042113~B cell activation	44	1.65663	0.0661432	MEF2C, MFNG, UNG, TIRAP, BATF, BAK1, PTK2B, BCL11A, MS4A1, IGLL1, BCL6, FAS, MYB, LFNG, RC3H1, NFATC1, BLNK, TRP53, EXO1, PTPN6, IKZF3, CR2, TBC1D10C, EXOSC6, FLT3, BST1, TNFRSF13C, DLL1, H2-AB1, CD40, PRKCD, ATM, PRKCB, ADGRG3, NOTCH2, PFDN1, LAT2, CCR6, TFRC, CD300A, BAX, CD79B, TSHR, SASH3	2156	284	17911	1.28708	1	0.552383	75.0101
GOTERM_BP_FAT	GO:0006813~potassium ion transport	33	1.24247	0.0662554	CAV3, KCNJ15, ATP1B3, DPP10, KCNA6, ATP12A, GJA5, KCNIP1, KCNK10, KCNU1, KCNS2, ANK2, PTK2B, KCNK5, KCNG3, HCN3, KCNMA1, SLC12A8, HPN, KCND1, TMEM38A, YWHAE, KCNK2, AGER, PKD2L1, CNGA2, AMIGO1, ATF4, TSC1, KCNJ8, SLC9C1, CASQ2, SCN4A	2156	203	17911	1.35048	1	0.552558	75.0709
GOTERM_BP_FAT	GO:0035264~multicellular organism growth	29	1.09187	0.0662889	STIL, FKBP8, SLC6A3, DICER1, UNC79, EZR, TMED2, DHCR7, HEG1, RARA, SIK3, TRP53, RARG, FLT3, ARID5B, SPTBN4, VIL1, ICMT, RMI1, ATM, CTC1, PLAC8, TAF10, NOTCH2, NCOA3, SPTBN2, TSHR, GH, PLEKHA1	2156	174	17911	1.38459	1	0.552291	75.089
GOTERM_BP_FAT	GO:0007059~chromosome segregation	46	1.73193	0.0664608	SMARCAD1, STIL, CHMP4C, CHMP4B, MRE11A, TTK, AURKB, CPEB1, CCNE1, SPC25, MEI4, DDX11, NAA50, STRA8, KIF4, MUS81, CDCA2, H2AFY, CDK5RAP2, CDCA5, FEN1, TERF1, TRIP13, CDC6, PPP2R1A, ESCO1, KIF11, SETDB2, DSN1, EME2, EME1, CDC23, SYCE2, ESPL1, RB1, SMC2, SRPK1, BRCA1, RGS14, ATM, SGOL2A, SYCP3, PHB2, MCMBP, ARL8B, HDAC8	2156	299	17911	1.27808	1	0.5528	75.1818
GOTERM_BP_FAT	GO:0033344~cholesterol efflux	10	0.376506	0.0667607	IRAK1, APOB, LRP1, STX12, ABCG5, PLA2G10, ADIPOQ, ABCA13, ABCG1, SREBF2	2156	43	17911	1.93198	1	0.554023	75.3429
GOTERM_BP_FAT	GO:0044265~cellular macromolecule catabolic process	115	4.32982	0.0667611	NCBP1, CHMP4C, CHMP4B, IDE, CNOT1, CNOT7, AGXT, DNASE1L3, KLHL8, DAB2, USP27X, BTBD1, RGN, CCAR2, RC3H1, RNF145, USP1, ENC1, SKP2, SOCS6, MTA1, SOCS4, SOCS5, RNASEH2C, USP17LB, UHRF1, SEC61B, ARRB1, SIAH1B, PSMA3, FBXL5, NFE2L2, FBXO15, SYVN1, CACUL1, 4930486L24RIK, CLU, HSPA1A, CDC34, DERL3, UBE2D3, RNF165, UBA1Y, PSMB3, HECTD1, OSBPL7, FBXO2, KCTD5, ATM, CBLC, DNASE1, RNF7, PSMC4, RNF4, KLHDC8A…	2156	828	17911	1.15382	1	0.553571	75.3431
GOTERM_BP_FAT	GO:0060348~bone development	32	1.20482	0.0672754	CER1, MEF2C, FGF8, CLDN18, ABI1, GPR68, PEX7, TAL1, INSIG1, VKORC1, LTF, RGN, SLC9B2, PAFAH1B1, PDGFC, RARA, PAPSS2, SIK3, THBS3, FGF4, PTPN6, TESC, RARG, SMAD1, ACTN3, CTC1, CSGALNACT1, NAB2, SP5, RYR1, PIP4K2A, TJP2	2156	196	17911	1.35633	1	0.55598	75.617
GOTERM_BP_FAT	GO:0032615~interleukin-12 production	12	0.451807	0.0675648	TIGIT, IRAK3, MAST4, FLT3, G6PDX, TIRAP, UNC93B1, TLR3, CD40, PLCB1, PRKCD, AGER	2156	56	17911	1.78018	1	0.557129	75.7698
GOTERM_BP_FAT	GO:0070252~actin-mediated cell contraction	12	0.451807	0.0675648	CAV3, SCN2B, ANK2, ATP2A2, DSG2, VIL1, CAMK2D, DSP, DSC2, CACNA1C, GJA5, CTNNA3	2156	56	17911	1.78018	1	0.557129	75.7698
GOTERM_BP_FAT	GO:0006749~glutathione metabolic process	12	0.451807	0.0675648	GSTT4, MMACHC, GPX4, GDAP1, G6PDX, GGT1, GDAP1L1, NFE2L2, HMGN5, CTNS, GCLM, GSTM7	2156	56	17911	1.78018	1	0.557129	75.7698
GOTERM_BP_FAT	GO:0046364~monosaccharide biosynthetic process	15	0.564759	0.0678128	SORD, MUP3, LEPR, G6PDX, PGD, FAM132A, SMEK1, FBP2, ADIPOQ, G6PC3, G6PC2, ATF4, HIF1A, CLK2, CHST15	2156	76	17911	1.63964	1	0.558045	75.9001
GOTERM_BP_FAT	GO:0031328~positive regulation of cellular biosynthetic process	226	8.50904	0.0681307	MEF2C, ADCY4, HMGN3, ADCY7, NAA15, STOML2, MED24, AURKB, SOHLH2, SIN3A, DDX11, INSIG1, DHX33, RARA, PATZ1, CREB3L3, EIF2B5, RARG, CD3D, CD40, PIM2, CRHR2, MTF1, MAPK3, PDGFRA, PDGFRB, MAD2L2, EIF2AK4, CYP1B1, PIN1, PFN1, TAL1, CACYBP, NKX2-1, IKZF3, IKZF2, KLF12, MAP2K1, SMAD6, TFCP2, SMAD1, ZFP746, USF1, ATM, TNNI2, RNF4, CSRNP3, ARF4, AIRE, GH, ENY2, HNF1A, ACVRL1, ELF3, ELF4, TRPV1, CPEB1, MCF…	2156	1709	17911	1.09859	1	0.559341	76.0661
GOTERM_BP_FAT	GO:0032868~response to insulin	37	1.39307	0.0686834	ENPP1, TRIB3, FAM132A, CPEB1, PPAT, SESN3, AHSG, AKT1, EIF4EBP1, GOT1, EEF2K, TBC1D4, SHC1, PLCB1, PIK3R3, BGLAP2, AKT3, VWA2, IRS4, EGR2, PTPRE, MYO1C, BAIAP2, SOCS1, ADIPOQ, PRKCD, USF1, PRKCB, SRSF3, RETN, RAB31, SRSF4, TSC1, SLC25A33, UCHL3, GRB14, GH	2156	233	17911	1.31922	1	0.561913	76.3521
GOTERM_BP_FAT	GO:0015696~ammonium transport	6	0.225904	0.0690807	RHCG, SLC44A4, SLC5A7, SCN4A, SEC14L1, SLC22A2	2156	19	17911	2.62343	1	0.563623	76.5557
GOTERM_BP_FAT	GO:0006089~lactate metabolic process	6	0.225904	0.0690807	LDHC, TRP53, PDDC1, HIF1A, SLC37A4, ACTN3	2156	19	17911	2.62343	1	0.563623	76.5557
GOTERM_BP_FAT	GO:1902307~positive regulation of sodium ion transmembrane transport	6	0.225904	0.0690807	FXYD1, TESC, ATP1B3, ARF1, PLCB1, GLRX	2156	19	17911	2.62343	1	0.563623	76.5557
GOTERM_BP_FAT	GO:1903861~positive regulation of dendrite extension	6	0.225904	0.0690807	SYT1, SYT4, CPNE6, PARK2, SYT17, REG1	2156	19	17911	2.62343	1	0.563623	76.5557
GOTERM_BP_FAT	GO:0032376~positive regulation of cholesterol transport	6	0.225904	0.0690807	LRP1, ACAT2, ADIPOQ, SCP2, ABCG1, ABCB4	2156	19	17911	2.62343	1	0.563623	76.5557
GOTERM_BP_FAT	GO:0070168~negative regulation of biomineral tissue development	6	0.225904	0.0690807	GATA1, HIF1A, PTK2B, MEPE, ECM1, AHSG	2156	19	17911	2.62343	1	0.563623	76.5557
GOTERM_BP_FAT	GO:0051307~meiotic chromosome separation	6	0.225904	0.0690807	SYCP3, EME2, EME1, MUS81, TTK, ESPL1	2156	19	17911	2.62343	1	0.563623	76.5557
GOTERM_BP_FAT	GO:0032373~positive regulation of sterol transport	6	0.225904	0.0690807	LRP1, ACAT2, ADIPOQ, SCP2, ABCG1, ABCB4	2156	19	17911	2.62343	1	0.563623	76.5557
GOTERM_BP_FAT	GO:0038084~vascular endothelial growth factor signaling pathway	6	0.225904	0.0690807	NRP2, MYO1C, PDGFRA, PDGFRB, ADAMTS3, KDR	2156	19	17911	2.62343	1	0.563623	76.5557
GOTERM_BP_FAT	GO:0010827~regulation of glucose transport	16	0.60241	0.0691066	GIP, ENPP1, AK1, MET, TRIB3, AHI1, SIRT6, FAM132A, PRKCD, ADIPOQ, RTN2, PRKCB, AKT1, C1QTNF2, NFE2L2, PIK3R3	2156	83	17911	1.60145	1	0.563311	76.5689
GOTERM_BP_FAT	GO:0050701~interleukin-1 secretion	9	0.338855	0.069346	WNT5A, IL1R2, NLRC4, PANX1, PML, ZC3H12A, TRIM16, CASP1, NLRP2	2156	37	17911	2.02075	1	0.564156	76.6907
GOTERM_BP_FAT	GO:0006730~one-carbon metabolic process	9	0.338855	0.069346	SHMT2, AHCY, MAT1A, CAR8, GNMT, CAR4, CAR6, CAR3, GM4737	2156	37	17911	2.02075	1	0.564156	76.6907
GOTERM_BP_FAT	GO:0032350~regulation of hormone metabolic process	9	0.338855	0.069346	KCNMA1, DKK3, DAB2, HPN, HIF1A, GATA3, PAX8, PDE8B, GH	2156	37	17911	2.02075	1	0.564156	76.6907
GOTERM_BP_FAT	GO:0010824~regulation of centrosome duplication	9	0.338855	0.069346	STIL, PLK4, CHMP4C, PKHD1, CHMP4B, CCNF, NPM1, CDK5RAP2, MDM1	2156	37	17911	2.02075	1	0.564156	76.6907
GOTERM_BP_FAT	GO:0030336~negative regulation of cell migration	36	1.35542	0.0699174	ACVRL1, CYP1B1, PODN, KISS1R, MARVELD3, ACAN, IDH2, RHOB, NKX2-1, TIE1, SEMA3A, NRG1, PLCB1, DPEP1, CYP19A1, MUC2, TMEFF2, SP100, EGFL7, TBX5, PLXNB3, EVL, SLAMF8, PTPRU, ADIPOQ, AGER, THY1, CORO1C, LRP1, SERPINF1, CD300A, HAS1, NFE2L2, ARAP3, PHLDB2, SRGAP1	2156	226	17911	1.32332	1	0.566786	76.979
GOTERM_BP_FAT	GO:0009124~nucleoside monophosphate biosynthetic process	17	0.64006	0.070009	LDHC, DCTD, ADSS, ADSSL1, HPRT, AK1, CYC1, ATP5F1, UPP1, AK3, STOML2, PARK2, PPAT, ATIC, PRPS1L3, UCK2, PRPS1	2156	90	17911	1.5692	1	0.566827	77.0249
GOTERM_BP_FAT	GO:0001890~placenta development	29	1.09187	0.070232	HNF1A, E2F8, EGLN1, WNT2, AKT1, MEN1, VDR, PTGIS, TMED2, HTRA1, RSPO3, HECTD1, FOXD3, CEBPA, CEBPB, MAP2K1, CCNF, MET, IL11RA1, PLG, DLX3, ASCL2, NOTCH2, PLK4, GCM1, HIF1A, NCOA3, ST14, ALKBH1	2156	175	17911	1.37667	1	0.567571	77.1363
GOTERM_BP_FAT	GO:0061024~membrane organization	119	4.48042	0.0705857	SYT1, LYPD1, SYT4, ATP1B3, GLDN, CHMP4B, SYT8, STOML2, MEGF10, GDNF, BAK1, DAB2, PACSIN1, ANK1, ANK2, INSIG1, IGLL1, SLC51B, TMEFF2, ACAA2, SRP54A, BAIAP2, SRP54B, RPH3A, SIRPA, ATP2C2, KRT18, SEC61B, CPE, SPTB, RTP3, CAV3, ITGAL, GNAI3, NAPG, CLU, NAPB, SNX3, MUSK, TRAM2, STX12, FOLR2, CRB1, ARPC2, FCER1G, NDRG1, TMEM30A, HECTD1, TRP53, TESC, MYO1C, SPTBN4, CRB3, SNAPIN, AGER, ABCB4, TULP2, TULP…	2156	861	17911	1.14819	1	0.56901	77.3119
GOTERM_BP_FAT	GO:0050868~negative regulation of T cell activation	18	0.677711	0.0705892	PTPN6, CEBPB, IL2RA, SOCS6, PTPN22, H2-AB1, SOCS5, TIGIT, NRARP, CD300A, CD274, BTN1A1, D930015E06RIK, H2-AA, BCL6, GPNMB, PLA2G2D, RC3H1	2156	97	17911	1.5416	1	0.568579	77.3136
GOTERM_BP_FAT	GO:0007613~memory	22	0.828313	0.0706567	CEBPB, GIP, SLC8A2, SYT4, ADCY8, GLUD1, KCNK2, RGS14, KCNK10, PAK6, BRINP1, MUSK, SERPINF1, ITGA5, ITGA8, NTRK2, CTNS, PLCB1, CASP1, SNAP25, EIF2AK4, FEN1	2156	125	17911	1.46212	1	0.568488	77.347
GOTERM_BP_FAT	GO:0006690~icosanoid metabolic process	19	0.715361	0.0709029	CYP2G1, CYP2C66, CYP2C55, CYP1B1, CYP2C44, CYP2F2, ALOXE3, CYP2C69, GGT1, CYP2B10, CYP2B23, PNPLA8, PTGIS, PTGDS, CYP2B19, MAPK3, ALOX12B, ALOX5, CYP2A4	2156	104	17911	1.51772	1	0.569349	77.4683
GOTERM_BP_FAT	GO:0051261~protein depolymerization	19	0.715361	0.0709029	DMTN, NES, KIF24, STMN2, MAP1A, VIL1, PDXP, RDX, EVL, NEDD1, GSN, CFL2, GAS2L1, MICAL1, LMOD1, SH3BGRL3, STMN1, LMOD3, SPTB	2156	104	17911	1.51772	1	0.569349	77.4683
GOTERM_BP_FAT	GO:0007272~ensheathment of neurons	21	0.790663	0.070903	PRX, MAG, EGR2, DICER1, CLU, HEXB, ADGRG6, PPP3R1, MAL, LPAR1, AMIGO1, TENM4, AKT1, MTMR2, TSC1, NAB2, NDRG1, RNF10, POU3F1, NRG1, EIF2B5	2156	118	17911	1.47846	1	0.5689	77.4683
GOTERM_BP_FAT	GO:0008366~axon ensheathment	21	0.790663	0.070903	PRX, MAG, EGR2, DICER1, CLU, HEXB, ADGRG6, PPP3R1, MAL, LPAR1, AMIGO1, TENM4, AKT1, MTMR2, TSC1, NAB2, NDRG1, RNF10, POU3F1, NRG1, EIF2B5	2156	118	17911	1.47846	1	0.5689	77.4683
GOTERM_BP_FAT	GO:0032008~positive regulation of TOR signaling	8	0.301205	0.0711454	HDAC3, LAMTOR2, GOLPH3, RHEB, RRAGA, RRAGD, AKT3, KDR	2156	31	17911	2.14387	1	0.569737	77.5871
GOTERM_BP_FAT	GO:0006955~immune response	166	6.25	0.0714453	MEF2C, PVR, A2M, DEFB25, IL18, TLR1, PGLYRP1, TIRAP, TLR3, PTPN22, STOML2, VTN, JAG1, BATF, MARCO, C1RA, NLRC5, NLRC4, C1RB, MAP3K5, KLHL6, SIN3A, ATG5, SEMA7A, GATA3, TDGF1, IGLL1, RARA, FAS, RC3H1, RAB27A, MATK, DEFB19, CIITA, COCH, PLD2, CRTAM, C4B, SOCS1, DEFB36, SERPING1, FADD, DLL1, SOCS5, CD40, THY1, LAT2, CD37, CCR6, CD59A, RAB17, MST1R, OAS1A, OAS1F, SSC5D, EIF2AK4, OAS1D, DEFB20, PNMA1,…	2156	1233	17911	1.11845	1	0.570874	77.7333
GOTERM_BP_FAT	GO:0032292~peripheral nervous system axon ensheathment	7	0.263554	0.0714839	PRX, AKT1, DICER1, ADGRG6, PPP3R1, NDRG1, POU3F1	2156	25	17911	2.3261	1	0.57063	77.7521
GOTERM_BP_FAT	GO:0022011~myelination in peripheral nervous system	7	0.263554	0.0714839	PRX, AKT1, DICER1, ADGRG6, PPP3R1, NDRG1, POU3F1	2156	25	17911	2.3261	1	0.57063	77.7521
GOTERM_BP_FAT	GO:0090181~regulation of cholesterol metabolic process	7	0.263554	0.0714839	APOB, THRB, DHCR7, FDPS, FGF1, SCP2, ABCG1	2156	25	17911	2.3261	1	0.57063	77.7521
GOTERM_BP_FAT	GO:0050706~regulation of interleukin-1 beta secretion	7	0.263554	0.0714839	WNT5A, PANX1, PML, ZC3H12A, TRIM16, CASP1, NLRP2	2156	25	17911	2.3261	1	0.57063	77.7521
GOTERM_BP_FAT	GO:1903307~positive regulation of regulated secretory pathway	11	0.414157	0.0714983	CADPS, SYT1, PLD2, CDK5R2, ARF1, FGR, ZP3, CACNA1I, RAB15, FCER1G, RAB27A	2156	50	17911	1.82765	1	0.57026	77.7591
GOTERM_BP_FAT	GO:0032412~regulation of ion transmembrane transporter activity	31	1.16717	0.0721378	OPRM1, MEF2C, SRI, CAV3, FXYD1, JPH2, ATP1B3, CRHBP, STOML1, CACNB4, GSTM7, KCNS2, ANK2, PTK2B, PPP2CA, WNK4, CAMK2D, RGN, PLCB1, AHNAK, GLRX, TESC, SCN2B, ASIC2, YWHAE, AGER, DAPK1, RASGRF2, RASGRF1, CASQ2, CALM1	2156	190	17911	1.35544	1	0.57317	78.0674
GOTERM_BP_FAT	GO:0046700~heterocycle catabolic process	44	1.65663	0.0723117	ENPP5, NCBP1, GDA, AHCY, ENPP1, HPRT, NANOS1, DICER1, UPP1, CNOT1, EGLN1, KMO, HSPA1A, CNOT7, DNASE1L3, PDE1A, MUS81, HAAO, ZC3H12A, RGN, PDE8B, ENTPD2, NT5E, RC3H1, FEN1, DCTPP1, EXOSC6, NCF2, EXOSC7, NUDT5, EXOSC5, NUDT10, PDE4C, ATM, RNASEH2C, DNASE1, PDE7B, PDE2A, PNRC2, BAX, AOX2, MEX3D, AOX3, GM4737	2156	286	17911	1.27808	1	0.573633	78.1506
GOTERM_BP_FAT	GO:0043901~negative regulation of multi-organism process	26	0.978916	0.0729081	MBL1, MRE11A, PML, TIRAP, OAS3, NLRX1, RSAD2, SNX3, SEC14L1, GSN, HTRA1, POU2F3, LTF, ZC3H12A, LTA, DHX58, SCD1, OVGP1, IL2RA, ZP3, PARK2, SRPK1, TRIM56, PTGDS, OAS1A, EIF2AK4	2156	154	17911	1.40257	1	0.576289	78.4334
GOTERM_BP_FAT	GO:0035270~endocrine system development	26	0.978916	0.0729081	WNT5A, FGF8, HNF1A, RAP1GAP, SOX3, SLC6A3, ONECUT2, CLU, MEN1, BAK1, GATA3, PAX8, NKX2-1, INSM1, GIP, MAP2K1, VHL, ARID5B, SIX3, DLL1, CDK6, IL6RA, DKK3, MAPK3, PDGFRA, PDGFRB	2156	154	17911	1.40257	1	0.576289	78.4334
GOTERM_BP_FAT	GO:1904747~positive regulation of apoptotic process involved in development	3	0.112952	0.0735321	B4GALT1, VDR, BAX	2156	4	17911	6.23064	1	0.579067	78.7257
GOTERM_BP_FAT	GO:0002351~serotonin production involved in inflammatory response	3	0.112952	0.0735321	P2RX1, CD300A, FCER1G	2156	4	17911	6.23064	1	0.579067	78.7257
GOTERM_BP_FAT	GO:0002442~serotonin secretion involved in inflammatory response	3	0.112952	0.0735321	P2RX1, CD300A, FCER1G	2156	4	17911	6.23064	1	0.579067	78.7257
GOTERM_BP_FAT	GO:0021571~rhombomere 5 development	3	0.112952	0.0735321	HOXA1, HOXB1, EGR2	2156	4	17911	6.23064	1	0.579067	78.7257
GOTERM_BP_FAT	GO:1903519~regulation of mammary gland involution	3	0.112952	0.0735321	B4GALT1, VDR, BAX	2156	4	17911	6.23064	1	0.579067	78.7257
GOTERM_BP_FAT	GO:0032079~positive regulation of endodeoxyribonuclease activity	3	0.112952	0.0735321	AKT1, DDX11, PRKCD	2156	4	17911	6.23064	1	0.579067	78.7257
GOTERM_BP_FAT	GO:2001205~negative regulation of osteoclast development	3	0.112952	0.0735321	CLDN18, LTF, TJP2	2156	4	17911	6.23064	1	0.579067	78.7257
GOTERM_BP_FAT	GO:0046100~hypoxanthine metabolic process	3	0.112952	0.0735321	HPRT, PRPS1L3, PRPS1	2156	4	17911	6.23064	1	0.579067	78.7257
GOTERM_BP_FAT	GO:0010499~proteasomal ubiquitin-independent protein catabolic process	3	0.112952	0.0735321	ENC1, PSME4, NFE2L2	2156	4	17911	6.23064	1	0.579067	78.7257
GOTERM_BP_FAT	GO:1903521~positive regulation of mammary gland involution	3	0.112952	0.0735321	B4GALT1, VDR, BAX	2156	4	17911	6.23064	1	0.579067	78.7257
GOTERM_BP_FAT	GO:0060058~positive regulation of apoptotic process involved in mammary gland involution	3	0.112952	0.0735321	B4GALT1, VDR, BAX	2156	4	17911	6.23064	1	0.579067	78.7257
GOTERM_BP_FAT	GO:0039536~negative regulation of RIG-I signaling pathway	3	0.112952	0.0735321	NLRX1, DHX58, SEC14L1	2156	4	17911	6.23064	1	0.579067	78.7257
GOTERM_BP_FAT	GO:0046101~hypoxanthine biosynthetic process	3	0.112952	0.0735321	HPRT, PRPS1L3, PRPS1	2156	4	17911	6.23064	1	0.579067	78.7257
GOTERM_BP_FAT	GO:0072108~positive regulation of mesenchymal to epithelial transition involved in metanephros morphogenesis	3	0.112952	0.0735321	PAX8, PAX2, GDNF	2156	4	17911	6.23064	1	0.579067	78.7257
GOTERM_BP_FAT	GO:0046351~disaccharide biosynthetic process	3	0.112952	0.0735321	LALBA, B4GALT1, FBP2	2156	4	17911	6.23064	1	0.579067	78.7257
GOTERM_BP_FAT	GO:2000196~positive regulation of female gonad development	3	0.112952	0.0735321	RETN, ZP3, RUNX1	2156	4	17911	6.23064	1	0.579067	78.7257
GOTERM_BP_FAT	GO:1902339~positive regulation of apoptotic process involved in morphogenesis	3	0.112952	0.0735321	B4GALT1, VDR, BAX	2156	4	17911	6.23064	1	0.579067	78.7257
GOTERM_BP_FAT	GO:0071922~regulation of cohesin loading	3	0.112952	0.0735321	RB1, CDCA5, HDAC8	2156	4	17911	6.23064	1	0.579067	78.7257
GOTERM_BP_FAT	GO:1901994~negative regulation of meiotic cell cycle phase transition	3	0.112952	0.0735321	STRA8, OVOL1, TTK	2156	4	17911	6.23064	1	0.579067	78.7257
GOTERM_BP_FAT	GO:0006511~ubiquitin-dependent protein catabolic process	74	2.78614	0.0740145	HECW1, UBE2G1, CBFA2T3, AKT1, KLHL8, DAB2, USP27X, BTBD1, KLHL21, RANBP1, FBXL14, PSMD6, CCAR2, RNF145, USP1, CCNF, SKP2, MTA1, SOCS4, SOCS5, HERC2, USP17LB, UHRF1, SEC61B, SENP1, ARRB1, SIAH1B, PSMA3, FBXL5, UCHL5, USP20, UCHL4, UCHL3, NFE2L2, FBXO15, CHFR, USP24, UBE2U, USP7, SYVN1, CACUL1, CLU, 1500015O10RIK, PML, TRIB3, CDC34, DERL3, UBE2R2, SUMO2, UBE2D3, RNF165, PTK2B, PSMB3, TRP53INP2, USP…	2156	514	17911	1.19602	1	0.581098	78.949
GOTERM_BP_FAT	GO:0030534~adult behavior	29	1.09187	0.0743353	OPRM1, SNCG, GLRA1, CRHBP, CACNB4, UNC79, ADAM2, PAFAH1B1, KCNMA1, GIP, NRXN3, MET, SPTBN4, SLC10A4, PARK2, ATXN1, EPHA4, TSC1, ARCN1, CHRNB4, SPTBN2, USP46, UCHL3, ZFHX2, TSX, CACNA1C, CTNS, TSHR, CHL1	2156	176	17911	1.36885	1	0.582291	79.0963
GOTERM_BP_FAT	GO:0051650~establishment of vesicle localization	29	1.09187	0.0743353	SYT1, SYT4, SYT8, NAPB, PACSIN1, PAFAH1B1, SV2B, SNAP23, SNAP25, RAB27A, PLD2, MAP2K1, AHI1, SNAPIN, DPYSL2, RPH3A, CADPS, PREB, ARF1, ATP2A2, RAB17, SYTL4, SPTBN2, SYT13, KLHL12, SYTL3, UNC13C, YKT6, SYT17	2156	176	17911	1.36885	1	0.582291	79.0963
GOTERM_BP_FAT	GO:0030239~myofibril assembly	12	0.451807	0.0750331	CAV3, NEB, CFL2, MYBPC3, FHOD3, PDGFRA, PDGFRB, LMOD1, TTN, LMOD3, CASQ1, CASQ2	2156	57	17911	1.74895	1	0.585391	79.4133
GOTERM_BP_FAT	GO:1900543~negative regulation of purine nucleotide metabolic process	12	0.451807	0.0750331	OPRM1, TRP53, CRHR2, PDE2A, GRM8, SIRT6, MYOG, EGLN1, ACTN3, LPAR1, CBFA2T3, APLP1	2156	57	17911	1.74895	1	0.585391	79.4133
GOTERM_BP_FAT	GO:0097164~ammonium ion metabolic process	12	0.451807	0.0750331	PNPLA8, ACHE, ALDH7A1, SLC44A4, PLA2G7, SLC5A7, LIPC, DBI, PRKCD, ACSL3, FABP5, SMPD3	2156	57	17911	1.74895	1	0.585391	79.4133
GOTERM_BP_FAT	GO:0009166~nucleotide catabolic process	12	0.451807	0.0750331	ENPP5, PDE7B, NCF2, HPRT, PDE2A, PDE1A, UPP1, PDE8B, NUDT10, EGLN1, PDE4C, NT5E	2156	57	17911	1.74895	1	0.585391	79.4133
GOTERM_BP_FAT	GO:0014066~regulation of phosphatidylinositol 3-kinase signaling	16	0.60241	0.0751949	PTPN6, PLD2, HAX1, FGR, IL18, PTPN13, KDR, SERPINE2, NTRK2, PDGFRB, LIME1, NKX3-1, PDGFC, RARA, NRG1, CRYBA1	2156	84	17911	1.58238	1	0.585764	79.4862
GOTERM_BP_FAT	GO:0007431~salivary gland development	10	0.376506	0.0753713	LAMA1, FGF8, CLCN2, TFCP2L1, MET, NKX3-1, CTNND1, SEMA3A, EDAR, NFIB	2156	44	17911	1.88807	1	0.586209	79.5654
GOTERM_BP_FAT	GO:0061337~cardiac conduction	10	0.376506	0.0753713	SRI, SCN2B, ANK2, DSG2, SPTBN4, DSP, DSC2, CACNA1C, GJA5, CTNNA3	2156	44	17911	1.88807	1	0.586209	79.5654
GOTERM_BP_FAT	GO:0044270~cellular nitrogen compound catabolic process	44	1.65663	0.0755443	ENPP5, NCBP1, GDA, AHCY, ENPP1, HPRT, NANOS1, DICER1, UPP1, CNOT1, EGLN1, KMO, HSPA1A, CNOT7, DNASE1L3, PDE1A, MUS81, HAAO, ZC3H12A, RGN, PDE8B, ENTPD2, NT5E, RC3H1, FEN1, DCTPP1, EXOSC6, NCF2, EXOSC7, NUDT5, EXOSC5, NUDT10, PDE4C, ATM, RNASEH2C, DNASE1, PDE7B, PDE2A, PNRC2, BAX, AOX2, MEX3D, AOX3, GM4737	2156	287	17911	1.27363	1	0.586636	79.6427
GOTERM_BP_FAT	GO:0007270~neuron-neuron synaptic transmission	22	0.828313	0.0755986	PLAT, GLRA1, CLSTN3, SLC6A3, CRHBP, FLOT1, PARK2, CACNB4, ARID1B, NAPB, PRKCE, GDNF, GLUL, SLC6A9, BDNF, P2RX1, PTK2B, GRM8, NTRK2, GRID2, SHC3, RASD2	2156	126	17911	1.45052	1	0.586465	79.6669
GOTERM_BP_FAT	GO:0060562~epithelial tube morphogenesis	55	2.07078	0.0756307	GNA13, MEF2C, STIL, FGF8, ACVRL1, PGF, DICER1, PAX3, PAX2, GDNF, ZIC2, WNT2, BAK1, WNK4, GATA3, PAX8, RHOB, RARA, DLG5, FGF1, ALX1, RARG, RASIP1, DLL1, HIF1A, NCOA3, ST14, CC2D2A, PDGFRA, KIF26B, WNT5A, PML, PPP3R1, VDR, PFN1, TMED2, HAND2, NRARP, NKX2-1, NKX3-1, HECTD1, B4GALT1, SETDB2, TBX3, MET, AHI1, KDR, NOTCH2, EPHA4, LAMA1, TSC1, PHB2, BAX, TMTC3, IFT52	2156	370	17911	1.2349	1	0.586184	79.6812
GOTERM_BP_FAT	GO:0098742~cell-cell adhesion via plasma-membrane adhesion molecules	37	1.39307	0.0757353	PVR, CLDN7, ITGAL, CLDN18, CLDN19, CLSTN3, CLDN6, L1CAM, CLDN12, CDH4, PCDHGA2, CDH22, FAT1, FAT2, GRID2, AMICA1, CDH26, DSCAM, CRTAM, CDHR1, PLXNB3, LGALS7, ADIPOQ, TIGIT, AMIGO1, TENM4, CDH12, CDH13, AMIGO2, CDH16, DSG2, TENM1, ITGA5, CLDN1, DSC3, DSC2, CHL1	2156	235	17911	1.30799	1	0.586267	79.7277
GOTERM_BP_FAT	GO:2001056~positive regulation of cysteine-type endopeptidase activity	21	0.790663	0.0760154	ANP32B, PML, FADD, NLRP2, DAPK1, MEN1, BAK1, NLRC4, MAP3K5, SENP1, RNF7, P2RX1, CTGF, ARRB1, GSN, BOK, PPP2CA, BAX, LCK, NKX3-1, FAS	2156	119	17911	1.46603	1	0.587227	79.8519
GOTERM_BP_FAT	GO:0007519~skeletal muscle tissue development	31	1.16717	0.0761431	MEF2C, MYH15, HMGCR, ELN, YBX3, PAX3, ANKRD1, MEGF10, MED20, FAM65B, TSC22D3, DNER, ZFP689, MYOG, NEURL1A, CHRNA1, METTL8, EGR2, FLOT1, MET, MYLPF, DLL1, ACTN3, RB1, CRHR2, COL19A1, CFL2, NPHS1, RYR1, NLN, CASQ1	2156	191	17911	1.34834	1	0.587424	79.9082
GOTERM_BP_FAT	GO:0009408~response to heat	18	0.677711	0.0762622	TRP53, IRAK1, ARPP21, TRPV1, TRPV2, TRPA1, HSPA1A, HSPA1B, TRPM2, CKM, CD34, HSPB7, RASA3, FGF1, DNAJA4, CASQ1, EIF2B5, DNAJA2	2156	98	17911	1.52587	1	0.587577	79.9606
GOTERM_BP_FAT	GO:0035282~segmentation	18	0.677711	0.0762622	NRP2, TRP53, WNT5A, EGR2, TBX3, ABI1, DLL1, TTN, POGLUT1, ATM, TMED2, CRB2, NRARP, TDGF1, NKX3-1, SEMA3A, LFNG, MLLT3	2156	98	17911	1.52587	1	0.587577	79.9606
GOTERM_BP_FAT	GO:0071901~negative regulation of protein serine/threonine kinase activity	20	0.753012	0.0762861	CAV3, PTPN6, HMGCR, PKIG, 1500015O10RIK, PTPN22, PDCD4, FEM1A, PRKCD, ADIPOQ, RGS14, MEN1, IRAK3, CBLC, CD300A, PRKAR1B, DUSP16, H2AFY, MAPK8IP1, SPRED1	2156	112	17911	1.48348	1	0.587256	79.9711
GOTERM_BP_FAT	GO:0099504~synaptic vesicle cycle	19	0.715361	0.0763806	PLD2, SYT1, SYT4, SYT8, SNAPIN, NAPB, RPH3A, CADPS, PACSIN1, ATP2A2, SYTL4, SPTBN2, SYT13, SV2B, SNAP23, SYTL3, UNC13C, SYT17, SNAP25	2156	105	17911	1.50326	1	0.587287	80.0126
GOTERM_BP_FAT	GO:0043270~positive regulation of ion transport	39	1.46837	0.0763943	FXYD1, SRI, SLC38A3, JPH2, SYT4, ATP1B3, TRPV2, G6PDX, LPAR3, GSTM7, AKT1, PRSS8, BAK1, ANK2, WNK4, RGN, PLCB1, CAMK2A, AKT3, ACSL5, GLRX, TESC, PLA2G10, ZP3, TRPA1, SLC34A1, ASIC2, DPYSL2, DBI, AGER, THY1, AMIGO1, ATP2C2, ARF1, P2RX1, BAX, CHRM1, PDGFRB, CALM1	2156	250	17911	1.29597	1	0.586916	80.0186
GOTERM_BP_FAT	GO:0048871~multicellular organismal homeostasis	51	1.92018	0.0766187	HNF1A, ALOXE3, CHMP4B, TRPV1, LEPR, ADGRF5, AQP7, ILDR2, GATA1, WDR36, TPP1, CTGF, TRP63, ALOX12B, LTF, AKT3, MUC13, USH2A, CDHR1, PIGR, RB1, TRPM2, CD34, TFAP2B, CLDN1, PDGFRB, MDM1, CLDN18, NANOS1, AHSG, SLC11A2, RAC2, UBASH3B, PTK2B, TRP53INP2, SCNN1G, TMEM79, CYP19A1, SCD1, MUC2, VHL, FLT3, MAP1A, MUP3, KDR, PROM1, TULP1, TFRC, BAX, SASH3, RHO	2156	340	17911	1.24613	1	0.587592	80.1168
GOTERM_BP_FAT	GO:0043632~modification-dependent macromolecule catabolic process	76	2.86145	0.0771997	HECW1, UBE2G1, CBFA2T3, AKT1, KLHL8, DAB2, USP27X, BTBD1, KLHL21, RANBP1, FBXL14, PSMD6, CCAR2, RNF145, EXOSC7, USP1, CCNF, SKP2, MTA1, SOCS4, SOCS5, HERC2, USP17LB, UHRF1, SEC61B, SENP1, ARRB1, SIAH1B, PSMA3, FBXL5, UCHL5, USP20, UCHL4, UCHL3, NFE2L2, FBXO15, CHFR, USP24, UBE2U, USP7, SYVN1, CACUL1, CLU, 1500015O10RIK, PML, TRIB3, CDC34, DERL3, UBE2R2, SUMO2, UBE2D3, UBA1Y, RNF165, PTK2B, PSMB3,…	2156	531	17911	1.18902	1	0.590028	80.3688
GOTERM_BP_FAT	GO:0051247~positive regulation of protein metabolic process	190	7.15361	0.0773364	MEF2C, STIL, FAM20A, HMGCR, IL18, TLR1, TIRAP, LPAR3, PTPN22, TLR3, VTN, LPAR1, ANKRD6, GATA1, BAK1, MAP3K5, BDNF, DAB2, NLRC4, CTGF, SEMA7A, GATA3, TDGF1, CDCA2, RGN, RARA, PDGFC, GDF9, FAS, SLC51B, FAM150B, GNL3, EIF2B5, MAGI3, CRYAA, NDNL2, SOCS1, ERP29, SKP2, MTA1, SOCS4, FADD, SOCS5, CD40, TANK, PLAUR, ASB9, CRHR2, PLCE1, UHRF1, ARRB1, PIAS3, MAPK3, PDGFRA, FBXL5, PDGFRB, MST1R, MAD2L2, DCUN…	2156	1428	17911	1.10534	1	0.590263	80.4276
GOTERM_BP_FAT	GO:0002699~positive regulation of immune effector process	30	1.12952	0.0773784	PVR, WNT5A, FGR, UNG, IL18, RSAD2, PTPN22, FES, RAC2, GATA3, SEMA7A, FCER1G, RARA, MYB, LTA, DHX58, H2-K1, PLD2, KLK7, CRTAM, EXOSC6, ZP3, FADD, CD40, SOCS5, VAV1, CD37, TFRC, CD300A, SASH3	2156	184	17911	1.35449	1	0.590032	80.4456
GOTERM_BP_FAT	GO:0001816~cytokine production	87	3.2756	0.0774356	IL18, TLR1, G6PDX, PGLYRP1, TIRAP, STOML2, PTPN22, TLR3, LY9, BATF, LSM14A, NLRC4, ATG5, SEMA7A, GATA3, LTF, RARA, PLCB1, CASP1, LTA, IRAK1, CRTAM, ZP3, SOCS1, FLOT1, ACKR1, DLL1, FADD, SOCS5, CD40, PRKCD, NLRP2, MAST4, CRHR2, HIF1A, ARRB1, CD34, CD59A, ADAMTS3, 5830411N06RIK, CRYBA1, SSC5D, WNT5A, IL1R2, CYP1B1, FGR, PANX1, ATG12, CLU, SLC37A4, UNC93B1, PML, NLRX1, RSAD2, TRIM16, SEC14L1, IRAK3,…	2156	616	17911	1.1733	1	0.589876	80.4702
GOTERM_BP_FAT	GO:0002573~myeloid leukocyte differentiation	33	1.24247	0.0775581	CALCR, MEF2C, CLDN18, HAX1, RBP1, GPR68, CBFA2T3, GATA1, BATF, TAL1, GFI1B, UBASH3B, GATA3, SLC9B2, LTF, PAFAH1B1, RARA, RUNX1, PLCB1, NFATC1, CEBPA, TESC, CEBPB, FADD, CDK6, RB1, ADIPOQ, FARP2, NOTCH2, TFRC, INPP4B, TJP2, SNX10	2156	206	17911	1.33082	1	0.590042	80.5227
GOTERM_BP_FAT	GO:0010595~positive regulation of endothelial cell migration	13	0.489458	0.0776351	AKT1, WNT5A, PTK2B, GATA3, MET, TDGF1, RHOB, ZC3H12A, ATOH8, NFE2L2, FGF1, ANXA3, KDR	2156	64	17911	1.68746	1	0.589984	80.5556
GOTERM_BP_FAT	GO:0050853~B cell receptor signaling pathway	13	0.489458	0.0776351	MEF2C, PTPN6, LAT2, KLHL6, CD300A, BAX, LCK, IGLL1, LIME1, CD79B, PRKCB, TEC, PLEKHA1	2156	64	17911	1.68746	1	0.589984	80.5556
GOTERM_BP_FAT	GO:2000647~negative regulation of stem cell proliferation	5	0.188253	0.0779014	TRP53, BDNF, OVOL1, CTNNA1, NFATC1	2156	14	17911	2.96697	1	0.590852	80.6691
GOTERM_BP_FAT	GO:0090136~epithelial cell-cell adhesion	5	0.188253	0.0779014	CYP1B1, ITGB5, CAMSAP3, CTNNA1, KIFC3	2156	14	17911	2.96697	1	0.590852	80.6691
GOTERM_BP_FAT	GO:1900119~positive regulation of execution phase of apoptosis	5	0.188253	0.0779014	TRP53, PTGIS, BOK, BAX, ZC3H12A	2156	14	17911	2.96697	1	0.590852	80.6691
GOTERM_BP_FAT	GO:0001553~luteinization	5	0.188253	0.0779014	SGPL1, RETN, PDGFRA, RUNX1, PLEKHA1	2156	14	17911	2.96697	1	0.590852	80.6691
GOTERM_BP_FAT	GO:0006855~drug transmembrane transport	5	0.188253	0.0779014	ABCC3, ABCC2, SLC31A1, TMEM30A, ABCB4	2156	14	17911	2.96697	1	0.590852	80.6691
GOTERM_BP_FAT	GO:0046599~regulation of centriole replication	5	0.188253	0.0779014	STIL, PLK4, NPM1, CDK5RAP2, MDM1	2156	14	17911	2.96697	1	0.590852	80.6691
[truncated: 176 more rows]
