# Supplementary material for: ES-mediated chimera analysis revealed requirement of DDX6 for NANOS2 localization and function in mouse germ cells
Source: Sci Rep. 2019 Jan 24;9:515. doi: 10.1038/s41598-018-36502-0 (PMC6345806; doi:10.1038/s41598-018-36502-0)
Supplement: Supplementary file 4 — Table S3 [file 41598_2018_36502_MOESM4_ESM.xlsx]

## Sheet: Ddx6speDEGs_GOBP
Table S3 (related to Fig. S5C) GO analyses of genes altered only in Ddx6-KO germ cells.
Category	Term	Count	%	PValue	Genes	List Total	Pop Hits	Pop Total	Fold Enrichment	Bonferroni	Benjamini	FDR
GOTERM_BP_FAT	GO:0010468~regulation of gene expression	108	27.204	1.4278e-05	IMPACT, ANKRD2, MED25, PDLIM1, RORA, BC080695, CITED1, H19, AGTR2, CD44, SMARCD3, NKX6-2, OLIG2, ZFP276, DDRGK1, NODAL, ZSCAN4D, HDAC11, IRS1, DDIT3, ROR2, CARTPT, TGIF1, ZFP821, TFAP2C, PRDM1, SLC40A1, FGFR2, FGFR4, XIST, IFITM3, GM12794, FOXH1, HESX1, ARX, AHRR, MEIS3, LHX1, PRAMEF25, BHLHE40, BCOR, EPAS1, ZFP600, SPHK1, LMCD1, GTF2A1L, KLF15, TRIM63, EHMT2, SFMBT2, DPPA2, TCL1, ZFP809, DDX58, …	312	4268	17911	1.45266	0.0589179	0.0589179	0.0267056
GOTERM_BP_FAT	GO:0045165~cell fate commitment	17	4.28212	1.54588e-05	FGFR2, EPAS1, DMRT3, NODAL, SOX12, OTX2, RORA, EHMT2, TCF7L2, ARX, PRDM14, PAX7, NKX6-2, ROR2, PRDM1, OLIG2, TFAP2C	312	263	17911	3.71072	0.0636321	0.0323389	0.0289138
GOTERM_BP_FAT	GO:0019219~regulation of nucleobase-containing compound metabolic process	101	25.4408	1.61279e-05	ILKAP, IMPACT, MED25, ANKRD2, PDLIM1, RORA, BC080695, CITED1, H19, AGTR2, SMARCD3, NKX6-2, DHX34, OLIG2, ZFP276, DDRGK1, NODAL, ZSCAN4D, HDAC11, DDIT3, ROR2, TGIF1, ZFP821, TFAP2C, PRDM1, SLC40A1, FGFR2, FGFR4, IFITM3, ADCYAP1R1, GM12794, FOXH1, HESX1, ARX, MEIS3, AHRR, LHX1, PRAMEF25, BHLHE40, BCOR, EPAS1, ZFP600, SPHK1, LMCD1, GTF2A1L, KLF15, EHMT2, SFMBT2, DPPA2, ZFP809, DDX58, EBF4, A430089I1…	312	3924	17911	1.4776	0.0662929	0.0226048	0.0301651
GOTERM_BP_FAT	GO:0051252~regulation of RNA metabolic process	94	23.6776	1.63773e-05	ZFP541, FOXA3, IMPACT, MED25, ANKRD2, PDLIM1, RORA, ZFP871, ZKSCAN5, CITED1, BC080695, YBX2, ARHGAP22, AGTR2, SMARCD3, PAX7, NKX6-2, HMOX1, TRIM6, DHX34, SOX15, OLIG2, ZFP276, TOP2A, ZFP36, KDM7A, EGR3, DDRGK1, RAX, SOX13, EGR4, DMRT3, NODAL, SOX12, OTX2, PADI2, ZSCAN4D, IRF2BP2, HDAC11, DDIT3, ADRB2, KCP, MAP3K10, ROR2, TGIF1, ZFP821, TFAP2C, PRDM1, SLC40A1, FGFR2, ZFP64, IFITM3, TRA2A, GM12794,…	312	3575	17911	1.50944	0.0672829	0.0172626	0.0306316
GOTERM_BP_FAT	GO:0035456~response to interferon-beta	8	2.01511	2.04432e-05	IFIT1, IFITM1, IFITM3, TRIM6, GM4841, XAF1, GBP3, GBP2	312	49	17911	9.37258	0.0832734	0.0172389	0.0382349
GOTERM_BP_FAT	GO:2001141~regulation of RNA biosynthetic process	91	22.9219	2.3577e-05	ZFP541, FOXA3, IMPACT, MED25, ANKRD2, PDLIM1, RORA, ZFP871, ZKSCAN5, CITED1, BC080695, YBX2, ARHGAP22, AGTR2, SMARCD3, PAX7, NKX6-2, HMOX1, TRIM6, SOX15, OLIG2, ZFP276, TOP2A, ZFP36, KDM7A, EGR3, DDRGK1, RAX, SOX13, EGR4, NODAL, DMRT3, SOX12, OTX2, PADI2, ZSCAN4D, IRF2BP2, HDAC11, DDIT3, ADRB2, KCP, MAP3K10, ROR2, TGIF1, ZFP821, TFAP2C, PRDM1, SLC40A1, FGFR2, ZFP64, IFITM3, GM12794, TCF7L2, ARX, …	312	3458	17911	1.51071	0.0954106	0.0165735	0.0440948
GOTERM_BP_FAT	GO:0006351~transcription, DNA-templated	84	21.1587	2.81987e-05	ZFP541, FOXA3, IMPACT, MED25, ANKRD2, RORA, ZKSCAN5, CITED1, BC080695, ARHGAP22, AGTR2, SMARCD3, PAX7, NKX6-2, HMOX1, TRIM6, SOX15, OLIG2, ZFP276, TOP2A, ZFP36, KDM7A, EGR3, RAX, DDRGK1, SOX13, EGR4, NODAL, DMRT3, OTX2, SOX12, ZSCAN4B, PADI2, ZSCAN4D, IRF2BP2, HDAC11, DDIT3, ADRB2, KCP, MAP3K10, ROR2, TGIF1, ZFP821, TFAP2C, PRDM1, SLC40A1, FGFR2, ZFP64, GM12794, TCF7L2, ARX, ZFY2, FOXH1, HESX1, T…	312	3129	17911	1.54113	0.113018	0.016987	0.0527363
GOTERM_BP_FAT	GO:0006355~regulation of transcription, DNA-templated	90	22.67	3.72753e-05	ZFP541, FOXA3, IMPACT, MED25, ANKRD2, PDLIM1, RORA, ZFP871, ZKSCAN5, CITED1, BC080695, YBX2, ARHGAP22, AGTR2, SMARCD3, PAX7, NKX6-2, HMOX1, TRIM6, SOX15, OLIG2, ZFP276, TOP2A, ZFP36, KDM7A, EGR3, DDRGK1, RAX, SOX13, EGR4, NODAL, DMRT3, SOX12, OTX2, PADI2, ZSCAN4D, IRF2BP2, HDAC11, DDIT3, ADRB2, KCP, MAP3K10, ROR2, TGIF1, ZFP821, TFAP2C, PRDM1, SLC40A1, FGFR2, ZFP64, GM12794, TCF7L2, ARX, ZFY2, FO…	312	3449	17911	1.49801	0.146607	0.0196218	0.0697056
GOTERM_BP_FAT	GO:1903506~regulation of nucleic acid-templated transcription	90	22.67	3.85405e-05	ZFP541, FOXA3, IMPACT, MED25, ANKRD2, PDLIM1, RORA, ZFP871, ZKSCAN5, CITED1, BC080695, YBX2, ARHGAP22, AGTR2, SMARCD3, PAX7, NKX6-2, HMOX1, TRIM6, SOX15, OLIG2, ZFP276, TOP2A, ZFP36, KDM7A, EGR3, DDRGK1, RAX, SOX13, EGR4, NODAL, DMRT3, SOX12, OTX2, PADI2, ZSCAN4D, IRF2BP2, HDAC11, DDIT3, ADRB2, KCP, MAP3K10, ROR2, TGIF1, ZFP821, TFAP2C, PRDM1, SLC40A1, FGFR2, ZFP64, GM12794, TCF7L2, ARX, ZFY2, FO…	312	3452	17911	1.49671	0.151187	0.018048	0.0720708
GOTERM_BP_FAT	GO:0006366~transcription from RNA polymerase II promoter	53	13.3501	3.85783e-05	FOXA3, IMPACT, MED25, ANKRD2, RORA, NKX6-2, HMOX1, PAX7, SOX15, OLIG2, TOP2A, ZFP36, RAX, EGR4, NODAL, OTX2, SOX12, IRF2BP2, DDIT3, ADRB2, KCP, ROR2, TGIF1, ZFP821, TFAP2C, PRDM1, SLC40A1, FGFR2, TCF7L2, FOXH1, ARX, AHRR, PRDM14, LHX1, ZFP296, BHLHE40, BCOR, ETV5, KAT2B, EPAS1, LMNA, LMCD1, GTF2A1L, KLF15, EHMT2, DDX58, EBF4, MEOX1, GDF10, ID3, APBB1, BMP8B, KLF4	312	1700	17911	1.78975	0.151323	0.0162738	0.0721413
GOTERM_BP_FAT	GO:0032774~RNA biosynthetic process	92	23.1738	4.45969e-05	ZFP541, FOXA3, IMPACT, MED25, ANKRD2, PDLIM1, RORA, ZFP871, ZKSCAN5, CITED1, BC080695, YBX2, ARHGAP22, AGTR2, SMARCD3, PAX7, NKX6-2, HMOX1, TRIM6, SOX15, OLIG2, ZFP276, TOP2A, ZFP36, KDM7A, EGR3, DDRGK1, RAX, SOX13, EGR4, NODAL, DMRT3, SOX12, OTX2, ZSCAN4B, PADI2, ZSCAN4D, IRF2BP2, HDAC11, DDIT3, ADRB2, KCP, MAP3K10, ROR2, TGIF1, ZFP821, TFAP2C, PRDM1, SLC40A1, FGFR2, ZFP64, IFITM3, GM12794, TCF7…	312	3565	17911	1.48147	0.172772	0.0170954	0.0833917
GOTERM_BP_FAT	GO:0007399~nervous system development	65	16.3728	4.67599e-05	SHTN1, GABRB2, IMPACT, RORA, CITED1, CKB, MBP, ATCAY, SLC23A1, AGTR2, CD44, SMARCD3, NKX6-2, NCMAP, PAX7, OLIG2, ADGRB1, KDM7A, EGR3, RAX, PTPRG, KIF17, FA2H, NODAL, DMRT3, STMN4, SOX12, OTX2, PADI2, HDAC11, CBLN1, CBLN2, ROR2, TGIF1, VCAN, TFAP2C, PRDM1, FGFR2, KCNA1, ABI2, TCF7L2, ARX, ALCAM, HESX1, ALDH1A2, CD9, LAMB2, LHX1, B3GNT2, ETV5, MYO5B, B4GALT2, KAT2B, SPHK1, DPYSL3, KLF15, EHMT2, FNB…	312	2261	17911	1.65036	0.180347	0.0164363	0.0874345
GOTERM_BP_FAT	GO:0097659~nucleic acid-templated transcription	91	22.9219	6.36568e-05	ZFP541, FOXA3, IMPACT, MED25, ANKRD2, PDLIM1, RORA, ZFP871, ZKSCAN5, CITED1, BC080695, YBX2, ARHGAP22, AGTR2, SMARCD3, PAX7, NKX6-2, HMOX1, TRIM6, SOX15, OLIG2, ZFP276, TOP2A, ZFP36, KDM7A, EGR3, DDRGK1, RAX, SOX13, EGR4, NODAL, DMRT3, SOX12, OTX2, ZSCAN4B, PADI2, ZSCAN4D, IRF2BP2, HDAC11, DDIT3, ADRB2, KCP, MAP3K10, ROR2, TGIF1, ZFP821, TFAP2C, PRDM1, SLC40A1, FGFR2, ZFP64, GM12794, TCF7L2, ARX,…	312	3548	17911	1.47239	0.237186	0.0206109	0.119012
GOTERM_BP_FAT	GO:0051171~regulation of nitrogen compound metabolic process	104	26.1965	7.25337e-05	ILKAP, IMPACT, MED25, ANKRD2, PDLIM1, RORA, BC080695, CITED1, H19, ATCAY, AGTR2, SMARCD3, NKX6-2, DHX34, OLIG2, ZFP276, DDRGK1, NODAL, ZSCAN4D, HDAC11, DDIT3, ROR2, TGIF1, ZFP821, TFAP2C, PRDM1, SLC40A1, FGFR2, FGFR4, IFITM3, ADCYAP1R1, GM12794, FOXH1, HESX1, ARX, MEIS3, AHRR, LHX1, PRAMEF25, BHLHE40, BCOR, EPAS1, ZFP600, SPHK1, LMCD1, GTF2A1L, KLF15, EHMT2, SFMBT2, DPPA2, ZFP809, DDX58, EBF4, A4…	312	4221	17911	1.41444	0.26545	0.0217945	0.135597
GOTERM_BP_FAT	GO:0007417~central nervous system development	35	8.81612	7.72036e-05	FGFR2, KCNA1, RORA, TCF7L2, CITED1, MBP, CKB, ARX, HESX1, CD9, ALDH1A2, AGTR2, SLC23A1, LAMB2, LHX1, NKX6-2, PAX7, OLIG2, KDM7A, B4GALT2, RAX, PTPRG, FA2H, DMRT3, NODAL, SPHK1, SOX12, OTX2, PADI2, HDAC11, CBLN1, ROR2, VCAN, TFAP2C, ID3	312	969	17911	2.07353	0.279896	0.0216528	0.144321
GOTERM_BP_FAT	GO:0010605~negative regulation of macromolecule metabolic process	66	16.6247	0.000106513	CTDSPL, IMPACT, MED25, ANKRD2, BC080695, CITED1, YBX2, H19, ISG15, CD44, NKX6-2, TRIM6, DHX34, SOX15, OLIG2, ZFP36, NODAL, FLOT2, IRF2BP2, INCA1, OPTN, LDLRAD4, KCNQ1OT1, DDIT3, MAP3K10, TGIF1, PRDM1, FGFR2, FGFR4, IFITM3, GM12794, TCF7L2, GPD1L, HESX1, FOXH1, ARX, AHRR, PRDM14, LHX1, PRAMEF25, ZFP296, BHLHE40, BCOR, KAT2B, PTPN3, EPAS1, LMCD1, KLF15, EHMT2, SFMBT2, TCL1, CCNB1, SLC35C2, ZFP809, …	312	2372	17911	1.59733	0.364296	0.0279168	0.199058
GOTERM_BP_FAT	GO:0006357~regulation of transcription from RNA polymerase II promoter	53	13.3501	0.000115851	ZFP541, FOXA3, IMPACT, MED25, ANKRD2, RORA, CITED1, NKX6-2, HMOX1, PAX7, SOX15, OLIG2, TOP2A, ZFP36, RAX, EGR4, NODAL, OTX2, SOX12, IRF2BP2, DDIT3, ADRB2, KCP, ROR2, TGIF1, ZFP821, TFAP2C, PRDM1, SLC40A1, FGFR2, TCF7L2, FOXH1, ARX, AHRR, PRDM14, ZFP296, BHLHE40, BCOR, ETV5, KAT2B, EPAS1, LMNA, LMCD1, KLF15, EHMT2, DDX58, EBF4, MEOX1, GDF10, ID3, APBB1, BMP8B, KLF4	312	1774	17911	1.71509	0.389051	0.0285688	0.216493
GOTERM_BP_FAT	GO:0051240~positive regulation of multicellular organismal process	49	12.3426	0.000120787	FGFR2, FGFR4, ZFP64, IFITM1, SHTN1, FOXA3, IMPACT, RORA, TCF7L2, ARX, AGTR2, PRDM14, ISG15, LHX1, SMARCD3, NCMAP, NKX6-2, HMOX1, TRIM6, PIK3R6, OLIG2, ADGRB1, ANGPT2, SCN5A, ETV5, MYO5B, AGPAT1, EGR3, KAT2B, NODAL, SPHK1, OTX2, LMNA, DPYSL3, DDIT3, CCNB1, DDX58, CBLN1, ADRB2, CBLN2, P2RX3, ATP8A2, ROR2, TGIF1, CARTPT, GDF10, NSMF, PRDM1, APBB1	312	1596	17911	1.7625	0.401745	0.0281375	0.225707
GOTERM_BP_FAT	GO:0042127~regulation of cell proliferation	50	12.5945	0.000124228	FOXA3, ANKRD2, MED25, BC080695, H19, AGTR2, CD44, SMARCD3, HMOX1, PAX7, SOX15, ZFP36, EGR3, FA2H, NODAL, INCA1, OPTN, IRS1, TNS3, ADRB2, TGIF1, ROR2, TFAP2C, PRDM1, FGFR2, FGFR4, IFITM1, IFITM3, PTH1R, GM12794, TCF7L2, TSPYL5, ARX, CD9, ALDH1A2, P3H3, PRAMEF25, LHX1, ETV5, SCN5A, PHLDA2, CEP131, KAT2B, MZB1, SPHK1, LMNA, DPPA2, CCNB1, A430089I19RIK, KLF4	312	1642	17911	1.74808	0.410439	0.0274262	0.232131
GOTERM_BP_FAT	GO:0008283~cell proliferation	55	13.8539	0.000131124	FOXA3, MED25, ANKRD2, RORA, MCM10, BC080695, H19, FAM83D, AGTR2, CD44, SMARCD3, HMOX1, PAX7, SOX15, ZFP36, EGR3, NODAL, INCA1, OPTN, IRS1, TNS3, ADRB2, ROR2, TGIF1, TFAP2C, PRDM1, FGFR2, PSMB10, FGFR4, IFITM1, IFITM3, PTH1R, KCNA1, GM12794, TCF7L2, TSPYL5, ARX, CD9, ALDH1A2, P3H3, LHX1, PRAMEF25, ETV5, SCN5A, PHLDA2, CEP131, KAT2B, SPHK1, MZB1, LMNA, DPPA2, CCNB1, A430089I19RIK, KLF4, DMBT1	312	1874	17911	1.68484	0.42748	0.0275002	0.245001
GOTERM_BP_FAT	GO:0051094~positive regulation of developmental process	41	10.3275	0.000139351	FGFR2, FGFR4, SHTN1, FOXA3, IMPACT, TCF7L2, ARX, AGTR2, PRDM14, ISG15, LHX1, SMARCD3, HMOX1, NKX6-2, NCMAP, SOX15, PIK3R6, OLIG2, ADGRB1, ETV5, ANGPT2, MYO5B, EGR3, KAT2B, NODAL, SPHK1, OTX2, LMNA, DPYSL3, SAXO1, CCNB1, CBLN1, ADRB2, CBLN2, ATP8A2, ROR2, TGIF1, NSMF, PRDM1, APBB1, DMBT1	312	1252	17911	1.87994	0.447168	0.0278293	0.260354
GOTERM_BP_FAT	GO:0034654~nucleobase-containing compound biosynthetic process	97	24.4332	0.000174413	ZFP541, FOXA3, IMPACT, MED25, ANKRD2, PDLIM1, RORA, ZFP871, ZKSCAN5, CITED1, BC080695, YBX2, ARHGAP22, AGTR2, SMARCD3, PAX7, NKX6-2, HMOX1, TRIM6, SOX15, OLIG2, ZFP276, TOP2A, ZFP36, KDM7A, EGR3, DDRGK1, RAX, SOX13, EGR4, DMRT3, NODAL, SOX12, OTX2, ZSCAN4B, PADI2, ZSCAN4D, IRF2BP2, HDAC11, DDIT3, ATP6V1A, ADRB2, KCP, MAP3K10, ROR2, TGIF1, ZFP821, PRDM1, TFAP2C, SLC40A1, FGFR2, FGFR4, ZFP64, IFITM…	312	3952	17911	1.40903	0.523765	0.033158	0.32576
GOTERM_BP_FAT	GO:0070887~cellular response to chemical stimulus	70	17.6322	0.00017844	GABRB2, IMPACT, ANKRD2, RORA, CITED1, AGTR2, CD44, HMOX1, TRIM6, GM4841, YOD1, ANGPT2, VASN, ZFP36, GBP7, EGR3, DDRGK1, NODAL, PADI2, LDLRAD4, IRS1, DDIT3, PYCR2, ADRB2, KCP, ROR2, TGIF1, PRDM1, GBP3, AOC1, SLC40A1, GBP2, FGFR2, FGFR4, HSD17B1, IFITM3, KCNA1, TRH, TCF7L2, FOXH1, CD9, ALDH1A2, AHRR, CCL22, PRDM14, PDE1B, LHX1, GSTO2, NPFFR1, ETV5, SCN5A, MLC1, KAT2B, EPAS1, SPHK1, MZB1, LMNA, DPYS…	312	2607	17911	1.54142	0.531854	0.0324604	0.33327
GOTERM_BP_FAT	GO:0018130~heterocycle biosynthetic process	98	24.6851	0.000184097	ZFP541, FOXA3, IMPACT, ANKRD2, MED25, PDLIM1, RORA, ZFP871, ZKSCAN5, CITED1, BC080695, YBX2, TPK1, ARHGAP22, AGTR2, SMARCD3, TRIM6, HMOX1, NKX6-2, PAX7, SOX15, OLIG2, ZFP276, TOP2A, ZFP36, KDM7A, EGR3, RAX, DDRGK1, SOX13, EGR4, NODAL, DMRT3, OTX2, SOX12, ZSCAN4B, PADI2, IRF2BP2, ZSCAN4D, HDAC11, DDIT3, ATP6V1A, ADRB2, KCP, MAP3K10, TGIF1, ROR2, ZFP821, PRDM1, TFAP2C, SLC40A1, FGFR2, FGFR4, ZFP64,…	312	4009	17911	1.40332	0.542985	0.0321001	0.343819
GOTERM_BP_FAT	GO:0010556~regulation of macromolecule biosynthetic process	97	24.4332	0.000199244	ZFP541, ILKAP, FOXA3, IMPACT, MED25, ANKRD2, PDLIM1, RORA, ZFP871, ZKSCAN5, CITED1, BC080695, YBX2, ARHGAP22, AGTR2, SMARCD3, PAX7, NKX6-2, HMOX1, TRIM6, SOX15, OLIG2, ZFP276, TOP2A, ZFP36, KDM7A, EGR3, DDRGK1, RAX, SOX13, EGR4, DMRT3, NODAL, SOX12, OTX2, PADI2, ZSCAN4D, IRF2BP2, HDAC11, IRS1, DDIT3, ADRB2, KCP, MAP3K10, ROR2, TGIF1, ZFP821, PRDM1, TFAP2C, SLC40A1, FGFR2, FGFR4, ZFP64, IFITM3, GM…	312	3966	17911	1.40406	0.571502	0.0333306	0.372056
GOTERM_BP_FAT	GO:0019438~aromatic compound biosynthetic process	98	24.6851	0.000214014	ZFP541, FOXA3, IMPACT, ANKRD2, MED25, PDLIM1, RORA, ZFP871, ZKSCAN5, CITED1, BC080695, YBX2, TPK1, ARHGAP22, AGTR2, SMARCD3, TRIM6, HMOX1, NKX6-2, PAX7, SOX15, OLIG2, ZFP276, TOP2A, ZFP36, KDM7A, EGR3, RAX, DDRGK1, SOX13, EGR4, NODAL, DMRT3, OTX2, SOX12, ZSCAN4B, PADI2, IRF2BP2, ZSCAN4D, HDAC11, DDIT3, ATP6V1A, ADRB2, KCP, MAP3K10, TGIF1, ROR2, ZFP821, PRDM1, TFAP2C, SLC40A1, FGFR2, FGFR4, ZFP64,…	312	4025	17911	1.39774	0.597596	0.0344057	0.399584
GOTERM_BP_FAT	GO:2000112~regulation of cellular macromolecule biosynthetic process	95	23.9295	0.000222248	ZFP541, ILKAP, FOXA3, IMPACT, MED25, ANKRD2, PDLIM1, RORA, ZFP871, ZKSCAN5, CITED1, BC080695, YBX2, ARHGAP22, AGTR2, SMARCD3, PAX7, NKX6-2, HMOX1, TRIM6, SOX15, OLIG2, ZFP276, TOP2A, ZFP36, KDM7A, EGR3, DDRGK1, RAX, SOX13, EGR4, DMRT3, NODAL, SOX12, OTX2, PADI2, ZSCAN4D, IRF2BP2, HDAC11, IRS1, DDIT3, ADRB2, KCP, MAP3K10, ROR2, TGIF1, ZFP821, PRDM1, TFAP2C, SLC40A1, FGFR2, FGFR4, ZFP64, GM12794, T…	312	3875	17911	1.4074	0.611446	0.0344062	0.414927
GOTERM_BP_FAT	GO:0009892~negative regulation of metabolic process	69	17.3804	0.000225169	IER3, CTDSPL, IMPACT, MED25, ANKRD2, CITED1, BC080695, YBX2, H19, ATCAY, ISG15, CD44, NKX6-2, TRIM6, DHX34, SOX15, OLIG2, ZFP36, NODAL, FLOT2, IRF2BP2, INCA1, OPTN, LDLRAD4, KCNQ1OT1, DDIT3, MAP3K10, TGIF1, PRDM1, FGFR2, FGFR4, IFITM3, GM12794, TCF7L2, GPD1L, ARX, HESX1, FOXH1, TRIM30A, AHRR, PRDM14, LHX1, PRAMEF25, ZFP296, BHLHE40, BCOR, KAT2B, PTPN3, EPAS1, LMCD1, KLF15, EHMT2, SFMBT2, TCL1, CC…	312	2579	17911	1.5359	0.616245	0.033627	0.42037
GOTERM_BP_FAT	GO:0022008~neurogenesis	48	12.0907	0.000412571	FGFR2, SHTN1, GABRB2, IMPACT, KCNA1, ABI2, RORA, TCF7L2, ALCAM, ARX, CD9, ATCAY, ALDH1A2, LAMB2, CD44, LHX1, SMARCD3, NCMAP, NKX6-2, PAX7, OLIG2, B3GNT2, ETV5, MYO5B, KAT2B, KIF17, PTPRG, FA2H, DMRT3, SPHK1, STMN4, OTX2, DPYSL3, HDAC11, KLF15, EHMT2, CBLN1, EPHA8, ATP8A2, ROR2, TGIF1, GFRA1, NSMF, TFAP2C, PRDM1, ID3, APBB1, KLF4	312	1638	17911	1.68226	0.827098	0.0587234	0.768959
GOTERM_BP_FAT	GO:0010604~positive regulation of macromolecule metabolic process	72	18.136	0.000471446	IER3, FOXA3, IMPACT, MED25, RORA, CITED1, AGTR2, CD44, SMARCD3, PAX7, TRIM6, SOX15, TOP2A, ZFP36, KDM7A, RAX, DDRGK1, EGR4, NODAL, OTX2, SOX12, PADI2, IRS1, DDIT3, ADRB2, KHDC1B, MAP3K10, ROR2, CARTPT, ZFP821, TFAP2C, PRDM1, SLC40A1, FGFR2, FGFR4, ZFP64, TRA2A, TSPYL5, TCF7L2, ARX, FOXH1, SEC16B, ALDH1A2, TRIM30A, AHRR, CCL22, LHX1, LEFTY2, TNFRSF19, DAZL, PIK3R6, ETV5, KAT2B, EPAS1, SPHK1, MUC20…	312	2794	17911	1.47935	0.865411	0.0646655	0.878233
GOTERM_BP_FAT	GO:2000026~regulation of multicellular organismal development	53	13.3501	0.000527687	SHTN1, FOXA3, IMPACT, CITED1, AGTR2, CD44, ISG15, SMARCD3, HMOX1, NKX6-2, NCMAP, SOX15, OLIG2, ADGRB1, ANGPT2, VASN, ZFP36, EGR3, SOX13, PTPRG, DMRT3, NODAL, OTX2, APOLD1, LDLRAD4, DDIT3, ADRB2, CBLN1, CBLN2, CARTPT, TGIF1, ROR2, PRDM1, FGFR2, FGFR4, TCF7L2, LHX1, PIK3R6, BCOR, ETV5, MYO5B, PHLDA2, KAT2B, SPHK1, LMNA, DPYSL3, CCNB1, RASSF2, ATP8A2, NSMF, APBB1, KLF4, DMBT1	312	1888	17911	1.61153	0.894056	0.0698547	0.982513
GOTERM_BP_FAT	GO:0051253~negative regulation of RNA metabolic process	39	9.82368	0.000867157	FGFR2, IFITM3, IMPACT, MED25, ANKRD2, GM12794, TCF7L2, BC080695, CITED1, HESX1, FOXH1, ARX, AHRR, PRDM14, LHX1, PRAMEF25, TRIM6, NKX6-2, ZFP296, DHX34, SOX15, BHLHE40, OLIG2, BCOR, ZFP36, EPAS1, NODAL, LMCD1, IRF2BP2, EHMT2, DDIT3, ZFP809, MAP3K10, PSPC1, A430089I19RIK, TGIF1, PRDM1, ID3, KLF4	312	1283	17911	1.74503	0.975019	0.108902	1.60974
GOTERM_BP_FAT	GO:0048468~cell development	60	15.1134	0.000999578	SHTN1, GABRB2, IMPACT, CITED1, YBX2, FAM83D, ATCAY, AGTR2, CD44, SMARCD3, NKX6-2, NCMAP, SOX15, OLIG2, ANGPT2, VASN, PTPRG, FA2H, NODAL, STMN4, OTX2, HDAC11, LDLRAD4, SLC26A8, ROR2, TGIF1, TFAP2C, PRDM1, FGFR2, PTH1R, ABI2, TCF7L2, ALCAM, ARX, CD9, ALDH1A2, LAMB2, PRDM14, LHX1, LEFTY2, DAZL, B3GNT2, ETV5, MYO5B, CEP131, KAT2B, EPAS1, SPHK1, LMNA, DPYSL3, EHMT2, CCNB1, EPHA8, ATP8A2, GDF10, GFRA1,…	312	2278	17911	1.51204	0.985783	0.120928	1.85339
GOTERM_BP_FAT	GO:0010628~positive regulation of gene expression	48	12.0907	0.00102506	FGFR2, FGFR4, ZFP64, FOXA3, IMPACT, TRA2A, MED25, RORA, TCF7L2, CITED1, SEC16B, FOXH1, ARX, ALDH1A2, AGTR2, CD44, LHX1, SMARCD3, TRIM6, PAX7, SOX15, DAZL, ETV5, TOP2A, KDM7A, RAX, KAT2B, EPAS1, EGR4, NODAL, OTX2, SOX12, LMNA, PADI2, KLF15, DDIT3, CCNB1, DDX58, ADRB2, EBF4, MEOX1, ROR2, ZFP821, TFAP2C, PRDM1, SLC40A1, APBB1, KLF4	312	1708	17911	1.61331	0.987245	0.120401	1.90022
GOTERM_BP_FAT	GO:0045595~regulation of cell differentiation	50	12.5945	0.00103237	FGFR2, IFITM1, SHTN1, FOXA3, IMPACT, ANKRD2, GM12794, RORA, TCF7L2, CITED1, BC080695, ISG15, CD44, LHX1, SMARCD3, PRAMEF25, PAX7, NKX6-2, TRIM6, PIK3R6, OLIG2, ETV5, MYO5B, ZFP36, VASN, EGR3, KAT2B, SOX13, PTPRG, FLOT2, NODAL, SPHK1, LMNA, APOLD1, DPYSL3, LDLRAD4, DDIT3, RASSF2, ATP8A2, ROR2, TGIF1, CARTPT, GDF10, A430089I19RIK, NSMF, PRDM1, ID3, APBB1, KLF4, DMBT1	312	1802	17911	1.59287	0.987636	0.117955	1.91364
GOTERM_BP_FAT	GO:0021782~glial cell development	8	2.01511	0.00103597	CD9, LAMB2, FA2H, NCMAP, NKX6-2, ROR2, HDAC11, TCF7L2	312	91	17911	5.04677	0.987823	0.115251	1.92024
GOTERM_BP_FAT	GO:0031399~regulation of protein modification process	46	11.5869	0.00106959	FGFR2, FGFR4, PPP1R14D, CTDSPL, IMPACT, TSPYL5, FAM83D, GPD1L, AHRR, CCL22, AGTR2, CD44, ISG15, TRIM6, PAX7, LEFTY2, TNFRSF19, PIK3R6, BCOR, DDRGK1, KAT2B, NODAL, SPHK1, MUC20, INCA1, KLF15, EHMT2, LDLRAD4, DPPA2, CCNB1, DUSP4, ADRB2, EPHA8, RASSF2, MAP3K10, ROR2, DEPTOR, GDF10, CARTPT, NSMF, VCAN, DUSP9, DUSP8, KLF4, BMP8B, BCAR3	312	1618	17911	1.63209	0.989448	0.115746	1.98199
GOTERM_BP_FAT	GO:0010629~negative regulation of gene expression	46	11.5869	0.00121507	FGFR2, FGFR4, IFITM3, IMPACT, MED25, ANKRD2, GM12794, TCF7L2, BC080695, CITED1, H19, YBX2, HESX1, FOXH1, ARX, AHRR, PRDM14, LHX1, PRAMEF25, TRIM6, NKX6-2, ZFP296, SOX15, BHLHE40, OLIG2, BCOR, ZFP36, EPAS1, FLOT2, NODAL, LMCD1, IRF2BP2, EHMT2, KCNQ1OT1, DDIT3, SFMBT2, TCL1, CCNB1, SLC35C2, MAP3K10, PSPC1, A430089I19RIK, TGIF1, PRDM1, ID3, KLF4	312	1628	17911	1.62207	0.99432	0.127222	2.24866
GOTERM_BP_FAT	GO:0071310~cellular response to organic substance	56	14.1058	0.00122064	GABRB2, IMPACT, RORA, CITED1, AGTR2, CD44, TRIM6, GM4841, YOD1, ANGPT2, VASN, ZFP36, GBP7, EGR3, DDRGK1, NODAL, PADI2, LDLRAD4, IRS1, DDIT3, KCP, TGIF1, ROR2, PRDM1, AOC1, GBP3, GBP2, FGFR2, FGFR4, IFITM3, TRH, TCF7L2, FOXH1, CD9, ALDH1A2, CCL22, PRDM14, PDE1B, LHX1, NPFFR1, MLC1, KAT2B, SPHK1, MZB1, DPYSL3, KLF15, TRIM63, EHMT2, CCNB1, IFIT1, EPHA8, GDF10, NSMF, ID3, BMP8B, KLF4	312	2103	17911	1.52867	0.994453	0.124704	2.25886
GOTERM_BP_FAT	GO:0044344~cellular response to fibroblast growth factor stimulus	8	2.01511	0.00133364	FGFR2, ZFP36, EGR3, FGFR4, PRDM14, CD44, LHX1, TCF7L2	312	95	17911	4.83428	0.996572	0.132287	2.46552
GOTERM_BP_FAT	GO:0009893~positive regulation of metabolic process	74	18.6398	0.001377	IER3, FOXA3, IMPACT, MED25, RORA, CITED1, AGTR2, CD44, SMARCD3, PAX7, TRIM6, SOX15, TOP2A, ZFP36, KDM7A, RAX, DDRGK1, EGR4, NODAL, OTX2, SOX12, PADI2, IRS1, DDIT3, ADRB2, KHDC1B, MAP3K10, ROR2, CARTPT, ZFP821, TFAP2C, PRDM1, SLC40A1, FGFR2, FGFR4, ZFP64, ADCYAP1R1, TRA2A, PTH1R, TSPYL5, TCF7L2, ARX, FOXH1, SEC16B, ALDH1A2, TRIM30A, AHRR, CCL22, LHX1, LEFTY2, TNFRSF19, DAZL, PIK3R6, ETV5, KAT2B, E…	312	3004	17911	1.41416	0.99715	0.133192	2.54471
GOTERM_BP_FAT	GO:0000122~negative regulation of transcription from RNA polymerase II promoter	26	6.54912	0.00145161	FGFR2, IMPACT, MED25, ANKRD2, TCF7L2, FOXH1, ARX, AHRR, PRDM14, NKX6-2, ZFP296, SOX15, OLIG2, BHLHE40, BCOR, ZFP36, EPAS1, NODAL, LMCD1, IRF2BP2, EHMT2, DDIT3, TGIF1, PRDM1, ID3, KLF4	312	750	17911	1.99011	0.997926	0.136792	2.68082
GOTERM_BP_FAT	GO:0071495~cellular response to endogenous stimulus	36	9.06801	0.00156015	FGFR2, FGFR4, GABRB2, IMPACT, RORA, TRH, TCF7L2, CITED1, FOXH1, CD9, AGTR2, PRDM14, CD44, LHX1, NPFFR1, VASN, ZFP36, EGR3, DDRGK1, KAT2B, NODAL, MZB1, PADI2, KLF15, TRIM63, EHMT2, LDLRAD4, IRS1, EPHA8, KCP, ROR2, GDF10, NSMF, AOC1, KLF4, BMP8B	312	1189	17911	1.73814	0.998694	0.143097	2.87852
GOTERM_BP_FAT	GO:0045934~negative regulation of nucleobase-containing compound metabolic process	41	10.3275	0.00158066	FGFR2, IER3, IFITM3, IMPACT, MED25, ANKRD2, GM12794, TCF7L2, BC080695, CITED1, HESX1, FOXH1, ARX, AHRR, PRDM14, LHX1, PRAMEF25, TRIM6, NKX6-2, ZFP296, DHX34, SOX15, BHLHE40, OLIG2, BCOR, ZFP36, EPAS1, NODAL, LMCD1, IRF2BP2, EHMT2, DDIT3, ZFP809, MAP3K10, PSPC1, A430089I19RIK, TGIF1, ZRANB3, PRDM1, ID3, KLF4	312	1417	17911	1.66104	0.998803	0.14179	2.91583
GOTERM_BP_FAT	GO:1902679~negative regulation of RNA biosynthetic process	37	9.3199	0.00163215	FGFR2, IFITM3, IMPACT, MED25, ANKRD2, GM12794, TCF7L2, BC080695, CITED1, HESX1, FOXH1, ARX, AHRR, PRDM14, LHX1, PRAMEF25, TRIM6, NKX6-2, ZFP296, SOX15, OLIG2, BHLHE40, BCOR, ZFP36, EPAS1, NODAL, LMCD1, IRF2BP2, EHMT2, DDIT3, MAP3K10, PSPC1, A430089I19RIK, TGIF1, PRDM1, ID3, KLF4	312	1237	17911	1.71711	0.999039	0.143056	3.00944
GOTERM_BP_FAT	GO:0034097~response to cytokine	24	6.04534	0.00165512	ZFP36, GBP7, IFITM1, IFITM3, SPHK1, PADI2, DPYSL3, RORA, TRIM63, CITED1, ALDH1A2, CCL22, IFIT1, CD44, PDE1B, PARP9, ISG15, TRIM6, GM4841, XAF1, XCR1, GBP3, GBP2, KLF4	312	674	17911	2.04417	0.999128	0.142002	3.05117
GOTERM_BP_FAT	GO:0007389~pattern specification process	19	4.78589	0.00166853	FGFR2, RAX, IFITM1, AP1B1, DMRT3, NODAL, OTX2, CITED1, DDIT3, FOXH1, ALDH1A2, MEOX1, LHX1, SMARCD3, PAX7, NKX6-2, TGIF1, ROR2, BCOR	312	474	17911	2.30113	0.999177	0.140247	3.07554
GOTERM_BP_FAT	GO:0072358~cardiovascular system development	33	8.31234	0.00172062	FGFR2, RHOJ, EMCN, AP1B1, RORA, TCF7L2, CITED1, FOXH1, ARHGAP22, ALDH1A2, AGTR2, SMARCD3, CASP7, HMOX1, PIK3R6, ADGRB1, BCOR, SCN5A, ANGPT2, EGR3, EPAS1, NODAL, SPHK1, APOLD1, LMNA, DDIT3, CCNB1, ADRB2, VCAN, PRDM1, ID3, ADAM19, KLF4	312	1062	17911	1.78383	0.999341	0.141514	3.17008
GOTERM_BP_FAT	GO:0072359~circulatory system development	33	8.31234	0.00172062	FGFR2, RHOJ, EMCN, AP1B1, RORA, TCF7L2, CITED1, FOXH1, ARHGAP22, ALDH1A2, AGTR2, SMARCD3, CASP7, HMOX1, PIK3R6, ADGRB1, BCOR, SCN5A, ANGPT2, EGR3, EPAS1, NODAL, SPHK1, APOLD1, LMNA, DDIT3, CCNB1, ADRB2, VCAN, PRDM1, ID3, ADAM19, KLF4	312	1062	17911	1.78383	0.999341	0.141514	3.17008
GOTERM_BP_FAT	GO:0031324~negative regulation of cellular metabolic process	61	15.3652	0.0017289	IER3, CTDSPL, IMPACT, MED25, ANKRD2, BC080695, CITED1, YBX2, ATCAY, ISG15, CD44, TRIM6, NKX6-2, DHX34, SOX15, OLIG2, ZFP36, NODAL, IRF2BP2, INCA1, OPTN, LDLRAD4, DDIT3, MAP3K10, TGIF1, PRDM1, FGFR2, IFITM3, GM12794, TCF7L2, GPD1L, HESX1, FOXH1, ARX, TRIM30A, AHRR, PRDM14, LHX1, PRAMEF25, ZFP296, BHLHE40, BCOR, KAT2B, PTPN3, EPAS1, LMCD1, KLF15, EHMT2, CCNB1, ZFP809, DUSP4, BC048546, RASSF2, PSPC1…	312	2380	17911	1.47136	0.999363	0.139457	3.18512
GOTERM_BP_FAT	GO:0071774~response to fibroblast growth factor	8	2.01511	0.001901	FGFR2, ZFP36, EGR3, FGFR4, PRDM14, CD44, LHX1, TCF7L2	312	101	17911	4.54709	0.999694	0.149433	3.49685
GOTERM_BP_FAT	GO:0045892~negative regulation of transcription, DNA-templated	36	9.06801	0.00199337	FGFR2, IMPACT, MED25, ANKRD2, GM12794, TCF7L2, BC080695, CITED1, HESX1, FOXH1, ARX, AHRR, PRDM14, LHX1, PRAMEF25, TRIM6, NKX6-2, ZFP296, SOX15, OLIG2, BHLHE40, BCOR, ZFP36, EPAS1, NODAL, LMCD1, IRF2BP2, EHMT2, DDIT3, MAP3K10, PSPC1, A430089I19RIK, TGIF1, PRDM1, ID3, KLF4	312	1207	17911	1.71222	0.999794	0.15329	3.66379
GOTERM_BP_FAT	GO:0008284~positive regulation of cell proliferation	30	7.55668	0.00212309	FGFR2, FGFR4, PTH1R, GM12794, TSPYL5, TCF7L2, BC080695, ALDH1A2, AGTR2, LHX1, PRAMEF25, SMARCD3, PAX7, HMOX1, SOX15, SCN5A, ETV5, CEP131, EGR3, NODAL, SPHK1, MZB1, OPTN, IRS1, DPPA2, CCNB1, TNS3, ADRB2, TGIF1, A430089I19RIK	312	943	17911	1.82631	0.999881	0.159559	3.89776
GOTERM_BP_FAT	GO:0051254~positive regulation of RNA metabolic process	40	10.0756	0.00218893	FGFR2, ZFP64, FOXA3, TRA2A, MED25, RORA, TCF7L2, CITED1, FOXH1, AGTR2, LHX1, SMARCD3, PAX7, SOX15, ETV5, TOP2A, ZFP36, KDM7A, RAX, KAT2B, EPAS1, EGR4, NODAL, SOX12, OTX2, LMNA, PADI2, KLF15, DDIT3, CCNB1, DDX58, ADRB2, EBF4, MEOX1, ROR2, ZFP821, TFAP2C, SLC40A1, APBB1, KLF4	312	1397	17911	1.64372	0.99991	0.161251	4.0163
GOTERM_BP_FAT	GO:0042594~response to starvation	10	2.51889	0.00231221	ZFP36, MAP1LC3A, FOXA3, IMPACT, SLC2A1, CARTPT, EHMT2, AOC1, TCF7L2, DDIT3	312	164	17911	3.50043	0.999947	0.166664	4.23789
GOTERM_BP_FAT	GO:0048646~anatomical structure formation involved in morphogenesis	37	9.3199	0.00231445	FGFR2, EMCN, FGFR4, IFITM1, RORA, TTLL3, FOXH1, HESX1, CD9, ARHGAP22, PRDM14, CD44, LHX1, SMARCD3, HMOX1, NCMAP, PIK3R6, ADGRB1, ANGPT2, CEP131, EGR3, EPAS1, NODAL, SPHK1, OTX2, APOLD1, SAXO1, DUSP4, CBLN1, ADRB2, MEOX1, ATP8A2, ROR2, TGIF1, TFAP2C, SLC40A1, KLF4	312	1263	17911	1.68176	0.999948	0.164043	4.24192
GOTERM_BP_FAT	GO:1903507~negative regulation of nucleic acid-templated transcription	36	9.06801	0.00245318	FGFR2, IMPACT, MED25, ANKRD2, GM12794, TCF7L2, BC080695, CITED1, HESX1, FOXH1, ARX, AHRR, PRDM14, LHX1, PRAMEF25, TRIM6, NKX6-2, ZFP296, SOX15, OLIG2, BHLHE40, BCOR, ZFP36, EPAS1, NODAL, LMCD1, IRF2BP2, EHMT2, DDIT3, MAP3K10, PSPC1, A430089I19RIK, TGIF1, PRDM1, ID3, KLF4	312	1222	17911	1.69121	0.999971	0.170174	4.49069
GOTERM_BP_FAT	GO:0048663~neuron fate commitment	7	1.76322	0.00250954	PAX7, DMRT3, NKX6-2, OTX2, OLIG2, TFAP2C, EHMT2	312	79	17911	5.0867	0.999977	0.170956	4.59158
GOTERM_BP_FAT	GO:0009966~regulation of signal transduction	62	15.6171	0.00251219	IER3, ANKRD2, RORA, FAM83D, AGTR2, G2E3, SMPDL3B, CD44, HMOX1, TRIM6, PHF24, VASN, ARHGEF4, DDRGK1, NODAL, PADI2, INCA1, OPTN, LDLRAD4, IRS1, DDIT3, ADRB2, PSD, KCP, MAP3K10, ROR2, CARTPT, TGIF1, PRDM1, FGFR2, FGFR4, ARHGEF25, ADCYAP1R1, TCF7L2, TSPYL5, GPD1L, FOXH1, TRIM30A, CCL22, MEIS3, PRDM14, TSPAN33, LEFTY2, TNFRSF19, PIK3R6, AFAP1, ARHGEF33, SPHK1, MUC20, LMNA, LMCD1, SLC35C2, DUSP4, EPHA8…	312	2468	17911	1.44215	0.999977	0.168434	4.59632
GOTERM_BP_FAT	GO:0034645~cellular macromolecule biosynthetic process	107	26.9521	0.00273167	ILKAP, IMPACT, MED25, ANKRD2, RPLP2, PDLIM1, RORA, MCM10, BC080695, CITED1, AGTR2, SMARCD3, NKX6-2, OLIG2, ZFP276, DDRGK1, NODAL, ZSCAN4B, ZSCAN4D, HDAC11, IRS1, DDIT3, ROR2, TGIF1, ZFP821, TFAP2C, PRDM1, SLC40A1, GATB, FGFR2, FGFR4, GM12794, ST8SIA2, FOXH1, HESX1, ARX, AHRR, MEIS3, LHX1, PRAMEF25, BHLHE40, B3GNT2, BCOR, MGAT4A, B4GALT2, EPAS1, ZFP600, SPHK1, LMCD1, GTF2A1L, KLF15, EHMT2, SFMBT2,…	312	4810	17911	1.27704	0.999991	0.178958	4.98824
GOTERM_BP_FAT	GO:0007420~brain development	25	6.29723	0.00284047	FGFR2, KDM7A, RAX, B4GALT2, PTPRG, NODAL, SPHK1, KCNA1, OTX2, PADI2, RORA, TCF7L2, CITED1, CKB, MBP, HESX1, ARX, CD9, ALDH1A2, SLC23A1, CBLN1, AGTR2, LHX1, TFAP2C, OLIG2	312	745	17911	1.92641	0.999994	0.182602	5.18196
GOTERM_BP_FAT	GO:0010467~gene expression	114	28.7154	0.00352025	IMPACT, ANKRD2, MED25, RPLP2, PDLIM1, RORA, CITED1, BC080695, H19, AGTR2, CD44, SMARCD3, NKX6-2, DHX34, OLIG2, ZFP276, DDRGK1, NODAL, ZSCAN4B, ZSCAN4D, HDAC11, DDIT3, CARTPT, ROR2, TGIF1, ZFP821, TFAP2C, PRDM1, SLC40A1, GATB, FGFR2, FGFR4, IFITM3, XIST, GM12794, ARX, FOXH1, HESX1, AHRR, MEIS3, LHX1, PRAMEF25, BHLHE40, BCOR, EPAS1, ZFP600, SPHK1, LMCD1, GTF2A1L, KLF15, EHMT2, SFMBT2, DPPA2, TCL1, …	312	5224	17911	1.25276	1	0.217975	6.38384
GOTERM_BP_FAT	GO:0003002~regionalization	15	3.77834	0.00353982	FGFR2, IFITM1, NODAL, DMRT3, OTX2, DDIT3, FOXH1, ALDH1A2, MEOX1, SMARCD3, LHX1, PAX7, NKX6-2, ROR2, TGIF1	312	352	17911	2.44632	1	0.215925	6.41823
GOTERM_BP_FAT	GO:0009968~negative regulation of signal transduction	31	7.80856	0.00366418	IER3, RORA, TCF7L2, FOXH1, GPD1L, TRIM30A, AGTR2, MEIS3, G2E3, PRDM14, CD44, SMPDL3B, HMOX1, VASN, NODAL, LMNA, PADI2, OPTN, LDLRAD4, IRS1, DDIT3, DUSP4, ADRB2, RASSF2, ROR2, TGIF1, DEPTOR, PRDM1, DUSP9, DUSP8, KLF4	312	1025	17911	1.73621	1	0.219496	6.63647
GOTERM_BP_FAT	GO:0031325~positive regulation of cellular metabolic process	67	16.8766	0.00393748	FOXA3, IMPACT, MED25, RORA, CITED1, AGTR2, CD44, SMARCD3, TRIM6, PAX7, SOX15, TOP2A, ZFP36, KDM7A, RAX, DDRGK1, EGR4, NODAL, OTX2, SOX12, PADI2, IRS1, DDIT3, ADRB2, KHDC1B, MAP3K10, ROR2, CARTPT, ZFP821, TFAP2C, SLC40A1, FGFR2, FGFR4, ZFP64, ADCYAP1R1, TRA2A, PTH1R, TCF7L2, TSPYL5, FOXH1, AHRR, CCL22, LHX1, LEFTY2, TNFRSF19, DAZL, PIK3R6, ETV5, KAT2B, EPAS1, SPHK1, MUC20, LMNA, KLF15, ATAD1, CCNB…	312	2769	17911	1.38905	1	0.230623	7.11437
GOTERM_BP_FAT	GO:0016070~RNA metabolic process	97	24.4332	0.00402025	ZFP541, FOXA3, IMPACT, MED25, ANKRD2, PDLIM1, RORA, ZFP871, ZKSCAN5, CITED1, BC080695, YBX2, ARHGAP22, AGTR2, SMARCD3, PAX7, NKX6-2, HMOX1, TRIM6, CPSF4L, DHX34, SOX15, OLIG2, ZFP276, TOP2A, ZFP36, KDM7A, EGR3, DDRGK1, RAX, SOX13, EGR4, DMRT3, NODAL, SOX12, OTX2, ZSCAN4B, PADI2, ZSCAN4D, IRF2BP2, HDAC11, DDIT3, ADRB2, KCP, MAP3K10, ROR2, TGIF1, ZFP821, TFAP2C, PRDM1, SLC40A1, GATB, FGFR2, ZFP64, …	312	4331	17911	1.28573	1	0.231702	7.25865
GOTERM_BP_FAT	GO:0001708~cell fate specification	7	1.76322	0.00406397	PRDM14, DMRT3, NKX6-2, NODAL, OTX2, OLIG2, EHMT2	312	87	17911	4.61896	1	0.230807	7.33478
GOTERM_BP_FAT	GO:0014003~oligodendrocyte development	5	1.25945	0.00413422	CD9, FA2H, NKX6-2, HDAC11, TCF7L2	312	38	17911	7.55356	1	0.231239	7.45698
GOTERM_BP_FAT	GO:0071363~cellular response to growth factor stimulus	21	5.28967	0.00417001	FGFR2, ZFP36, VASN, EGR3, FGFR4, NODAL, LDLRAD4, TCF7L2, CITED1, FOXH1, AGTR2, PRDM14, CD44, LHX1, KCP, GDF10, TGIF1, ROR2, ANGPT2, BMP8B, KLF4	312	599	17911	2.0126	1	0.229992	7.51917
GOTERM_BP_FAT	GO:1902531~regulation of intracellular signal transduction	42	10.5793	0.00447491	FGFR2, FGFR4, ARHGEF25, ADCYAP1R1, ANKRD2, RORA, TCF7L2, TSPYL5, FAM83D, GPD1L, MEIS3, G2E3, CCL22, CD44, HMOX1, LEFTY2, TNFRSF19, PIK3R6, ARHGEF4, ARHGEF33, DDRGK1, NODAL, SPHK1, MUC20, LMCD1, OPTN, DDIT3, DUSP4, ADRB2, PSD, EPHA8, RASSF2, MAP3K10, ROR2, GDF10, DEPTOR, CARTPT, DUSP9, TRIP6, DUSP8, KLF4, BMP8B	312	1552	17911	1.55354	1	0.241522	8.04742
GOTERM_BP_FAT	GO:0010646~regulation of cell communication	67	16.8766	0.00450853	IER3, ANKRD2, RORA, FAM83D, G2E3, AGTR2, SMPDL3B, CD44, HMOX1, TRIM6, PHF24, VASN, ARHGEF4, DDRGK1, NODAL, PADI2, INCA1, OPTN, LDLRAD4, IRS1, DDIT3, ADRB2, PSD, KCP, MAP3K10, ROR2, CARTPT, TGIF1, PRDM1, FGFR2, FGFR4, ARHGEF25, ADCYAP1R1, TRH, TSPYL5, TCF7L2, RIMS3, GPD1L, FOXH1, TRIM30A, CCL22, MEIS3, PRDM14, TSPAN33, LEFTY2, TNFRSF19, PIK3R6, AFAP1, ARHGEF33, SPHK1, MUC20, LMNA, LMCD1, ATAD1, SL…	312	2785	17911	1.38107	1	0.240082	8.10549
GOTERM_BP_FAT	GO:0010470~regulation of gastrulation	5	1.25945	0.00454473	LHX1, NODAL, OTX2, TGIF1, KLF4	312	39	17911	7.35988	1	0.238798	8.16799
GOTERM_BP_FAT	GO:0010001~glial cell differentiation	11	2.77078	0.00478129	CD9, LAMB2, FA2H, NCMAP, NKX6-2, OTX2, ROR2, KLF15, OLIG2, HDAC11, TCF7L2	312	217	17911	2.91003	1	0.24656	8.57535
GOTERM_BP_FAT	GO:0051172~negative regulation of nitrogen compound metabolic process	43	10.8312	0.00479239	FGFR2, IER3, IFITM3, IMPACT, MED25, ANKRD2, GM12794, TCF7L2, BC080695, CITED1, YBX2, HESX1, ARX, FOXH1, ATCAY, AHRR, PRDM14, LHX1, PRAMEF25, TRIM6, NKX6-2, ZFP296, DHX34, SOX15, BHLHE40, OLIG2, BCOR, ZFP36, EPAS1, NODAL, LMCD1, IRF2BP2, EHMT2, DDIT3, ZFP809, MAP3K10, PSPC1, A430089I19RIK, TGIF1, ZRANB3, PRDM1, ID3, KLF4	312	1605	17911	1.53801	1	0.244123	8.59442
GOTERM_BP_FAT	GO:0006464~cellular protein modification process	80	20.1511	0.00528209	PPP1R14D, ILKAP, CTDSPL, IMPACT, TTLL3, FAM83D, G2E3, AGTR2, ISG15, CD44, PAX7, CUL9, TRIM6, STKLD1, YOD1, TOP2A, KDM5D, ZFP36, KDM7A, ZDHHC1, DDRGK1, PTPRG, NODAL, PADI2, INCA1, HDAC11, KHDC3, LDLRAD4, ADRB2, ASPHD2, MAP3K10, ROR2, CARTPT, VCAN, FGFR2, FGFR4, USP9Y, ABTB1, ABI2, ST8SIA2, TSPYL5, GPD1L, TRIM30A, AHRR, CCL22, PRDM14, LEFTY2, TNFRSF19, PIK3R6, B3GNT2, BCOR, MGAT4A, B4GALT2, KAT2B, …	312	3474	17911	1.32198	1	0.262421	9.43212
GOTERM_BP_FAT	GO:0036211~protein modification process	80	20.1511	0.00528209	PPP1R14D, ILKAP, CTDSPL, IMPACT, TTLL3, FAM83D, G2E3, AGTR2, ISG15, CD44, PAX7, CUL9, TRIM6, STKLD1, YOD1, TOP2A, KDM5D, ZFP36, KDM7A, ZDHHC1, DDRGK1, PTPRG, NODAL, PADI2, INCA1, HDAC11, KHDC3, LDLRAD4, ADRB2, ASPHD2, MAP3K10, ROR2, CARTPT, VCAN, FGFR2, FGFR4, USP9Y, ABTB1, ABI2, ST8SIA2, TSPYL5, GPD1L, TRIM30A, AHRR, CCL22, PRDM14, LEFTY2, TNFRSF19, PIK3R6, B3GNT2, BCOR, MGAT4A, B4GALT2, KAT2B, …	312	3474	17911	1.32198	1	0.262421	9.43212
GOTERM_BP_FAT	GO:0009605~response to external stimulus	57	14.3577	0.00534267	IER3, FOXA3, IMPACT, ANKRD2, RORA, CITED1, MAP1LC3A, ISG15, SMPDL3B, CD44, HMOX1, TRIM6, SLC2A1, PHF24, SOX15, XCR1, ANGPT2, ZFP36, GBP7, EGR3, OTX2, PADI2, OPTN, DDIT3, ADRB2, CARTPT, PRDM1, AOC1, GBP3, GBP2, IFITM1, IFITM3, KCNA1, TCF7L2, ALCAM, ARX, ALDH1A2, CCL22, LAMB2, LHX1, BHLHE40, B3GNT2, NTHL1, HIST1H2BC, LPO, AGBL5, LMCD1, EHMT2, CCNB1, DDX58, IFIT1, EPHA8, P2RX3, ATP8A2, APBB1, BMP8B,…	312	2301	17911	1.42208	1	0.261975	9.53525
GOTERM_BP_FAT	GO:0003006~developmental process involved in reproduction	26	6.54912	0.00536089	FGFR2, CEP131, EPAS1, XIST, ADCYAP1R1, NODAL, DMRT3, MSH4, GJB3, EHMT2, TCF7L2, CITED1, YBX2, CCNB1, PRDM14, CD44, SLC26A8, LHX1, ROR2, DAZL, TFAP2C, PRDM1, ETV5, ANGPT2, PHLDA2, BMP8B	312	829	17911	1.80046	1	0.259778	9.56625
GOTERM_BP_FAT	GO:0009880~embryonic pattern specification	6	1.51134	0.00539475	FGFR2, MEOX1, LHX1, NODAL, OTX2, CITED1	312	65	17911	5.29911	1	0.258277	9.62381
GOTERM_BP_FAT	GO:0030182~neuron differentiation	38	9.57179	0.00544023	FGFR2, SHTN1, GABRB2, IMPACT, ABI2, RORA, ALCAM, ARX, ATCAY, ALDH1A2, LAMB2, CD44, LHX1, NKX6-2, PAX7, OLIG2, B3GNT2, ETV5, MYO5B, KAT2B, PTPRG, DMRT3, SPHK1, STMN4, OTX2, DPYSL3, EHMT2, CBLN1, EPHA8, ATP8A2, TGIF1, GFRA1, NSMF, TFAP2C, PRDM1, ID3, APBB1, KLF4	312	1379	17911	1.58192	1	0.257284	9.70108
GOTERM_BP_FAT	GO:0035458~cellular response to interferon-beta	5	1.25945	0.00544622	IFIT1, TRIM6, GM4841, GBP3, GBP2	312	41	17911	7.00086	1	0.254724	9.71126
GOTERM_BP_FAT	GO:0023051~regulation of signaling	67	16.8766	0.00545485	IER3, ANKRD2, RORA, FAM83D, G2E3, AGTR2, SMPDL3B, CD44, HMOX1, TRIM6, PHF24, VASN, ARHGEF4, DDRGK1, NODAL, PADI2, INCA1, OPTN, LDLRAD4, IRS1, DDIT3, ADRB2, PSD, KCP, MAP3K10, ROR2, CARTPT, TGIF1, PRDM1, FGFR2, FGFR4, ARHGEF25, ADCYAP1R1, TRH, TSPYL5, TCF7L2, RIMS3, GPD1L, FOXH1, TRIM30A, CCL22, MEIS3, PRDM14, TSPAN33, LEFTY2, TNFRSF19, PIK3R6, AFAP1, ARHGEF33, SPHK1, MUC20, LMNA, LMCD1, ATAD1, SL…	312	2808	17911	1.36976	1	0.252325	9.72592
GOTERM_BP_FAT	GO:0048699~generation of neurons	41	10.3275	0.00576191	FGFR2, SHTN1, GABRB2, IMPACT, KCNA1, ABI2, RORA, TCF7L2, ALCAM, ARX, ATCAY, ALDH1A2, LAMB2, CD44, LHX1, SMARCD3, NKX6-2, PAX7, OLIG2, B3GNT2, ETV5, MYO5B, KAT2B, PTPRG, DMRT3, SPHK1, STMN4, OTX2, DPYSL3, EHMT2, CBLN1, EPHA8, ATP8A2, TGIF1, GFRA1, NSMF, TFAP2C, PRDM1, ID3, APBB1, KLF4	312	1526	17911	1.54239	1	0.261704	10.2459
GOTERM_BP_FAT	GO:0060322~head development	25	6.29723	0.00587232	FGFR2, KDM7A, RAX, B4GALT2, PTPRG, NODAL, SPHK1, KCNA1, OTX2, PADI2, RORA, TCF7L2, CITED1, CKB, MBP, HESX1, ARX, CD9, ALDH1A2, SLC23A1, CBLN1, AGTR2, LHX1, TFAP2C, OLIG2	312	791	17911	1.81438	1	0.263223	10.4321
GOTERM_BP_FAT	GO:0045071~negative regulation of viral genome replication	5	1.25945	0.00593868	ZFP809, ISG15, IFITM1, IFITM3, TRIM6	312	42	17911	6.83417	1	0.263032	10.5439
GOTERM_BP_FAT	GO:0060429~epithelium development	33	8.31234	0.00619535	FGFR2, FGFR4, IFITM1, FOXA3, TCF7L2, CITED1, FOXH1, ARX, HESX1, ALDH1A2, AGTR2, LAMB2, CD44, LHX1, PAX7, TNFRSF19, ZFP36, FA2H, NODAL, OTX2, APOLD1, KLF15, MEOX1, KRT16, TGIF1, ROR2, VCAN, TFAP2C, PRDM1, ID3, SLC40A1, KLF4, DMBT1	312	1157	17911	1.63737	1	0.269957	10.975
GOTERM_BP_FAT	GO:0009267~cellular response to starvation	8	2.01511	0.00620761	MAP1LC3A, FOXA3, IMPACT, SLC2A1, CARTPT, EHMT2, AOC1, TCF7L2	312	125	17911	3.67405	1	0.267702	10.9955
GOTERM_BP_FAT	GO:0070848~response to growth factor	21	5.28967	0.00641078	FGFR2, ZFP36, VASN, EGR3, FGFR4, NODAL, LDLRAD4, TCF7L2, CITED1, FOXH1, AGTR2, PRDM14, CD44, LHX1, KCP, GDF10, TGIF1, ROR2, ANGPT2, BMP8B, KLF4	312	623	17911	1.93507	1	0.272438	11.3353
GOTERM_BP_FAT	GO:0043618~regulation of transcription from RNA polymerase II promoter in response to stress	5	1.25945	0.00645991	EPAS1, IMPACT, HMOX1, ANKRD2, DDIT3	312	43	17911	6.67524	1	0.271536	11.4173
GOTERM_BP_FAT	GO:0010648~negative regulation of cell communication	33	8.31234	0.0065485	IER3, RORA, TCF7L2, FOXH1, GPD1L, TRIM30A, AGTR2, MEIS3, G2E3, PRDM14, CD44, SMPDL3B, HMOX1, VASN, NODAL, LMNA, PADI2, OPTN, LDLRAD4, IRS1, DDIT3, ATAD1, DUSP4, ADRB2, RASSF2, ROR2, TGIF1, DEPTOR, CARTPT, PRDM1, DUSP9, DUSP8, KLF4	312	1160	17911	1.63313	1	0.272053	11.5649
GOTERM_BP_FAT	GO:0048709~oligodendrocyte differentiation	7	1.76322	0.00655802	CD9, FA2H, NKX6-2, OTX2, OLIG2, HDAC11, TCF7L2	312	96	17911	4.18593	1	0.269785	11.5808
GOTERM_BP_FAT	GO:0023057~negative regulation of signaling	33	8.31234	0.00680626	IER3, RORA, TCF7L2, FOXH1, GPD1L, TRIM30A, AGTR2, MEIS3, G2E3, PRDM14, CD44, SMPDL3B, HMOX1, VASN, NODAL, LMNA, PADI2, OPTN, LDLRAD4, IRS1, DDIT3, ATAD1, DUSP4, ADRB2, RASSF2, ROR2, TGIF1, DEPTOR, CARTPT, PRDM1, DUSP9, DUSP8, KLF4	312	1164	17911	1.62752	1	0.275833	11.9932
GOTERM_BP_FAT	GO:0035556~intracellular signal transduction	58	14.6096	0.00688424	RHOJ, IER3, SHTN1, ANKRD2, RGL3, RORA, FAM83D, AGTR2, G2E3, CD44, HMOX1, ARHGEF4, ZFP36, DDRGK1, NODAL, OPTN, IRS1, DDIT3, TNS3, ADRB2, PSD, HRASLS, MAP3K10, ROR2, CARTPT, ARL4D, FGFR2, FGFR4, ARHGEF25, ADCYAP1R1, ABI2, TCF7L2, TSPYL5, GPD1L, CCL22, MEIS3, LEFTY2, TNFRSF19, PIK3R6, RAB2B, ARHGEF33, SPHK1, MUC20, LMCD1, GUCY2E, DDX58, DUSP4, EPHA8, RAB36, RASSF2, GDF10, DEPTOR, DUSP9, TRIP6, DUSP8…	312	2380	17911	1.399	1	0.275922	12.1223
GOTERM_BP_FAT	GO:0001944~vasculature development	22	5.54156	0.00757689	RHOJ, FGFR2, EMCN, EGR3, EPAS1, NODAL, SPHK1, APOLD1, RORA, TCF7L2, CITED1, DDIT3, FOXH1, ARHGAP22, ALDH1A2, ADRB2, HMOX1, PIK3R6, PRDM1, ADGRB1, ANGPT2, KLF4	312	677	17911	1.86552	1	0.296439	13.2618
GOTERM_BP_FAT	GO:0043408~regulation of MAPK cascade	22	5.54156	0.00766255	FGFR2, FGFR4, NODAL, MUC20, FAM83D, DUSP4, CCL22, ADRB2, CD44, EPHA8, RASSF2, LEFTY2, MAP3K10, GDF10, TNFRSF19, ROR2, CARTPT, PIK3R6, DUSP9, DUSP8, KLF4, BMP8B	312	675	17911	1.87104	1	0.296556	13.4017
GOTERM_BP_FAT	GO:0010558~negative regulation of macromolecule biosynthetic process	40	10.0756	0.00771275	FGFR2, IFITM3, IMPACT, MED25, ANKRD2, GM12794, TCF7L2, BC080695, CITED1, YBX2, HESX1, FOXH1, ARX, AHRR, PRDM14, LHX1, PRAMEF25, TRIM6, NKX6-2, ZFP296, SOX15, BHLHE40, OLIG2, BCOR, ZFP36, EPAS1, NODAL, LMCD1, IRF2BP2, EHMT2, DDIT3, MAP3K10, PSPC1, A430089I19RIK, TGIF1, ZRANB3, PRDM1, ID3, APBB1, KLF4	312	1506	17911	1.52476	1	0.295533	13.4836
GOTERM_BP_FAT	GO:0001568~blood vessel development	21	5.28967	0.00857726	FGFR2, EMCN, EGR3, EPAS1, NODAL, SPHK1, APOLD1, RORA, TCF7L2, CITED1, DDIT3, FOXH1, ARHGAP22, ALDH1A2, ADRB2, HMOX1, PIK3R6, PRDM1, ADGRB1, ANGPT2, KLF4	312	641	17911	1.88073	1	0.319989	14.8828
GOTERM_BP_FAT	GO:0045087~innate immune response	21	5.28967	0.00872528	GBP7, HIST1H2BC, IFITM1, IFITM3, CITED1, C8G, CFP, ZFP809, DDX58, TRIM30A, CCL22, IFIT1, SMPDL3B, PARP9, ISG15, KRT16, TRIM6, PIK3R6, PRDM1, GBP3, GBP2	312	643	17911	1.87488	1	0.321753	15.1202
GOTERM_BP_FAT	GO:0043620~regulation of DNA-templated transcription in response to stress	5	1.25945	0.00884612	EPAS1, IMPACT, HMOX1, ANKRD2, DDIT3	312	47	17911	6.10713	1	0.322664	15.3136
GOTERM_BP_FAT	GO:0051962~positive regulation of nervous system development	19	4.78589	0.00918399	KAT2B, SHTN1, IMPACT, SPHK1, DPYSL3, CBLN1, CBLN2, LHX1, SMARCD3, NKX6-2, NCMAP, ATP8A2, TGIF1, NSMF, OLIG2, ADGRB1, APBB1, ETV5, MYO5B	312	559	17911	1.95122	1	0.329953	15.852
GOTERM_BP_FAT	GO:0008285~negative regulation of cell proliferation	21	5.28967	0.00978278	FGFR2, KAT2B, IFITM1, FOXA3, NODAL, IFITM3, PTH1R, MED25, LMNA, INCA1, H19, ALDH1A2, CD9, AGTR2, P3H3, CD44, HMOX1, ROR2, TGIF1, PRDM1, KLF4	312	649	17911	1.85755	1	0.344485	16.7982
GOTERM_BP_FAT	GO:0010557~positive regulation of macromolecule biosynthetic process	41	10.3275	0.00981656	FGFR2, FGFR4, FOXA3, IMPACT, MED25, RORA, TCF7L2, CITED1, FOXH1, AGTR2, LHX1, SMARCD3, PAX7, SOX15, DAZL, ETV5, TOP2A, KDM7A, RAX, KAT2B, EPAS1, EGR4, NODAL, SOX12, OTX2, MZB1, LMNA, PADI2, KLF15, IRS1, DDIT3, DDX58, ADRB2, EBF4, MEOX1, ROR2, ZFP821, TFAP2C, SLC40A1, APBB1, KLF4	312	1577	17911	1.49251	1	0.342665	16.8513
GOTERM_BP_FAT	GO:0031669~cellular response to nutrient levels	9	2.267	0.00986707	MAP1LC3A, FOXA3, IMPACT, HMOX1, SLC2A1, CARTPT, EHMT2, AOC1, TCF7L2	312	170	17911	3.0392	1	0.341345	16.9306
GOTERM_BP_FAT	GO:0045893~positive regulation of transcription, DNA-templated	36	9.06801	0.00993407	FGFR2, FOXA3, MED25, RORA, TCF7L2, CITED1, FOXH1, AGTR2, LHX1, SMARCD3, PAX7, SOX15, ETV5, TOP2A, KDM7A, RAX, KAT2B, EPAS1, EGR4, NODAL, SOX12, OTX2, LMNA, PADI2, KLF15, DDIT3, DDX58, ADRB2, EBF4, MEOX1, ROR2, ZFP821, TFAP2C, SLC40A1, APBB1, KLF4	312	1339	17911	1.54343	1	0.340506	17.0357
GOTERM_BP_FAT	GO:1903508~positive regulation of nucleic acid-templated transcription	36	9.06801	0.00993407	FGFR2, FOXA3, MED25, RORA, TCF7L2, CITED1, FOXH1, AGTR2, LHX1, SMARCD3, PAX7, SOX15, ETV5, TOP2A, KDM7A, RAX, KAT2B, EPAS1, EGR4, NODAL, SOX12, OTX2, LMNA, PADI2, KLF15, DDIT3, DDX58, ADRB2, EBF4, MEOX1, ROR2, ZFP821, TFAP2C, SLC40A1, APBB1, KLF4	312	1339	17911	1.54343	1	0.340506	17.0357
GOTERM_BP_FAT	GO:0042981~regulation of apoptotic process	39	9.82368	0.0099434	FGFR2, IER3, GABRB2, ANKRD2, GM12794, TCF7L2, BC080695, CITED1, ALDH1A2, AGTR2, MEIS3, G2E3, CD44, PRAMEF25, HMOX1, LEFTY2, TOP2A, ZFP36, EGR3, NODAL, SPHK1, MUC20, LMNA, INCA1, OPTN, DDIT3, ADRB2, KHDC1B, RASSF2, MAP3K10, A430089I19RIK, DEPTOR, GDF10, NSMF, ID3, SLC40A1, APBB1, KLF4, BMP8B	312	1482	17911	1.51071	1	0.338093	17.0503
GOTERM_BP_FAT	GO:0043433~negative regulation of sequence-specific DNA binding transcription factor activity	8	2.01511	0.0100576	FOXH1, HMOX1, MAP3K10, BHLHE40, ID3, TCF7L2, DDIT3, KLF4	312	137	17911	3.35224	1	0.338591	17.2292
GOTERM_BP_FAT	GO:0019220~regulation of phosphate metabolic process	42	10.5793	0.0103461	FGFR2, IER3, FGFR4, PPP1R14D, CTDSPL, ADCYAP1R1, IMPACT, PTH1R, FAM83D, GPD1L, AGTR2, CCL22, CD44, TRIM6, LEFTY2, TNFRSF19, PIK3R6, DDRGK1, KAT2B, NODAL, SPHK1, MUC20, INCA1, LDLRAD4, IRS1, CCNB1, DUSP4, ADRB2, EPHA8, RASSF2, MAP3K10, ROR2, DEPTOR, GDF10, CARTPT, NSMF, VCAN, DUSP9, DUSP8, KLF4, BMP8B, BCAR3	312	1632	17911	1.47739	1	0.343773	17.6792
GOTERM_BP_FAT	GO:0045069~regulation of viral genome replication	6	1.51134	0.0103488	ZFP809, ISG15, IFITM1, IFITM3, TRIM6, TOP2A	312	76	17911	4.53214	1	0.341232	17.6833
GOTERM_BP_FAT	GO:1902680~positive regulation of RNA biosynthetic process	36	9.06801	0.0104194	FGFR2, FOXA3, MED25, RORA, TCF7L2, CITED1, FOXH1, AGTR2, LHX1, SMARCD3, PAX7, SOX15, ETV5, TOP2A, KDM7A, RAX, KAT2B, EPAS1, EGR4, NODAL, SOX12, OTX2, LMNA, PADI2, KLF15, DDIT3, DDX58, ADRB2, EBF4, MEOX1, ROR2, ZFP821, TFAP2C, SLC40A1, APBB1, KLF4	312	1343	17911	1.53883	1	0.340531	17.7932
GOTERM_BP_FAT	GO:0034341~response to interferon-gamma	7	1.76322	0.010462	GBP7, CCL22, IFITM1, IFITM3, GBP3, GBP2, CITED1	312	106	17911	3.79103	1	0.339104	17.8593
GOTERM_BP_FAT	GO:0051174~regulation of phosphorus metabolic process	42	10.5793	0.0104999	FGFR2, IER3, FGFR4, PPP1R14D, CTDSPL, ADCYAP1R1, IMPACT, PTH1R, FAM83D, GPD1L, AGTR2, CCL22, CD44, TRIM6, LEFTY2, TNFRSF19, PIK3R6, DDRGK1, KAT2B, NODAL, SPHK1, MUC20, INCA1, LDLRAD4, IRS1, CCNB1, DUSP4, ADRB2, EPHA8, RASSF2, MAP3K10, ROR2, DEPTOR, GDF10, CARTPT, NSMF, VCAN, DUSP9, DUSP8, KLF4, BMP8B, BCAR3	312	1633	17911	1.47648	1	0.337579	17.9181
GOTERM_BP_FAT	GO:2000113~negative regulation of cellular macromolecule biosynthetic process	38	9.57179	0.0108024	FGFR2, IMPACT, MED25, ANKRD2, GM12794, TCF7L2, BC080695, CITED1, YBX2, HESX1, FOXH1, ARX, AHRR, PRDM14, LHX1, PRAMEF25, TRIM6, NKX6-2, ZFP296, SOX15, BHLHE40, OLIG2, BCOR, ZFP36, EPAS1, NODAL, LMCD1, IRF2BP2, EHMT2, DDIT3, MAP3K10, PSPC1, A430089I19RIK, TGIF1, ZRANB3, PRDM1, ID3, KLF4	312	1443	17911	1.51176	1	0.342907	18.3862
GOTERM_BP_FAT	GO:0060395~SMAD protein signal transduction	6	1.51134	0.0109144	NODAL, LEFTY2, GDF10, ROR2, CITED1, BMP8B	312	77	17911	4.47328	1	0.343274	18.559
GOTERM_BP_FAT	GO:0019226~transmission of nerve impulse	6	1.51134	0.0109144	DMRT3, P2RX3, KCNA1, CARTPT, SCN5A, SCN10A	312	77	17911	4.47328	1	0.343274	18.559
GOTERM_BP_FAT	GO:0021953~central nervous system neuron differentiation	10	2.51889	0.011033	ARX, FGFR2, CBLN1, LHX1, PAX7, DMRT3, NKX6-2, RORA, OLIG2, TFAP2C	312	209	17911	2.74675	1	0.343797	18.7414
GOTERM_BP_FAT	GO:0034340~response to type I interferon	4	1.00756	0.0111409	IFIT1, ISG15, IFITM3, TRIM6	312	27	17911	8.50475	1	0.344047	18.9072
GOTERM_BP_FAT	GO:0072348~sulfur compound transport	4	1.00756	0.0111409	SLC26A8, SLC6A6, SLC19A3, SLC26A11	312	27	17911	8.50475	1	0.344047	18.9072
GOTERM_BP_FAT	GO:0045935~positive regulation of nucleobase-containing compound metabolic process	42	10.5793	0.0111415	FGFR2, FGFR4, ZFP64, FOXA3, ADCYAP1R1, TRA2A, MED25, RORA, TCF7L2, CITED1, FOXH1, AGTR2, LHX1, SMARCD3, PAX7, SOX15, ETV5, TOP2A, ZFP36, KDM7A, RAX, KAT2B, EPAS1, EGR4, NODAL, SOX12, OTX2, LMNA, PADI2, KLF15, DDIT3, CCNB1, DDX58, ADRB2, EBF4, MEOX1, ROR2, ZFP821, TFAP2C, SLC40A1, APBB1, KLF4	312	1637	17911	1.47287	1	0.34163	18.908
GOTERM_BP_FAT	GO:0051173~positive regulation of nitrogen compound metabolic process	44	11.0831	0.0116021	FGFR2, FGFR4, ZFP64, FOXA3, IMPACT, ADCYAP1R1, TRA2A, MED25, RORA, TCF7L2, CITED1, FOXH1, AGTR2, LHX1, SMARCD3, PAX7, SOX15, DAZL, ETV5, TOP2A, ZFP36, KDM7A, RAX, KAT2B, EPAS1, EGR4, NODAL, SOX12, OTX2, LMNA, PADI2, KLF15, DDIT3, CCNB1, DDX58, ADRB2, EBF4, MEOX1, ROR2, ZFP821, TFAP2C, SLC40A1, APBB1, KLF4	312	1742	17911	1.45001	1	0.350522	19.6118
GOTERM_BP_FAT	GO:0042063~gliogenesis	12	3.02267	0.0117509	CD9, LAMB2, FA2H, NCMAP, NKX6-2, OTX2, ROR2, KLF15, OLIG2, HDAC11, ETV5, TCF7L2	312	286	17911	2.40869	1	0.351688	19.8378
GOTERM_BP_FAT	GO:0009953~dorsal/ventral pattern formation	7	1.76322	0.0118995	LHX1, PAX7, DMRT3, NKX6-2, OTX2, TGIF1, DDIT3	312	109	17911	3.68669	1	0.352831	20.063
GOTERM_BP_FAT	GO:0043067~regulation of programmed cell death	39	9.82368	0.01195	FGFR2, IER3, GABRB2, ANKRD2, GM12794, TCF7L2, BC080695, CITED1, ALDH1A2, AGTR2, MEIS3, G2E3, CD44, PRAMEF25, HMOX1, LEFTY2, TOP2A, ZFP36, EGR3, NODAL, SPHK1, MUC20, LMNA, INCA1, OPTN, DDIT3, ADRB2, KHDC1B, RASSF2, MAP3K10, A430089I19RIK, DEPTOR, GDF10, NSMF, ID3, SLC40A1, APBB1, KLF4, BMP8B	312	1498	17911	1.49458	1	0.351633	20.1393
GOTERM_BP_FAT	GO:1903901~negative regulation of viral life cycle	6	1.51134	0.0121084	ZFP36, ZFP809, ISG15, IFITM1, IFITM3, TRIM6	312	79	17911	4.36003	1	0.352987	20.3785
GOTERM_BP_FAT	GO:0090009~primitive streak formation	3	0.755668	0.0123346	LHX1, NODAL, OTX2	312	10	17911	17.2221	1	0.355884	20.7189
GOTERM_BP_FAT	GO:0042325~regulation of phosphorylation	37	9.3199	0.0124034	FGFR2, IER3, FGFR4, PPP1R14D, CTDSPL, IMPACT, FAM83D, GPD1L, CCL22, CD44, TRIM6, LEFTY2, TNFRSF19, PIK3R6, DDRGK1, KAT2B, NODAL, SPHK1, MUC20, INCA1, LDLRAD4, IRS1, CCNB1, DUSP4, ADRB2, EPHA8, RASSF2, MAP3K10, ROR2, GDF10, DEPTOR, CARTPT, DUSP9, DUSP8, KLF4, BMP8B, BCAR3	312	1407	17911	1.50964	1	0.355119	20.8221
GOTERM_BP_FAT	GO:0048568~embryonic organ development	17	4.28212	0.0129031	FGFR2, EPAS1, TMIE, NODAL, XIST, OTX2, TCF7L2, CITED1, FOXH1, HESX1, ALDH1A2, LHX1, ATP8A2, ROR2, ID3, PRDM1, PHLDA2	312	494	17911	1.97555	1	0.364115	21.5682
GOTERM_BP_FAT	GO:0001892~embryonic placenta development	7	1.76322	0.0129319	FGFR2, EPAS1, XIST, NODAL, PRDM1, PHLDA2, CITED1	312	111	17911	3.62026	1	0.362414	21.611
GOTERM_BP_FAT	GO:0048514~blood vessel morphogenesis	18	4.53401	0.0137639	FGFR2, EMCN, EGR3, EPAS1, NODAL, SPHK1, APOLD1, RORA, CITED1, FOXH1, ARHGAP22, ADRB2, HMOX1, PIK3R6, PRDM1, ADGRB1, ANGPT2, KLF4	312	540	17911	1.91357	1	0.378339	22.8379
GOTERM_BP_FAT	GO:1903900~regulation of viral life cycle	8	2.01511	0.0139173	ZFP36, ZFP809, TRIM30A, ISG15, IFITM1, IFITM3, TRIM6, TOP2A	312	146	17911	3.14559	1	0.379262	23.062
GOTERM_BP_FAT	GO:0045445~myoblast differentiation	6	1.51134	0.0140608	EPAS1, ANKRD2, SOX15, ID3, TCF7L2, DDIT3	312	82	17911	4.20052	1	0.379962	23.2711
GOTERM_BP_FAT	GO:0010941~regulation of cell death	41	10.3275	0.0147872	FGFR2, IER3, GABRB2, ADCYAP1R1, IMPACT, ANKRD2, GM12794, TCF7L2, BC080695, CITED1, ALDH1A2, AGTR2, MEIS3, G2E3, CD44, PRAMEF25, HMOX1, LEFTY2, TOP2A, ZFP36, EGR3, NODAL, SPHK1, MUC20, LMNA, INCA1, OPTN, DDIT3, ADRB2, KHDC1B, RASSF2, MAP3K10, A430089I19RIK, DEPTOR, GDF10, NSMF, ID3, SLC40A1, APBB1, KLF4, BMP8B	312	1620	17911	1.45289	1	0.392799	24.3219
GOTERM_BP_FAT	GO:0044030~regulation of DNA methylation	4	1.00756	0.0148858	PRDM14, EHMT2, KCNQ1OT1, H19	312	30	17911	7.65427	1	0.39245	24.4633
GOTERM_BP_FAT	GO:0007283~spermatogenesis	19	4.78589	0.0149805	ZFP541, CEP131, MEIG1, FOXA3, ADCYAP1R1, MSH4, EHMT2, YBX2, CCNB1, MICALCL, TCP11, CLGN, SLC26A8, ZFP296, TSGA10, DAZL, CCNA1, ETV5, BMP8B	312	589	17911	1.85184	1	0.392029	24.5991
GOTERM_BP_FAT	GO:0048232~male gamete generation	19	4.78589	0.0151757	ZFP541, CEP131, MEIG1, FOXA3, ADCYAP1R1, MSH4, EHMT2, YBX2, CCNB1, MICALCL, TCP11, CLGN, SLC26A8, ZFP296, TSGA10, DAZL, CCNA1, ETV5, BMP8B	312	590	17911	1.8487	1	0.393641	24.8781
GOTERM_BP_FAT	GO:0006928~movement of cell or subcellular component	43	10.8312	0.0154951	FGFR4, IFITM1, SHTN1, USP9Y, ABI2, FAM83D, GPD1L, ALCAM, ARX, CD9, CCL22, LAMB2, PRDM14, CD44, LHX1, B3GNT2, SCN5A, ANGPT2, PHLDA2, CEP131, EGR3, PTPRG, KIF17, NODAL, SPHK1, OTX2, LMNA, PADI2, DPYSL3, LDLRAD4, IRS1, DDX58, TNS3, PODXL2, SLC26A8, KRT16, EPHA8, ROR2, GFRA1, NSMF, TRIP6, APBB1, KLF4	312	1724	17911	1.43185	1	0.397699	25.3326
GOTERM_BP_FAT	GO:0045786~negative regulation of cell cycle	14	3.52645	0.0155268	FGFR2, IER3, KAT2B, CGRRF1, PTPN3, CTDSPL, MED25, INCA1, KHDC3, TCF7L2, DDIT3, CCNB1, TOP2A, APBB1	312	379	17911	2.12058	1	0.396007	25.3775
GOTERM_BP_FAT	GO:0045944~positive regulation of transcription from RNA polymerase II promoter	29	7.30479	0.0156853	FGFR2, FOXA3, MED25, RORA, TCF7L2, FOXH1, PAX7, SOX15, ETV5, TOP2A, RAX, KAT2B, EPAS1, EGR4, NODAL, SOX12, OTX2, LMNA, KLF15, DDIT3, DDX58, ADRB2, EBF4, MEOX1, ZFP821, TFAP2C, SLC40A1, APBB1, KLF4	312	1049	17911	1.58704	1	0.396827	25.6019
GOTERM_BP_FAT	GO:0051246~regulation of protein metabolic process	58	14.6096	0.015752	IER3, PPP1R14D, CTDSPL, IMPACT, YBX2, FAM83D, AGTR2, CD44, ISG15, TRIM6, PAX7, ZFP36, DDRGK1, FLOT2, NODAL, INCA1, LDLRAD4, ADRB2, KHDC1B, MAP3K10, ROR2, CARTPT, VCAN, FGFR2, FGFR4, ABTB1, TSPYL5, GPD1L, TRIM30A, CCL22, AHRR, LEFTY2, TNFRSF19, DAZL, PIK3R6, BCOR, KAT2B, PTPN3, SPHK1, MUC20, KLF15, EHMT2, PSMB8, DPPA2, CCNB1, DUSP4, BC048546, EPHA8, RASSF2, GDF10, DEPTOR, NSMF, DUSP9, APBB1, DUSP8…	312	2483	17911	1.34096	1	0.395848	25.6962
GOTERM_BP_FAT	GO:0040011~locomotion	39	9.82368	0.0157706	FGFR4, SHTN1, IFITM1, USP9Y, ABI2, FAM83D, ALCAM, ARX, CCL22, LAMB2, PRDM14, CD44, LHX1, B3GNT2, XCR1, ANGPT2, PHLDA2, EGR3, PTPRG, NODAL, SPHK1, OTX2, LMNA, PADI2, DPYSL3, LDLRAD4, IRS1, DDX58, TNS3, PODXL2, SLC26A8, KRT16, EPHA8, ROR2, GFRA1, NSMF, TRIP6, APBB1, KLF4	312	1529	17911	1.46427	1	0.39395	25.7225
GOTERM_BP_FAT	GO:0001666~response to hypoxia	12	3.02267	0.0158632	VASN, CCNB1, ADRB2, EPAS1, P2RX3, HMOX1, LMNA, APOLD1, PDLIM1, RORA, TRH, ANGPT2	312	299	17911	2.30396	1	0.393501	25.8531
GOTERM_BP_FAT	GO:0006470~protein dephosphorylation	10	2.51889	0.0158796	DUSP4, ILKAP, AGTR2, PTPN3, PTPN18, PTPRG, NSMF, VCAN, DUSP9, DUSP8	312	222	17911	2.5859	1	0.391598	25.8762
GOTERM_BP_FAT	GO:0021536~diencephalon development	6	1.51134	0.0162143	ARX, ALDH1A2, RAX, OTX2, OLIG2, TCF7L2	312	85	17911	4.05226	1	0.395771	26.3464
GOTERM_BP_FAT	GO:0014070~response to organic cyclic compound	28	7.0529	0.0164319	GABRB2, IMPACT, ADCYAP1R1, RORA, TRH, CITED1, FOXH1, ALDH1A2, AGTR2, HMOX1, SCN5A, ANGPT2, ZFP36, MLC1, DDRGK1, NODAL, PADI2, TRIM63, EHMT2, IRS1, CCNB1, DDX58, IFIT1, P2RX6, P2RX3, ID3, AOC1, KLF4	312	1005	17911	1.5994	1	0.397668	26.6506
GOTERM_BP_FAT	GO:0043009~chordate embryonic development	22	5.54156	0.0169623	FGFR2, IFITM1, EPAS1, NODAL, XIST, OTX2, GJB3, TCF7L2, CITED1, CCNB1, ALDH1A2, G2E3, PRDM14, MEOX1, LHX1, PAX7, TGIF1, ROR2, PRDM1, TFAP2C, PHLDA2, DMBT1	312	731	17911	1.72771	1	0.405307	27.3869
GOTERM_BP_FAT	GO:0019079~viral genome replication	6	1.51134	0.0169783	ZFP809, ISG15, IFITM1, IFITM3, TRIM6, TOP2A	312	86	17911	4.00514	1	0.403404	27.409
GOTERM_BP_FAT	GO:0010675~regulation of cellular carbohydrate metabolic process	8	2.01511	0.017017	IER3, KAT2B, ADCYAP1R1, PTH1R, RORA, IRS1, TCF7L2, PHLDA2	312	152	17911	3.02142	1	0.401936	27.4624
GOTERM_BP_FAT	GO:0043619~regulation of transcription from RNA polymerase II promoter in response to oxidative stress	3	0.755668	0.0176819	EPAS1, HMOX1, ANKRD2	312	12	17911	14.3518	1	0.411741	28.3748
GOTERM_BP_FAT	GO:0050792~regulation of viral process	12	3.02267	0.0177168	DDX58, ZFP36, ZFP809, TRIM30A, IFIT1, ISG15, IFITM1, IFITM3, TRIM6, LMCD1, TOP2A, NTHL1	312	304	17911	2.26607	1	0.410188	28.4224
GOTERM_BP_FAT	GO:0030901~midbrain development	6	1.51134	0.0177657	FGFR2, KDM7A, OTX2, PADI2, CKB, MBP	312	87	17911	3.95911	1	0.408901	28.489
GOTERM_BP_FAT	GO:0033554~cellular response to stress	42	10.5793	0.0180322	IER3, FOXA3, IMPACT, ANKRD2, RORA, MCM10, TCF7L2, RIMS3, LAMB2, MAP1LC3A, CD44, HMOX1, SLC2A1, TNFRSF19, YOD1, ETV5, NTHL1, TOP2A, VASN, ZFP36, DDRGK1, EPAS1, MSH4, LMNA, LMCD1, OPTN, EHMT2, SAXO1, DDIT3, CCNB1, PYCR2, ADRB2, PARP9, FBLN5, RASSF2, MAP3K10, ROR2, CARTPT, ZRANB3, APBB1, AOC1, KLF4	312	1690	17911	1.42668	1	0.411439	28.8511
GOTERM_BP_FAT	GO:0045596~negative regulation of cell differentiation	23	5.79345	0.0180407	ZFP36, VASN, PTPRG, NODAL, ANKRD2, GM12794, DPYSL3, RORA, LDLRAD4, TCF7L2, CITED1, BC080695, DDIT3, CD44, PRAMEF25, TRIM6, NKX6-2, GDF10, CARTPT, A430089I19RIK, ID3, OLIG2, APBB1	312	781	17911	1.6906	1	0.409461	28.8627
GOTERM_BP_FAT	GO:0043901~negative regulation of multi-organism process	8	2.01511	0.0181506	ZFP36, ZFP809, ISG15, IFITM1, IFITM3, TRIM6, NODAL, PRDM1	312	154	17911	2.98218	1	0.409259	29.0114
GOTERM_BP_FAT	GO:0048585~negative regulation of response to stimulus	35	8.81612	0.0182603	IER3, RORA, TCF7L2, FOXH1, GPD1L, TRIM30A, AGTR2, MEIS3, G2E3, PRDM14, CD44, SMPDL3B, HMOX1, ANGPT2, VASN, ZFP36, NODAL, MZB1, LMNA, PADI2, OPTN, LDLRAD4, IRS1, DDIT3, DUSP4, ADRB2, RASSF2, ROR2, TGIF1, DEPTOR, CARTPT, PRDM1, DUSP9, DUSP8, KLF4	312	1350	17911	1.48833	1	0.409055	29.1596
GOTERM_BP_FAT	GO:0071456~cellular response to hypoxia	7	1.76322	0.0183593	VASN, CCNB1, ADRB2, EPAS1, HMOX1, LMNA, RORA	312	120	17911	3.34874	1	0.408672	29.2931
GOTERM_BP_FAT	GO:0009891~positive regulation of biosynthetic process	43	10.8312	0.0184133	FGFR2, FGFR4, FOXA3, IMPACT, ADCYAP1R1, PTH1R, MED25, RORA, TCF7L2, CITED1, FOXH1, AGTR2, LHX1, SMARCD3, PAX7, SOX15, DAZL, ETV5, TOP2A, KDM7A, RAX, KAT2B, EPAS1, EGR4, NODAL, SOX12, OTX2, MZB1, LMNA, PADI2, KLF15, IRS1, DDIT3, DDX58, ADRB2, EBF4, MEOX1, ROR2, ZFP821, TFAP2C, SLC40A1, APBB1, KLF4	312	1744	17911	1.41543	1	0.407529	29.3658
GOTERM_BP_FAT	GO:0009890~negative regulation of biosynthetic process	40	10.0756	0.0184397	FGFR2, IFITM3, IMPACT, MED25, ANKRD2, GM12794, TCF7L2, BC080695, CITED1, YBX2, HESX1, FOXH1, ARX, AHRR, PRDM14, LHX1, PRAMEF25, TRIM6, NKX6-2, ZFP296, SOX15, BHLHE40, OLIG2, BCOR, ZFP36, EPAS1, NODAL, LMCD1, IRF2BP2, EHMT2, DDIT3, MAP3K10, PSPC1, A430089I19RIK, TGIF1, ZRANB3, PRDM1, ID3, APBB1, KLF4	312	1595	17911	1.43968	1	0.405934	29.4014
GOTERM_BP_FAT	GO:0010033~response to organic substance	67	16.8766	0.0185432	GABRB2, IMPACT, RORA, CITED1, AGTR2, ISG15, CD44, HMOX1, TRIM6, GM4841, YOD1, XCR1, ANGPT2, VASN, ZFP36, GBP7, EGR3, DDRGK1, NODAL, PADI2, LDLRAD4, IRS1, DDIT3, KCP, ROR2, TGIF1, PRDM1, AOC1, GBP3, GBP2, FGFR2, FGFR4, IFITM1, IFITM3, ADCYAP1R1, TRH, TCF7L2, FOXH1, CD9, ALDH1A2, CCL22, PRDM14, PDE1B, LHX1, NPFFR1, XAF1, SCN5A, MLC1, KAT2B, SPHK1, MZB1, DPYSL3, KLF15, TRIM63, EHMT2, CCNB1, DDX58, I…	312	2972	17911	1.29417	1	0.405653	29.5405
GOTERM_BP_FAT	GO:0009792~embryo development ending in birth or egg hatching	22	5.54156	0.0189259	FGFR2, IFITM1, EPAS1, NODAL, XIST, OTX2, GJB3, TCF7L2, CITED1, CCNB1, ALDH1A2, G2E3, PRDM14, MEOX1, LHX1, PAX7, TGIF1, ROR2, PRDM1, TFAP2C, PHLDA2, DMBT1	312	739	17911	1.70901	1	0.410031	30.0527
GOTERM_BP_FAT	GO:0009790~embryo development	31	7.80856	0.0192298	FGFR2, IFITM1, XIST, TCF7L2, CITED1, FOXH1, HESX1, ALDH1A2, G2E3, PRDM14, LHX1, PAX7, TOP2A, PHLDA2, EPAS1, TMIE, NODAL, OTX2, GJB3, CCNB1, DUSP4, MEOX1, ATP8A2, TGIF1, ROR2, TFAP2C, PRDM1, ID3, KLF4, BMP8B, DMBT1	312	1161	17911	1.53283	1	0.413029	30.4569
GOTERM_BP_FAT	GO:0036293~response to decreased oxygen levels	12	3.02267	0.0193007	VASN, CCNB1, ADRB2, EPAS1, P2RX3, HMOX1, LMNA, APOLD1, PDLIM1, RORA, TRH, ANGPT2	312	308	17911	2.23664	1	0.412181	30.5509
GOTERM_BP_FAT	GO:0001932~regulation of protein phosphorylation	34	8.56423	0.0198409	FGFR2, FGFR4, CTDSPL, IMPACT, GPD1L, FAM83D, CCL22, CD44, TRIM6, LEFTY2, TNFRSF19, PIK3R6, DDRGK1, KAT2B, NODAL, SPHK1, MUC20, INCA1, LDLRAD4, CCNB1, DUSP4, ADRB2, EPHA8, RASSF2, MAP3K10, ROR2, GDF10, DEPTOR, CARTPT, DUSP9, DUSP8, KLF4, BMP8B, BCAR3	312	1309	17911	1.49109	1	0.418926	31.263
GOTERM_BP_FAT	GO:0071407~cellular response to organic cyclic compound	17	4.28212	0.0199453	ZFP36, DDRGK1, MLC1, GABRB2, IMPACT, NODAL, PADI2, RORA, EHMT2, TRIM63, CCNB1, FOXH1, IFIT1, AGTR2, ID3, AOC1, KLF4	312	520	17911	1.87677	1	0.418596	31.3999
GOTERM_BP_FAT	GO:0072073~kidney epithelium development	8	2.01511	0.0199492	FGFR2, AGTR2, LAMB2, CD44, LHX1, VCAN, KLF15, CITED1	312	157	17911	2.9252	1	0.416671	31.4049
GOTERM_BP_FAT	GO:0071281~cellular response to iron ion	3	0.755668	0.0206599	CCNB1, HMOX1, SLC40A1	312	13	17911	13.2478	1	0.42588	32.3295
GOTERM_BP_FAT	GO:2000291~regulation of myoblast proliferation	3	0.755668	0.0206599	PAX7, ANKRD2, SOX15	312	13	17911	13.2478	1	0.42588	32.3295
GOTERM_BP_FAT	GO:0009719~response to endogenous stimulus	40	10.0756	0.0207085	FGFR2, FGFR4, GABRB2, IMPACT, RORA, TRH, TCF7L2, CITED1, FOXH1, CD9, AGTR2, PRDM14, CD44, PDE1B, LHX1, HMOX1, NPFFR1, VASN, ZFP36, EGR3, DDRGK1, KAT2B, NODAL, MZB1, PADI2, KLF15, TRIM63, EHMT2, LDLRAD4, IRS1, P2RX6, EPHA8, P2RX3, KCP, ROR2, GDF10, NSMF, AOC1, KLF4, BMP8B	312	1608	17911	1.42804	1	0.424653	32.3923
GOTERM_BP_FAT	GO:0001562~response to protozoan	4	1.00756	0.0208565	IER3, GBP7, GBP3, GBP2	312	34	17911	6.75377	1	0.424973	32.5832
GOTERM_BP_FAT	GO:0031328~positive regulation of cellular biosynthetic process	42	10.5793	0.0210489	FGFR2, FGFR4, FOXA3, IMPACT, ADCYAP1R1, PTH1R, MED25, RORA, TCF7L2, CITED1, FOXH1, AGTR2, LHX1, SMARCD3, PAX7, SOX15, DAZL, ETV5, TOP2A, KDM7A, RAX, KAT2B, EPAS1, EGR4, NODAL, SOX12, OTX2, LMNA, PADI2, KLF15, IRS1, DDIT3, DDX58, ADRB2, EBF4, MEOX1, ROR2, ZFP821, TFAP2C, SLC40A1, APBB1, KLF4	312	1709	17911	1.41082	1	0.425969	32.8306
GOTERM_BP_FAT	GO:0035295~tube development	21	5.28967	0.0210694	FGFR2, FGFR4, EPAS1, NODAL, TCF7L2, CITED1, DPPA2, CCNB1, FOXH1, ALDH1A2, TNS3, SLC23A1, AGTR2, CD44, LHX1, PAX7, AARD, TGIF1, VCAN, PRDM1, TFAP2C	312	702	17911	1.7173	1	0.424335	32.8568
GOTERM_BP_FAT	GO:0045597~positive regulation of cell differentiation	27	6.80101	0.0213428	IFITM1, SHTN1, FOXA3, IMPACT, TCF7L2, ISG15, LHX1, SMARCD3, NKX6-2, PIK3R6, OLIG2, ETV5, MYO5B, ZFP36, EGR3, KAT2B, SPHK1, LMNA, DPYSL3, ATP8A2, GDF10, TGIF1, ROR2, NSMF, PRDM1, APBB1, DMBT1	312	981	17911	1.58001	1	0.426549	33.2068
GOTERM_BP_FAT	GO:0060393~regulation of pathway-restricted SMAD protein phosphorylation	5	1.25945	0.0214512	NODAL, LEFTY2, GDF10, LDLRAD4, BMP8B	312	61	17911	4.7055	1	0.426255	33.345
GOTERM_BP_FAT	GO:0021695~cerebellar cortex development	5	1.25945	0.0214512	AGTR2, CBLN1, B4GALT2, LHX1, RORA	312	61	17911	4.7055	1	0.426255	33.345
GOTERM_BP_FAT	GO:0031327~negative regulation of cellular biosynthetic process	39	9.82368	0.0217003	FGFR2, IFITM3, IMPACT, MED25, ANKRD2, GM12794, TCF7L2, BC080695, CITED1, YBX2, HESX1, FOXH1, ARX, AHRR, PRDM14, LHX1, PRAMEF25, TRIM6, NKX6-2, ZFP296, SOX15, BHLHE40, OLIG2, BCOR, ZFP36, EPAS1, NODAL, LMCD1, IRF2BP2, EHMT2, DDIT3, MAP3K10, PSPC1, A430089I19RIK, TGIF1, ZRANB3, PRDM1, ID3, KLF4	312	1564	17911	1.43151	1	0.428063	33.6617
GOTERM_BP_FAT	GO:0030282~bone mineralization	6	1.51134	0.0220648	FGFR2, ADRB2, ISG15, PTH1R, BCOR, TCF7L2	312	92	17911	3.74394	1	0.431546	34.1225
GOTERM_BP_FAT	GO:0060389~pathway-restricted SMAD protein phosphorylation	5	1.25945	0.0226266	NODAL, LEFTY2, GDF10, LDLRAD4, BMP8B	312	62	17911	4.6296	1	0.437832	34.8269
GOTERM_BP_FAT	GO:0021515~cell differentiation in spinal cord	5	1.25945	0.0226266	LHX1, PAX7, DMRT3, NKX6-2, OLIG2	312	62	17911	4.6296	1	0.437832	34.8269
GOTERM_BP_FAT	GO:0001503~ossification	14	3.52645	0.0226589	FGFR2, IFITM1, PTH1R, LMNA, TCF7L2, CITED1, ADRB2, ISG15, RASSF2, GDF10, VCAN, ID3, BCOR, BMP8B	312	399	17911	2.01428	1	0.43639	34.8672
GOTERM_BP_FAT	GO:2000027~regulation of organ morphogenesis	9	2.267	0.022733	FGFR2, AGTR2, FGFR4, LHX1, DMRT3, ROR2, BCOR, ETV5, CITED1	312	198	17911	2.60941	1	0.435563	34.9595
GOTERM_BP_FAT	GO:0051093~negative regulation of developmental process	24	6.04534	0.0229257	ZFP36, VASN, PTPRG, NODAL, ANKRD2, LMNA, DPYSL3, LDLRAD4, TCF7L2, CITED1, DDIT3, H19, ADRB2, CD44, NKX6-2, SOX15, CARTPT, ID3, OLIG2, ADGRB1, BCOR, ANGPT2, APBB1, KLF4	312	845	17911	1.6305	1	0.436438	35.199
GOTERM_BP_FAT	GO:0040007~growth	28	7.0529	0.0231683	FGFR2, CGRRF1, SHTN1, IMPACT, SPHK1, EHMT2, TCF7L2, H19, CCNB1, ALCAM, ARX, ADRB2, AGTR2, LAMB2, CD44, LHX1, FBLN5, HRASLS, PAX7, LEFTY2, ATP8A2, SOX15, TFAP2C, APBB1, MYO5B, PHLDA2, BMP8B, DMBT1	312	1035	17911	1.55304	1	0.438008	35.4993
GOTERM_BP_FAT	GO:0036294~cellular response to decreased oxygen levels	7	1.76322	0.0235311	VASN, CCNB1, ADRB2, EPAS1, HMOX1, LMNA, RORA	312	127	17911	3.16417	1	0.44124	35.946
GOTERM_BP_FAT	GO:0001525~angiogenesis	15	3.77834	0.0235463	FGFR2, EGR3, EMCN, EPAS1, NODAL, SPHK1, APOLD1, RORA, ARHGAP22, ADRB2, HMOX1, PIK3R6, ADGRB1, ANGPT2, KLF4	312	444	17911	1.93943	1	0.43959	35.9646
GOTERM_BP_FAT	GO:0044702~single organism reproductive process	38	9.57179	0.0240882	FGFR2, ZFP541, MEIG1, FOXA3, XIST, ADCYAP1R1, TCF7L2, CITED1, YBX2, CD9, TCP11, PRDM14, CD44, LHX1, ZFP296, DAZL, CCNA1, ANGPT2, ETV5, TOP2A, PHLDA2, CEP131, EPAS1, NODAL, MSH4, GJB3, ZSCAN4B, EHMT2, SPA17, CCNB1, MICALCL, CLGN, SLC26A8, TSGA10, ROR2, TFAP2C, PRDM1, BMP8B	312	1525	17911	1.43047	1	0.445236	36.6261
GOTERM_BP_FAT	GO:0010039~response to iron ion	4	1.00756	0.0242651	CCNB1, HMOX1, SLC40A1, APBB1	312	36	17911	6.37856	1	0.445804	36.8406
GOTERM_BP_FAT	GO:0031668~cellular response to extracellular stimulus	9	2.267	0.0245987	MAP1LC3A, FOXA3, IMPACT, HMOX1, SLC2A1, CARTPT, EHMT2, AOC1, TCF7L2	312	201	17911	2.57046	1	0.448489	37.2434
GOTERM_BP_FAT	GO:0032844~regulation of homeostatic process	16	4.03023	0.0246478	ZFP36, FGFR4, ADCYAP1R1, RORA, TCF7L2, DDIT3, GPD1L, AGTR2, CD44, ISG15, TRIM6, CARTPT, XCR1, SCN5A, BMP8B, SCN10A	312	490	17911	1.87452	1	0.447313	37.3024
GOTERM_BP_FAT	GO:0001654~eye development	14	3.52645	0.0248171	RHOJ, FGFR2, RAX, OTX2, ABI2, ALDH1A2, LAMB2, SMARCD3, LHX1, ATP8A2, TGIF1, PRDM1, KLF4, BCAR3	312	404	17911	1.98935	1	0.44776	37.5057
GOTERM_BP_FAT	GO:0051098~regulation of binding	12	3.02267	0.0250841	ADRB2, KAT2B, SMARCD3, PAX7, TRIM6, HMOX1, MED25, TCF7L2, PHLDA2, DDIT3, KLF4, YBX2	312	321	17911	2.14606	1	0.449498	37.825
GOTERM_BP_FAT	GO:0003012~muscle system process	13	3.27456	0.0262835	GPD1L, AGTR2, ADRB2, P2RX3, SPHK1, KCNA1, ATP8A2, LMCD1, KLF15, TRIM63, SCN5A, KLF4, SCN10A	312	365	17911	2.04463	1	0.463352	39.2405
GOTERM_BP_FAT	GO:0006796~phosphate-containing compound metabolic process	64	16.1209	0.0265342	IER3, PPP1R14D, ILKAP, CTDSPL, IMPACT, RORA, GPCPD1, CKB, FAM83D, TPK1, AGTR2, SMPDL3B, CD44, TRIM6, STKLD1, AGPAT1, ZFP36, NUDT18, DDRGK1, PTPRG, NODAL, INCA1, KHDC3, LDLRAD4, IRS1, ATP6V1A, ADRB2, PGLS, MAP3K10, ROR2, CARTPT, VCAN, FGFR2, FGFR4, ADCYAP1R1, PTH1R, ABI2, GPD1L, CCL22, PDE1B, LEFTY2, TNFRSF19, GK5, PIK3R6, KAT2B, PTPN18, PTPN3, SPHK1, MUC20, GUCY2E, CCNB1, DUSP4, SLC25A13, EPHA8, …	312	2869	17911	1.2806	1	0.464736	39.5324
GOTERM_BP_FAT	GO:0009798~axis specification	6	1.51134	0.0269883	LHX1, NODAL, OTX2, BCOR, CITED1, DDIT3	312	97	17911	3.55095	1	0.468676	40.0578
GOTERM_BP_FAT	GO:0044406~adhesion of symbiont to host	3	0.755668	0.0271857	GBP7, GBP3, GBP2	312	15	17911	11.4814	1	0.469337	40.2849
GOTERM_BP_FAT	GO:0000188~inactivation of MAPK activity	3	0.755668	0.0271857	DUSP4, DUSP9, DUSP8	312	15	17911	11.4814	1	0.469337	40.2849
GOTERM_BP_FAT	GO:0006793~phosphorus metabolic process	64	16.1209	0.0272298	IER3, PPP1R14D, ILKAP, CTDSPL, IMPACT, RORA, GPCPD1, CKB, FAM83D, TPK1, AGTR2, SMPDL3B, CD44, TRIM6, STKLD1, AGPAT1, ZFP36, NUDT18, DDRGK1, PTPRG, NODAL, INCA1, KHDC3, LDLRAD4, IRS1, ATP6V1A, ADRB2, PGLS, MAP3K10, ROR2, CARTPT, VCAN, FGFR2, FGFR4, ADCYAP1R1, PTH1R, ABI2, GPD1L, CCL22, PDE1B, LEFTY2, TNFRSF19, GK5, PIK3R6, KAT2B, PTPN18, PTPN3, SPHK1, MUC20, GUCY2E, CCNB1, DUSP4, SLC25A13, EPHA8, …	312	2873	17911	1.27882	1	0.468078	40.3355
GOTERM_BP_FAT	GO:0009628~response to abiotic stimulus	30	7.55668	0.0276699	IMPACT, KCNA1, ANKRD2, PDLIM1, RORA, TRH, TSPYL5, CD9, TROVE2, PDE1B, CASP7, HMOX1, PHF24, SLC2A1, BHLHE40, ANGPT2, VASN, B4GALT2, EPAS1, APOLD1, LMNA, TRIM63, SAXO1, CCNB1, ADRB2, P2RX3, ATP8A2, NSMF, ZRANB3, APBB1	312	1148	17911	1.50018	1	0.471745	40.8385
GOTERM_BP_FAT	GO:0048870~cell motility	34	8.56423	0.0281392	FGFR4, SHTN1, IFITM1, USP9Y, ABI2, ARX, FAM83D, CCL22, PRDM14, CD44, LHX1, ANGPT2, PHLDA2, EGR3, PTPRG, NODAL, SPHK1, LMNA, PADI2, DPYSL3, LDLRAD4, IRS1, DDX58, TNS3, PODXL2, SLC26A8, EPHA8, KRT16, ROR2, GFRA1, NSMF, TRIP6, APBB1, KLF4	312	1348	17911	1.44795	1	0.475706	41.3703
GOTERM_BP_FAT	GO:0051674~localization of cell	34	8.56423	0.0281392	FGFR4, SHTN1, IFITM1, USP9Y, ABI2, ARX, FAM83D, CCL22, PRDM14, CD44, LHX1, ANGPT2, PHLDA2, EGR3, PTPRG, NODAL, SPHK1, LMNA, PADI2, DPYSL3, LDLRAD4, IRS1, DDX58, TNS3, PODXL2, SLC26A8, EPHA8, KRT16, ROR2, GFRA1, NSMF, TRIP6, APBB1, KLF4	312	1348	17911	1.44795	1	0.475706	41.3703
GOTERM_BP_FAT	GO:0032835~glomerulus development	5	1.25945	0.0290861	AGTR2, LAMB2, LHX1, KLF15, ANGPT2	312	67	17911	4.28411	1	0.485326	42.4298
GOTERM_BP_FAT	GO:0048525~negative regulation of viral process	6	1.51134	0.0291383	ZFP36, ZFP809, ISG15, IFITM1, IFITM3, TRIM6	312	99	17911	3.47922	1	0.484145	42.4876
GOTERM_BP_FAT	GO:0030856~regulation of epithelial cell differentiation	7	1.76322	0.0296004	ZFP36, LHX1, FOXA3, NODAL, APOLD1, CITED1, DMBT1	312	134	17911	2.99888	1	0.487812	42.9975
GOTERM_BP_FAT	GO:0051241~negative regulation of multicellular organismal process	30	7.55668	0.0297207	FGFR4, TCF7L2, CITED1, H19, TRIM30A, AGTR2, CD44, HMOX1, NKX6-2, SOX15, OLIG2, ADGRB1, BCOR, ANGPT2, ZFP36, VASN, PTPRG, NODAL, LMNA, DPYSL3, TRIM63, LDLRAD4, DDIT3, DDX58, ADRB2, GDF10, CARTPT, ID3, APBB1, KLF4	312	1157	17911	1.48851	1	0.487434	43.1296
GOTERM_BP_FAT	GO:0019228~neuronal action potential	4	1.00756	0.0299069	P2RX3, KCNA1, SCN5A, SCN10A	312	39	17911	5.8879	1	0.487826	43.3334
GOTERM_BP_FAT	GO:0007167~enzyme linked receptor protein signaling pathway	23	5.79345	0.0302117	FGFR2, VASN, FGFR4, NODAL, MUC20, LDLRAD4, TCF7L2, IRS1, CITED1, GUCY2E, FOXH1, AGTR2, PRDM14, EPHA8, RASSF2, LEFTY2, KCP, GDF10, ROR2, GFRA1, TGIF1, ANGPT2, BMP8B	312	824	17911	1.60238	1	0.489586	43.6656
GOTERM_BP_FAT	GO:0044057~regulation of system process	16	4.03023	0.0306168	FGFR4, KAT2B, EPAS1, SPHK1, KCNA1, LMCD1, TRIM63, GPD1L, AGTR2, ADRB2, P2RX3, NCMAP, CARTPT, SCN5A, KLF4, SCN10A	312	504	17911	1.82245	1	0.492468	44.1041
GOTERM_BP_FAT	GO:0051052~regulation of DNA metabolic process	13	3.27456	0.0323614	IER3, FGFR4, ILKAP, EHMT2, KCNQ1OT1, H19, ZFP809, PRDM14, ID3, ZRANB3, TOP2A, APBB1, KLF4	312	377	17911	1.97955	1	0.510232	45.9562
GOTERM_BP_FAT	GO:0071453~cellular response to oxygen levels	7	1.76322	0.0324889	VASN, CCNB1, ADRB2, EPAS1, HMOX1, LMNA, RORA	312	137	17911	2.93321	1	0.50985	46.0893
GOTERM_BP_FAT	GO:0043903~regulation of symbiosis, encompassing mutualism through parasitism	12	3.02267	0.0327097	DDX58, ZFP36, ZFP809, TRIM30A, IFIT1, ISG15, IFITM1, IFITM3, TRIM6, LMCD1, TOP2A, NTHL1	312	334	17911	2.06253	1	0.510488	46.319
GOTERM_BP_FAT	GO:0000165~MAPK cascade	20	5.03778	0.0330724	FGFR2, ZFP36, FGFR4, NODAL, MUC20, FAM83D, DUSP4, CCL22, ADRB2, CD44, EPHA8, RASSF2, MAP3K10, TNFRSF19, ROR2, CARTPT, PIK3R6, DUSP9, DUSP8, KLF4	312	691	17911	1.66156	1	0.512649	46.6943
GOTERM_BP_FAT	GO:0001890~placenta development	8	2.01511	0.0335759	FGFR2, EPAS1, XIST, NODAL, GJB3, PRDM1, PHLDA2, CITED1	312	175	17911	2.62432	1	0.516282	47.2111
GOTERM_BP_FAT	GO:0007178~transmembrane receptor protein serine/threonine kinase signaling pathway	12	3.02267	0.0339668	VASN, FOXH1, NODAL, KCP, LEFTY2, GDF10, TGIF1, ROR2, LDLRAD4, TCF7L2, CITED1, BMP8B	312	337	17911	2.04417	1	0.518669	47.6091
GOTERM_BP_FAT	GO:0012501~programmed cell death	44	11.0831	0.0340305	FGFR2, IER3, GABRB2, ANKRD2, GM12794, TCF7L2, BC080695, CITED1, ATCAY, ALDH1A2, AGTR2, MEIS3, G2E3, CD44, PRAMEF25, CASP7, HMOX1, LEFTY2, XAF1, TOP2A, ZFP36, EGR3, NODAL, SPHK1, MUC20, LMNA, CD5L, INCA1, OPTN, DDIT3, TNS4, ADRB2, KHDC1B, RASSF2, MAP3K10, A430089I19RIK, DEPTOR, GDF10, NSMF, ID3, SLC40A1, APBB1, KLF4, BMP8B	312	1870	17911	1.35075	1	0.517594	47.6737
GOTERM_BP_FAT	GO:0051726~regulation of cell cycle	23	5.79345	0.0342285	FGFR2, IER3, CEP131, ILKAP, KAT2B, CGRRF1, PTPN3, CTDSPL, SPHK1, MED25, INCA1, KHDC3, TCF7L2, DDIT3, CCNB1, FAM83D, SMARCD3, CUL9, SOX15, DAZL, ID3, APBB1, TOP2A	312	834	17911	1.58317	1	0.517933	47.874
GOTERM_BP_FAT	GO:0072224~metanephric glomerulus development	3	0.755668	0.034422	AGTR2, LAMB2, LHX1	312	17	17911	10.1307	1	0.518223	48.069
GOTERM_BP_FAT	GO:0071248~cellular response to metal ion	7	1.76322	0.0345129	CCNB1, HSD17B1, HMOX1, KCNA1, SLC40A1, SCN5A, AOC1	312	139	17911	2.891	1	0.517447	48.1604
GOTERM_BP_FAT	GO:0023014~signal transduction by protein phosphorylation	20	5.03778	0.0349078	FGFR2, ZFP36, FGFR4, NODAL, MUC20, FAM83D, DUSP4, CCL22, ADRB2, CD44, EPHA8, RASSF2, MAP3K10, TNFRSF19, ROR2, CARTPT, PIK3R6, DUSP9, DUSP8, KLF4	312	695	17911	1.652	1	0.51981	48.5555
GOTERM_BP_FAT	GO:0072210~metanephric nephron development	4	1.00756	0.0361784	AGTR2, LAMB2, LHX1, CITED1	312	42	17911	5.46734	1	0.530974	49.8079
GOTERM_BP_FAT	GO:0030278~regulation of ossification	9	2.267	0.0363742	ADRB2, ISG15, IFITM1, RASSF2, LMNA, GDF10, ID3, BCOR, CITED1	312	217	17911	2.38094	1	0.531215	49.9982
GOTERM_BP_FAT	GO:0010676~positive regulation of cellular carbohydrate metabolic process	5	1.25945	0.0365334	KAT2B, ADCYAP1R1, PTH1R, IRS1, TCF7L2	312	72	17911	3.9866	1	0.531092	50.1526
GOTERM_BP_FAT	GO:0001756~somitogenesis	5	1.25945	0.0365334	IFITM1, MEOX1, LHX1, OTX2, ROR2	312	72	17911	3.9866	1	0.531092	50.1526
GOTERM_BP_FAT	GO:0007423~sensory organ development	18	4.53401	0.0371611	RHOJ, FGFR2, RAX, GABRB2, TMIE, OTX2, ABI2, HESX1, ALDH1A2, LAMB2, LHX1, SMARCD3, ATP8A2, TGIF1, ROR2, PRDM1, KLF4, BCAR3	312	608	17911	1.69955	1	0.535568	50.7566
GOTERM_BP_FAT	GO:0009952~anterior/posterior pattern specification	9	2.267	0.0372106	FOXH1, ALDH1A2, IFITM1, MEOX1, LHX1, NODAL, OTX2, ROR2, DDIT3	312	218	17911	2.37002	1	0.53436	50.8039
GOTERM_BP_FAT	GO:0009967~positive regulation of signal transduction	33	8.31234	0.0372149	FGFR2, FGFR4, ADCYAP1R1, TSPYL5, TCF7L2, AGTR2, MEIS3, CCL22, CD44, TSPAN33, TRIM6, HMOX1, LEFTY2, TNFRSF19, PIK3R6, DDRGK1, NODAL, SPHK1, MUC20, LMCD1, INCA1, IRS1, SLC35C2, ADRB2, EPHA8, RASSF2, KCP, MAP3K10, ROR2, GDF10, CARTPT, TRIP6, BMP8B	312	1328	17911	1.42653	1	0.53272	50.8081
GOTERM_BP_FAT	GO:0031401~positive regulation of protein modification process	28	7.0529	0.0372862	FGFR2, FGFR4, TSPYL5, AGTR2, CCL22, AHRR, CD44, TRIM6, PAX7, LEFTY2, TNFRSF19, PIK3R6, DDRGK1, KAT2B, NODAL, MUC20, SPHK1, CCNB1, ADRB2, EPHA8, RASSF2, MAP3K10, GDF10, CARTPT, ROR2, NSMF, BMP8B, BCAR3	312	1082	17911	1.48558	1	0.531741	50.8761
GOTERM_BP_FAT	GO:0031667~response to nutrient levels	14	3.52645	0.0374036	ZFP36, ALDH1A2, ADRB2, MAP1LC3A, FOXA3, IMPACT, HMOX1, SLC2A1, CARTPT, EHMT2, TCF7L2, AOC1, DDIT3, BMP8B	312	430	17911	1.86907	1	0.531215	50.988
GOTERM_BP_FAT	GO:0022603~regulation of anatomical structure morphogenesis	27	6.80101	0.0376102	FGFR2, VASN, RHOJ, FGFR4, SHTN1, DMRT3, NODAL, SPHK1, OTX2, SAXO1, LDLRAD4, TCF7L2, CITED1, ADRB2, AGTR2, LHX1, HMOX1, ROR2, TGIF1, NSMF, PIK3R6, ADGRB1, BCOR, ETV5, ANGPT2, MYO5B, KLF4	312	1033	17911	1.50047	1	0.531554	51.1845
GOTERM_BP_FAT	GO:0001822~kidney development	11	2.77078	0.0381686	FGFR2, ALDH1A2, AGTR2, LAMB2, CD44, LHX1, VCAN, KLF15, ID3, ANGPT2, CITED1	312	301	17911	2.09793	1	0.535248	51.7116
GOTERM_BP_FAT	GO:0032268~regulation of cellular protein metabolic process	52	13.0982	0.0382054	PPP1R14D, CTDSPL, IMPACT, YBX2, FAM83D, AGTR2, CD44, ISG15, TRIM6, PAX7, ZFP36, DDRGK1, NODAL, INCA1, LDLRAD4, ADRB2, KHDC1B, MAP3K10, CARTPT, ROR2, VCAN, FGFR2, FGFR4, TSPYL5, GPD1L, CCL22, AHRR, LEFTY2, TNFRSF19, DAZL, PIK3R6, BCOR, KAT2B, PTPN3, MUC20, SPHK1, KLF15, EHMT2, DPPA2, CCNB1, DUSP4, BC048546, EPHA8, RASSF2, GDF10, DEPTOR, NSMF, DUSP9, DUSP8, BMP8B, KLF4, BCAR3	312	2298	17911	1.29903	1	0.533953	51.7461
GOTERM_BP_FAT	GO:0006952~defense response	36	9.06801	0.0382251	IER3, IFITM1, IFITM3, RORA, CITED1, CFP, TRIM30A, AGTR2, CCL22, CD44, SMPDL3B, ISG15, TRIM6, HMOX1, GM4841, PIK3R6, NTHL1, ZFP36, GBP7, LPO, HIST1H2BC, SPHK1, AGBL5, LMCD1, CD5L, OPTN, C8G, DDX58, ZFP809, ADRB2, IFIT1, PARP9, KRT16, PRDM1, GBP3, GBP2	312	1481	17911	1.39544	1	0.532506	51.7647
GOTERM_BP_FAT	GO:0001657~ureteric bud development	6	1.51134	0.0388031	FGFR2, AGTR2, CD44, LHX1, VCAN, CITED1	312	107	17911	3.21909	1	0.536324	52.304
GOTERM_BP_FAT	GO:0009887~organ morphogenesis	27	6.80101	0.0390634	FGFR2, FGFR4, TCF7L2, CITED1, FOXH1, HESX1, ALDH1A2, AGTR2, CD44, LHX1, SMARCD3, PAX7, BCOR, ETV5, PHLDA2, SCN10A, TMIE, DMRT3, NODAL, OTX2, ATP8A2, ROR2, PRDM1, ID3, TFAP2C, SLC40A1, BCAR3	312	1038	17911	1.49325	1	0.537132	52.5451
GOTERM_BP_FAT	GO:0044262~cellular carbohydrate metabolic process	10	2.51889	0.0393774	IER3, KAT2B, ADCYAP1R1, PTH1R, RORA, GK5, B3GNT2, IRS1, TCF7L2, PHLDA2	312	261	17911	2.1995	1	0.538428	52.8343
GOTERM_BP_FAT	GO:0072164~mesonephric tubule development	6	1.51134	0.0401331	FGFR2, AGTR2, CD44, LHX1, VCAN, CITED1	312	108	17911	3.18928	1	0.543748	53.5235
GOTERM_BP_FAT	GO:0072163~mesonephric epithelium development	6	1.51134	0.0401331	FGFR2, AGTR2, CD44, LHX1, VCAN, CITED1	312	108	17911	3.18928	1	0.543748	53.5235
GOTERM_BP_FAT	GO:0030522~intracellular receptor signaling pathway	8	2.01511	0.0401712	DDX58, FOXH1, ALDH1A2, DDRGK1, NODAL, TGIF1, PADI2, RORA	312	182	17911	2.52339	1	0.542486	53.5581
GOTERM_BP_FAT	GO:0060541~respiratory system development	10	2.51889	0.0409161	FGFR2, HESX1, ALDH1A2, TNS3, SLC23A1, FGFR4, EPAS1, NODAL, AARD, DPPA2	312	263	17911	2.18278	1	0.547604	54.2277
GOTERM_BP_FAT	GO:0031400~negative regulation of protein modification process	16	4.03023	0.0414256	KAT2B, CTDSPL, IMPACT, INCA1, KLF15, LDLRAD4, GPD1L, CCNB1, DUSP4, ISG15, RASSF2, DEPTOR, BCOR, DUSP9, DUSP8, KLF4	312	525	17911	1.74955	1	0.550544	54.6804
GOTERM_BP_FAT	GO:0008219~cell death	46	11.5869	0.0424663	FGFR2, IER3, GABRB2, ADCYAP1R1, IMPACT, ANKRD2, GM12794, TCF7L2, BC080695, CITED1, ATCAY, ALDH1A2, AGTR2, MEIS3, G2E3, CD44, PRAMEF25, CASP7, HMOX1, LEFTY2, XAF1, TOP2A, ZFP36, EGR3, NODAL, SPHK1, MUC20, LMNA, CD5L, INCA1, OPTN, DDIT3, TNS4, ADRB2, KHDC1B, RASSF2, MAP3K10, A430089I19RIK, DEPTOR, GDF10, NSMF, ID3, SLC40A1, APBB1, KLF4, BMP8B	312	2003	17911	1.31838	1	0.558077	55.592
GOTERM_BP_FAT	GO:0042472~inner ear morphogenesis	6	1.51134	0.0428753	FGFR2, HESX1, TMIE, OTX2, ATP8A2, ROR2	312	110	17911	3.13129	1	0.560021	55.9455
GOTERM_BP_FAT	GO:0030336~negative regulation of cell migration	9	2.267	0.0441748	IFITM1, KRT16, PTPRG, NODAL, PADI2, DPYSL3, ANGPT2, LDLRAD4, KLF4	312	226	17911	2.28612	1	0.569484	57.0511
GOTERM_BP_FAT	GO:0045937~positive regulation of phosphate metabolic process	27	6.80101	0.0442213	FGFR2, FGFR4, ADCYAP1R1, PTH1R, AGTR2, CCL22, CD44, TRIM6, LEFTY2, TNFRSF19, PIK3R6, DDRGK1, NODAL, MUC20, SPHK1, IRS1, CCNB1, ADRB2, EPHA8, RASSF2, MAP3K10, CARTPT, GDF10, ROR2, NSMF, BMP8B, BCAR3	312	1053	17911	1.47198	1	0.568287	57.0901
GOTERM_BP_FAT	GO:0010562~positive regulation of phosphorus metabolic process	27	6.80101	0.0442213	FGFR2, FGFR4, ADCYAP1R1, PTH1R, AGTR2, CCL22, CD44, TRIM6, LEFTY2, TNFRSF19, PIK3R6, DDRGK1, NODAL, MUC20, SPHK1, IRS1, CCNB1, ADRB2, EPHA8, RASSF2, MAP3K10, CARTPT, GDF10, ROR2, NSMF, BMP8B, BCAR3	312	1053	17911	1.47198	1	0.568287	57.0901
GOTERM_BP_FAT	GO:0042326~negative regulation of phosphorylation	14	3.52645	0.0444242	CCNB1, GPD1L, IER3, DUSP4, KAT2B, CTDSPL, IMPACT, RASSF2, DEPTOR, INCA1, DUSP9, LDLRAD4, DUSP8, KLF4	312	440	17911	1.82659	1	0.568405	57.2602
GOTERM_BP_FAT	GO:0048589~developmental growth	20	5.03778	0.0444624	FGFR2, SHTN1, IMPACT, EHMT2, TCF7L2, H19, ARX, CCNB1, ALCAM, ADRB2, AGTR2, LAMB2, LHX1, PAX7, ATP8A2, SOX15, TFAP2C, PHLDA2, MYO5B, DMBT1	312	714	17911	1.60804	1	0.56715	57.2921
GOTERM_BP_FAT	GO:0048639~positive regulation of developmental growth	8	2.01511	0.0453687	ARX, FGFR2, CCNB1, ADRB2, SHTN1, ATP8A2, SOX15, MYO5B	312	187	17911	2.45592	1	0.573077	58.0435
GOTERM_BP_FAT	GO:0021510~spinal cord development	6	1.51134	0.0457278	LHX1, PAX7, DMRT3, NKX6-2, SOX12, OLIG2	312	112	17911	3.07538	1	0.574447	58.3378
GOTERM_BP_FAT	GO:0043900~regulation of multi-organism process	14	3.52645	0.0462699	ZFP36, IFITM1, NODAL, IFITM3, LMCD1, DDX58, ZFP809, TRIM30A, IFIT1, ISG15, TRIM6, PRDM1, NTHL1, TOP2A	312	442	17911	1.81832	1	0.577279	58.7783
GOTERM_BP_FAT	GO:0043010~camera-type eye development	12	3.02267	0.046934	FGFR2, RHOJ, ALDH1A2, RAX, LAMB2, LHX1, SMARCD3, ATP8A2, ABI2, TGIF1, KLF4, BCAR3	312	356	17911	1.93507	1	0.581042	59.312
GOTERM_BP_FAT	GO:0019827~stem cell population maintenance	7	1.76322	0.047091	PRDM14, NODAL, TFAP2C, TCF7L2, KLF4, DPPA2, TCL1	312	150	17911	2.679	1	0.580741	59.4371
GOTERM_BP_FAT	GO:0001823~mesonephros development	6	1.51134	0.0471955	FGFR2, AGTR2, CD44, LHX1, VCAN, CITED1	312	113	17911	3.04816	1	0.580028	59.5203
GOTERM_BP_FAT	GO:0001933~negative regulation of protein phosphorylation	13	3.27456	0.0474769	CCNB1, GPD1L, DUSP4, KAT2B, CTDSPL, IMPACT, RASSF2, DEPTOR, INCA1, DUSP9, LDLRAD4, DUSP8, KLF4	312	400	17911	1.86573	1	0.580713	59.7433
GOTERM_BP_FAT	GO:0030324~lung development	9	2.267	0.0494018	FGFR2, ALDH1A2, TNS3, SLC23A1, FGFR4, EPAS1, NODAL, AARD, DPPA2	312	231	17911	2.23664	1	0.594065	61.2382
GOTERM_BP_FAT	GO:0072006~nephron development	7	1.76322	0.0496461	AGTR2, LAMB2, CD44, LHX1, KLF15, ANGPT2, CITED1	312	152	17911	2.64375	1	0.594388	61.4241
GOTERM_BP_FAT	GO:0031175~neuron projection development	24	6.04534	0.0499173	FGFR2, KAT2B, SHTN1, PTPRG, IMPACT, SPHK1, STMN4, OTX2, ABI2, DPYSL3, ARX, ALCAM, ATCAY, LAMB2, CD44, EPHA8, LHX1, ATP8A2, GFRA1, NSMF, B3GNT2, APBB1, MYO5B, KLF4	312	921	17911	1.49595	1	0.594913	61.6296
GOTERM_BP_FAT	GO:0010862~positive regulation of pathway-restricted SMAD protein phosphorylation	4	1.00756	0.0505671	NODAL, LEFTY2, GDF10, BMP8B	312	48	17911	4.78392	1	0.598257	62.1175
GOTERM_BP_FAT	GO:0010092~specification of organ identity	3	0.755668	0.0508042	FGFR2, FOXH1, SMARCD3	312	21	17911	8.20101	1	0.598505	62.2941
GOTERM_BP_FAT	GO:0071357~cellular response to type I interferon	3	0.755668	0.0508042	IFIT1, IFITM3, TRIM6	312	21	17911	8.20101	1	0.598505	62.2941
GOTERM_BP_FAT	GO:0006109~regulation of carbohydrate metabolic process	8	2.01511	0.0509765	IER3, KAT2B, ADCYAP1R1, PTH1R, RORA, IRS1, TCF7L2, PHLDA2	312	192	17911	2.39196	1	0.598274	62.4219
GOTERM_BP_FAT	GO:0086028~bundle of His cell to Purkinje myocyte signaling	2	0.503778	0.0511945	SCN5A, SCN10A	312	3	17911	38.2714	1	0.59838	62.583
GOTERM_BP_FAT	GO:0086043~bundle of His cell action potential	2	0.503778	0.0511945	SCN5A, SCN10A	312	3	17911	38.2714	1	0.59838	62.583
GOTERM_BP_FAT	GO:0034395~regulation of transcription from RNA polymerase II promoter in response to iron	2	0.503778	0.0511945	HMOX1, SLC40A1	312	3	17911	38.2714	1	0.59838	62.583
GOTERM_BP_FAT	GO:0022414~reproductive process	39	9.82368	0.0513552	FGFR2, ZFP541, MEIG1, FOXA3, XIST, ADCYAP1R1, TCF7L2, CITED1, YBX2, CD9, TCP11, PRDM14, CD44, LHX1, ZFP296, DAZL, CCNA1, ANGPT2, ETV5, TOP2A, PHLDA2, CEP131, EPAS1, DMRT3, NODAL, MSH4, GJB3, ZSCAN4B, EHMT2, SPA17, CCNB1, MICALCL, CLGN, SLC26A8, TSGA10, ROR2, TFAP2C, PRDM1, BMP8B	312	1670	17911	1.34064	1	0.598067	62.7014
GOTERM_BP_FAT	GO:0032102~negative regulation of response to external stimulus	10	2.51889	0.0517514	ZFP36, IER3, ADRB2, SMPDL3B, CD44, PADI2, CARTPT, RORA, PRDM1, ANGPT2	312	275	17911	2.08753	1	0.599472	62.9917
GOTERM_BP_FAT	GO:0050728~negative regulation of inflammatory response	6	1.51134	0.0517649	ZFP36, IER3, ADRB2, SMPDL3B, CD44, RORA	312	116	17911	2.96933	1	0.59809	63.0016
GOTERM_BP_FAT	GO:0042552~myelination	6	1.51134	0.0517649	CD9, FA2H, NCMAP, NKX6-2, OLIG2, MBP	312	116	17911	2.96933	1	0.59809	63.0016
GOTERM_BP_FAT	GO:0000003~reproduction	39	9.82368	0.0517665	FGFR2, ZFP541, MEIG1, FOXA3, XIST, ADCYAP1R1, TCF7L2, CITED1, YBX2, CD9, TCP11, PRDM14, CD44, LHX1, ZFP296, DAZL, CCNA1, ANGPT2, ETV5, TOP2A, PHLDA2, CEP131, EPAS1, DMRT3, NODAL, MSH4, GJB3, ZSCAN4B, EHMT2, SPA17, CCNB1, MICALCL, CLGN, SLC26A8, TSGA10, ROR2, TFAP2C, PRDM1, BMP8B	312	1672	17911	1.33904	1	0.596628	63.0028
GOTERM_BP_FAT	GO:0098727~maintenance of cell number	7	1.76322	0.0522849	PRDM14, NODAL, TFAP2C, TCF7L2, KLF4, DPPA2, TCL1	312	154	17911	2.60941	1	0.598909	63.3793
GOTERM_BP_FAT	GO:0030323~respiratory tube development	9	2.267	0.0524761	FGFR2, ALDH1A2, TNS3, SLC23A1, FGFR4, EPAS1, NODAL, AARD, DPPA2	312	234	17911	2.20796	1	0.598821	63.5173
GOTERM_BP_FAT	GO:0006915~apoptotic process	41	10.3275	0.0527094	FGFR2, IER3, GABRB2, ANKRD2, GM12794, TCF7L2, BC080695, CITED1, ATCAY, ALDH1A2, AGTR2, MEIS3, G2E3, CD44, PRAMEF25, CASP7, HMOX1, XAF1, TOP2A, ZFP36, EGR3, NODAL, SPHK1, MUC20, LMNA, CD5L, INCA1, OPTN, DDIT3, TNS4, ADRB2, KHDC1B, RASSF2, MAP3K10, A430089I19RIK, DEPTOR, NSMF, ID3, SLC40A1, APBB1, KLF4	312	1779	17911	1.32304	1	0.599034	63.6849
GOTERM_BP_FAT	GO:0009409~response to cold	4	1.00756	0.0531979	ADRB2, P2RX3, TRH, SAXO1	312	49	17911	4.68629	1	0.601057	64.0336
GOTERM_BP_FAT	GO:0035637~multicellular organismal signaling	6	1.51134	0.0533436	DMRT3, P2RX3, KCNA1, CARTPT, SCN5A, SCN10A	312	117	17911	2.94395	1	0.600641	64.137
GOTERM_BP_FAT	GO:0072001~renal system development	11	2.77078	0.053356	FGFR2, ALDH1A2, AGTR2, LAMB2, CD44, LHX1, VCAN, KLF15, ID3, ANGPT2, CITED1	312	320	17911	1.97337	1	0.599289	64.1458
GOTERM_BP_FAT	GO:0031099~regeneration	8	2.01511	0.054547	CCNB1, LAMB2, PTPN3, PAX7, HMOX1, SOX15, ANGPT2, KLF4	312	195	17911	2.35516	1	0.606178	64.9803
GOTERM_BP_FAT	GO:0007264~small GTPase mediated signal transduction	15	3.77834	0.0547349	RHOJ, ARHGEF4, RAB2B, ARHGEF33, SHTN1, ARHGEF25, ADCYAP1R1, RGL3, ABI2, PSD, RAB36, HRASLS, HMOX1, ARL4D, BCAR3	312	500	17911	1.72221	1	0.606046	65.1103
GOTERM_BP_FAT	GO:0008366~axon ensheathment	6	1.51134	0.05495	CD9, FA2H, NCMAP, NKX6-2, OLIG2, MBP	312	118	17911	2.919	1	0.606101	65.2585
GOTERM_BP_FAT	GO:0007272~ensheathment of neurons	6	1.51134	0.05495	CD9, FA2H, NCMAP, NKX6-2, OLIG2, MBP	312	118	17911	2.919	1	0.606101	65.2585
GOTERM_BP_FAT	GO:0048562~embryonic organ morphogenesis	11	2.77078	0.0552537	FGFR2, HESX1, FOXH1, ALDH1A2, LHX1, TMIE, NODAL, OTX2, ATP8A2, ROR2, TCF7L2	312	322	17911	1.96111	1	0.606763	65.4667
GOTERM_BP_FAT	GO:0003085~negative regulation of systemic arterial blood pressure	3	0.755668	0.0552594	IER3, ADRB2, AGTR2	312	22	17911	7.82823	1	0.605388	65.4707
GOTERM_BP_FAT	GO:0051247~positive regulation of protein metabolic process	34	8.56423	0.0559957	FGFR2, IER3, FGFR4, IMPACT, TSPYL5, TRIM30A, AGTR2, CCL22, AHRR, CD44, TRIM6, PAX7, LEFTY2, TNFRSF19, DAZL, PIK3R6, DDRGK1, KAT2B, NODAL, SPHK1, MUC20, CCNB1, ADRB2, KHDC1B, EPHA8, RASSF2, MAP3K10, ROR2, GDF10, CARTPT, NSMF, KLF4, BMP8B, BCAR3	312	1428	17911	1.36683	1	0.608978	65.9706
GOTERM_BP_FAT	GO:2000146~negative regulation of cell motility	9	2.267	0.0571534	IFITM1, KRT16, PTPRG, NODAL, PADI2, DPYSL3, ANGPT2, LDLRAD4, KLF4	312	238	17911	2.17085	1	0.615314	66.7428
GOTERM_BP_FAT	GO:0006468~protein phosphorylation	40	10.0756	0.0573441	FGFR2, FGFR4, CTDSPL, IMPACT, ABI2, FAM83D, GPD1L, CCL22, CD44, TRIM6, LEFTY2, TNFRSF19, STKLD1, PIK3R6, ZFP36, DDRGK1, KAT2B, NODAL, SPHK1, MUC20, INCA1, KHDC3, LDLRAD4, GUCY2E, CCNB1, DUSP4, ADRB2, EPHA8, RASSF2, MAP3K10, ROR2, DEPTOR, GDF10, CARTPT, DUSP9, DUSP8, CDK20, KLF4, BMP8B, BCAR3	312	1737	17911	1.32198	1	0.615175	66.8684
GOTERM_BP_FAT	GO:0042692~muscle cell differentiation	13	3.27456	0.0586091	FGFR2, EPAS1, FLOT2, ANKRD2, LMNA, RORA, TCF7L2, DDIT3, CCNB1, AGTR2, SMARCD3, SOX15, ID3	312	414	17911	1.80264	1	0.622046	67.6904
GOTERM_BP_FAT	GO:0061061~muscle structure development	18	4.53401	0.0587311	FGFR2, EPAS1, FLOT2, ANKRD2, LMNA, RORA, CD164, GPCPD1, TCF7L2, DDIT3, CCNB1, FOXH1, AGTR2, ADRB2, SMARCD3, PAX7, SOX15, ID3	312	645	17911	1.60206	1	0.621444	67.7686
GOTERM_BP_FAT	GO:0032270~positive regulation of cellular protein metabolic process	32	8.06045	0.0593683	FGFR2, FGFR4, IMPACT, TSPYL5, AGTR2, CCL22, AHRR, CD44, TRIM6, PAX7, LEFTY2, TNFRSF19, DAZL, PIK3R6, DDRGK1, KAT2B, NODAL, SPHK1, MUC20, CCNB1, ADRB2, KHDC1B, EPHA8, RASSF2, MAP3K10, GDF10, CARTPT, ROR2, NSMF, KLF4, BMP8B, BCAR3	312	1334	17911	1.37708	1	0.624151	68.1743
GOTERM_BP_FAT	GO:0072009~nephron epithelium development	6	1.51134	0.0599358	AGTR2, LAMB2, CD44, LHX1, KLF15, CITED1	312	121	17911	2.84663	1	0.62638	68.5316
GOTERM_BP_FAT	GO:0045995~regulation of embryonic development	6	1.51134	0.0599358	LHX1, NODAL, OTX2, TGIF1, PHLDA2, KLF4	312	121	17911	2.84663	1	0.62638	68.5316
GOTERM_BP_FAT	GO:0042476~odontogenesis	6	1.51134	0.0599358	FGFR2, DMRT3, ID3, BCOR, TCF7L2, SCN10A	312	121	17911	2.84663	1	0.62638	68.5316
GOTERM_BP_FAT	GO:0070482~response to oxygen levels	12	3.02267	0.0602453	VASN, CCNB1, ADRB2, EPAS1, P2RX3, HMOX1, LMNA, APOLD1, PDLIM1, RORA, TRH, ANGPT2	312	371	17911	1.85683	1	0.626959	68.7248
GOTERM_BP_FAT	GO:0009991~response to extracellular stimulus	14	3.52645	0.0606715	ZFP36, ALDH1A2, ADRB2, MAP1LC3A, FOXA3, IMPACT, HMOX1, SLC2A1, CARTPT, EHMT2, TCF7L2, AOC1, DDIT3, BMP8B	312	462	17911	1.73961	1	0.628265	68.9891
GOTERM_BP_FAT	GO:0009948~anterior/posterior axis specification	4	1.00756	0.061475	LHX1, NODAL, OTX2, DDIT3	312	52	17911	4.41593	1	0.631895	69.4816
GOTERM_BP_FAT	GO:0060759~regulation of response to cytokine stimulus	5	1.25945	0.0626995	PARP9, TRIM6, SPHK1, PADI2, KLF4	312	86	17911	3.33762	1	0.638029	70.2179
GOTERM_BP_FAT	GO:1902275~regulation of chromatin organization	7	1.76322	0.063683	CCNB1, KAT2B, PAX7, PADI2, BCOR, EHMT2, DPPA2	312	162	17911	2.48055	1	0.642589	70.7971
GOTERM_BP_FAT	GO:0035455~response to interferon-alpha	3	0.755668	0.0645586	IFIT1, IFITM1, IFITM3	312	24	17911	7.17588	1	0.646431	71.3037
GOTERM_BP_FAT	GO:0030279~negative regulation of ossification	5	1.25945	0.064865	ADRB2, GDF10, ID3, BCOR, CITED1	312	87	17911	3.29926	1	0.646887	71.479
GOTERM_BP_FAT	GO:0043410~positive regulation of MAPK cascade	14	3.52645	0.0649826	FGFR2, ADRB2, CCL22, FGFR4, CD44, EPHA8, NODAL, RASSF2, MUC20, MAP3K10, TNFRSF19, CARTPT, ROR2, PIK3R6	312	467	17911	1.72098	1	0.646236	71.546
GOTERM_BP_FAT	GO:0022037~metencephalon development	6	1.51134	0.065171	AGTR2, CBLN1, B4GALT2, LHX1, OTX2, RORA	312	124	17911	2.77776	1	0.646003	71.6531
GOTERM_BP_FAT	GO:0007281~germ cell development	11	2.77078	0.0652422	CCNB1, CEP131, PRDM14, SLC26A8, DAZL, PRDM1, EHMT2, ANGPT2, ETV5, BMP8B, YBX2	312	332	17911	1.90204	1	0.645088	71.6935
GOTERM_BP_FAT	GO:0060485~mesenchyme development	9	2.267	0.0664918	VASN, FGFR2, FAM83D, ALDH1A2, MEOX1, NODAL, LDLRAD4, TCF7L2, DPPA2	312	246	17911	2.10026	1	0.65098	72.393
GOTERM_BP_FAT	GO:0007492~endoderm development	5	1.25945	0.0670692	DUSP4, LHX1, NODAL, OTX2, ANGPT2	312	88	17911	3.26176	1	0.652949	72.7107
GOTERM_BP_FAT	GO:1903313~positive regulation of mRNA metabolic process	4	1.00756	0.0673057	ZFP36, CCNB1, ZFP64, TRA2A	312	54	17911	4.25237	1	0.652974	72.8398
GOTERM_BP_FAT	GO:0007276~gamete generation	22	5.54156	0.0675526	ZFP541, CEP131, MEIG1, FOXA3, ADCYAP1R1, MSH4, EHMT2, YBX2, CCNB1, MICALCL, TCP11, CLGN, PRDM14, SLC26A8, ZFP296, TSGA10, DAZL, PRDM1, CCNA1, ANGPT2, ETV5, BMP8B	312	851	17911	1.48408	1	0.653058	72.974
GOTERM_BP_FAT	GO:0016477~cell migration	29	7.30479	0.0676448	FGFR4, SHTN1, IFITM1, USP9Y, ABI2, ARX, FAM83D, CCL22, CD44, LHX1, ANGPT2, EGR3, PTPRG, NODAL, SPHK1, PADI2, DPYSL3, LDLRAD4, IRS1, TNS3, PODXL2, EPHA8, KRT16, GFRA1, ROR2, NSMF, TRIP6, APBB1, KLF4	312	1199	17911	1.38849	1	0.652272	73.0239
GOTERM_BP_FAT	GO:0048625~myoblast fate commitment	2	0.503778	0.0676719	EPAS1, TCF7L2	312	4	17911	28.7035	1	0.651124	73.0386
GOTERM_BP_FAT	GO:0070837~dehydroascorbic acid transport	2	0.503778	0.0676719	SLC23A1, SLC2A1	312	4	17911	28.7035	1	0.651124	73.0386
GOTERM_BP_FAT	GO:0030538~embryonic genitalia morphogenesis	2	0.503778	0.0676719	ROR2, TCF7L2	312	4	17911	28.7035	1	0.651124	73.0386
GOTERM_BP_FAT	GO:0003011~involuntary skeletal muscle contraction	2	0.503778	0.0676719	ADRB2, ATP8A2	312	4	17911	28.7035	1	0.651124	73.0386
GOTERM_BP_FAT	GO:0001817~regulation of cytokine production	16	4.03023	0.0677292	ZFP36, FGFR4, ZFP64, NODAL, SPHK1, ANKRD2, RORA, DDIT3, DDX58, TRIM30A, AGTR2, ISG15, TRIM6, HMOX1, KLF4, AGPAT1	312	564	17911	1.62857	1	0.65015	73.0696
GOTERM_BP_FAT	GO:0002027~regulation of heart rate	5	1.25945	0.0693119	GPD1L, AGTR2, EPAS1, SCN5A, SCN10A	312	89	17911	3.22512	1	0.65765	73.9121
GOTERM_BP_FAT	GO:0001508~action potential	6	1.51134	0.0706543	GPD1L, PTPN3, P2RX3, KCNA1, SCN5A, SCN10A	312	127	17911	2.71214	1	0.663662	74.6071
GOTERM_BP_FAT	GO:1902533~positive regulation of intracellular signal transduction	23	5.79345	0.0707475	FGFR2, FGFR4, DDRGK1, ADCYAP1R1, NODAL, SPHK1, MUC20, LMCD1, TCF7L2, TSPYL5, MEIS3, CCL22, ADRB2, CD44, EPHA8, HMOX1, RASSF2, MAP3K10, TNFRSF19, ROR2, CARTPT, PIK3R6, TRIP6	312	905	17911	1.45896	1	0.662884	74.6547
GOTERM_BP_FAT	GO:0090257~regulation of muscle system process	8	2.01511	0.0717859	ADRB2, KCNA1, SPHK1, LMCD1, TRIM63, SCN5A, KLF4, SCN10A	312	208	17911	2.20796	1	0.66715	75.1792
GOTERM_BP_FAT	GO:1901617~organic hydroxy compound biosynthetic process	7	1.76322	0.073122	AGTR2, EPAS1, HSD17B1, ADCYAP1R1, PTH1R, SPHK1, CITED1	312	168	17911	2.39196	1	0.672889	75.8392
GOTERM_BP_FAT	GO:0021517~ventral spinal cord development	4	1.00756	0.0733786	LHX1, DMRT3, NKX6-2, OLIG2	312	56	17911	4.1005	1	0.672957	75.964
GOTERM_BP_FAT	GO:0045661~regulation of myoblast differentiation	4	1.00756	0.0733786	FLOT2, ANKRD2, ID3, DDIT3	312	56	17911	4.1005	1	0.672957	75.964
GOTERM_BP_FAT	GO:0042391~regulation of membrane potential	12	3.02267	0.0735129	GPD1L, ADRB2, PTPN3, SHTN1, SLC26A8, P2RX3, KCNA1, SLC26A11, SCN5A, KCNH4, RIMS3, SCN10A	312	385	17911	1.78931	1	0.672393	76.029
GOTERM_BP_FAT	GO:0061053~somite development	5	1.25945	0.0739117	IFITM1, MEOX1, LHX1, OTX2, ROR2	312	91	17911	3.15423	1	0.673194	76.2213
GOTERM_BP_FAT	GO:0050685~positive regulation of mRNA processing	3	0.755668	0.0743378	CCNB1, ZFP64, TRA2A	312	26	17911	6.62389	1	0.674128	76.4251
GOTERM_BP_FAT	GO:0055081~anion homeostasis	3	0.755668	0.0743378	FGFR4, GPCPD1, CKB	312	26	17911	6.62389	1	0.674128	76.4251
GOTERM_BP_FAT	GO:0051180~vitamin transport	3	0.755668	0.0743378	SLC23A1, SLC2A1, SLC19A3	312	26	17911	6.62389	1	0.674128	76.4251
GOTERM_BP_FAT	GO:0090092~regulation of transmembrane receptor protein serine/threonine kinase signaling pathway	8	2.01511	0.0746595	VASN, NODAL, KCP, LEFTY2, GDF10, LDLRAD4, TCF7L2, BMP8B	312	210	17911	2.18694	1	0.674524	76.578
GOTERM_BP_FAT	GO:0022412~cellular process involved in reproduction in multicellular organism	12	3.02267	0.0753431	CCNB1, CEP131, CD9, PRDM14, SLC26A8, DAZL, PRDM1, EHMT2, ANGPT2, ETV5, BMP8B, YBX2	312	388	17911	1.77548	1	0.676746	76.8995
GOTERM_BP_FAT	GO:0007517~muscle organ development	12	3.02267	0.0753431	FGFR2, FOXH1, CCNB1, ADRB2, PAX7, LMNA, ANKRD2, SOX15, ID3, GPCPD1, CD164, TCF7L2	312	388	17911	1.77548	1	0.676746	76.8995
GOTERM_BP_FAT	GO:0051090~regulation of sequence-specific DNA binding transcription factor activity	11	2.77078	0.0759121	FOXH1, DDRGK1, HMOX1, NODAL, SPHK1, MAP3K10, BHLHE40, ID3, TCF7L2, DDIT3, KLF4	312	342	17911	1.84643	1	0.678367	77.164
GOTERM_BP_FAT	GO:0045444~fat cell differentiation	8	2.01511	0.0761806	ZFP36, ADRB2, GDF10, RORA, TCF7L2, DDIT3, KLF4, PSMB8	312	211	17911	2.17657	1	0.678477	77.2878
GOTERM_BP_FAT	GO:0007411~axon guidance	8	2.01511	0.0783287	ARX, ALCAM, LAMB2, EPHA8, LHX1, OTX2, B3GNT2, APBB1	312	212	17911	2.1663	1	0.687797	78.2556
GOTERM_BP_FAT	GO:0097485~neuron projection guidance	8	2.01511	0.0791682	ARX, ALCAM, LAMB2, EPHA8, LHX1, OTX2, B3GNT2, APBB1	312	213	17911	2.15613	1	0.690616	78.6231
GOTERM_BP_FAT	GO:0043065~positive regulation of apoptotic process	16	4.03023	0.0792332	NODAL, MUC20, INCA1, TCF7L2, DDIT3, ALDH1A2, ADRB2, AGTR2, KHDC1B, CD44, HMOX1, RASSF2, MAP3K10, ID3, APBB1, TOP2A	312	577	17911	1.59188	1	0.689714	78.6514
GOTERM_BP_FAT	GO:0045662~negative regulation of myoblast differentiation	3	0.755668	0.0793935	ANKRD2, ID3, DDIT3	312	27	17911	6.37856	1	0.689271	78.7208
GOTERM_BP_FAT	GO:0021533~cell differentiation in hindbrain	3	0.755668	0.0793935	CBLN1, LHX1, RORA	312	27	17911	6.37856	1	0.689271	78.7208
GOTERM_BP_FAT	GO:0042471~ear morphogenesis	6	1.51134	0.0803394	FGFR2, HESX1, TMIE, OTX2, ATP8A2, ROR2	312	132	17911	2.60941	1	0.692549	79.126
GOTERM_BP_FAT	GO:0001656~metanephros development	5	1.25945	0.0810939	AGTR2, LAMB2, LHX1, ID3, CITED1	312	94	17911	3.05357	1	0.694886	79.4441
GOTERM_BP_FAT	GO:0045667~regulation of osteoblast differentiation	6	1.51134	0.0823574	IFITM1, RASSF2, LMNA, GDF10, ID3, CITED1	312	133	17911	2.58979	1	0.699532	79.9664
GOTERM_BP_FAT	GO:0030902~hindbrain development	7	1.76322	0.0825963	ALDH1A2, AGTR2, CBLN1, B4GALT2, LHX1, OTX2, RORA	312	173	17911	2.32283	1	0.699438	80.0638
GOTERM_BP_FAT	GO:0045913~positive regulation of carbohydrate metabolic process	5	1.25945	0.0835621	KAT2B, ADCYAP1R1, PTH1R, IRS1, TCF7L2	312	95	17911	3.02142	1	0.702641	80.4527
GOTERM_BP_FAT	GO:0045091~regulation of single stranded viral RNA replication via double stranded DNA intermediate	2	0.503778	0.0838641	ZFP809, TOP2A	312	5	17911	22.9628	1	0.702824	80.5729
GOTERM_BP_FAT	GO:0065001~specification of axis polarity	2	0.503778	0.0838641	NODAL, BCOR	312	5	17911	22.9628	1	0.702824	80.5729
GOTERM_BP_FAT	GO:0043068~positive regulation of programmed cell death	16	4.03023	0.0839217	NODAL, MUC20, INCA1, TCF7L2, DDIT3, ALDH1A2, ADRB2, AGTR2, KHDC1B, CD44, HMOX1, RASSF2, MAP3K10, ID3, APBB1, TOP2A	312	582	17911	1.5782	1	0.701909	80.5957
GOTERM_BP_FAT	GO:0009855~determination of bilateral symmetry	6	1.51134	0.0844023	FOXH1, ALDH1A2, AP1B1, NODAL, TGIF1, DDIT3	312	134	17911	2.57046	1	0.702893	80.7853
GOTERM_BP_FAT	GO:0014044~Schwann cell development	3	0.755668	0.084553	LAMB2, FA2H, NCMAP	312	28	17911	6.15076	1	0.7024	80.8444
GOTERM_BP_FAT	GO:0006536~glutamate metabolic process	3	0.755668	0.084553	ATCAY, GAD2, PRODH2	312	28	17911	6.15076	1	0.7024	80.8444
GOTERM_BP_FAT	GO:0021697~cerebellar cortex formation	3	0.755668	0.084553	CBLN1, LHX1, RORA	312	28	17911	6.15076	1	0.7024	80.8444
GOTERM_BP_FAT	GO:0048857~neural nucleus development	4	1.00756	0.0862213	ARX, PADI2, CKB, MBP	312	60	17911	3.82714	1	0.708598	81.4869
GOTERM_BP_FAT	GO:0050769~positive regulation of neurogenesis	14	3.52645	0.0863837	KAT2B, SHTN1, IMPACT, SPHK1, DPYSL3, SMARCD3, NKX6-2, ATP8A2, TGIF1, NSMF, OLIG2, ETV5, APBB1, MYO5B	312	490	17911	1.6402	1	0.708153	81.5484
GOTERM_BP_FAT	GO:0048608~reproductive structure development	14	3.52645	0.0863837	FGFR2, EPAS1, NODAL, XIST, MSH4, GJB3, TCF7L2, CITED1, CD44, LHX1, ROR2, TFAP2C, PRDM1, PHLDA2	312	490	17911	1.6402	1	0.708153	81.5484
GOTERM_BP_FAT	GO:0009799~specification of symmetry	6	1.51134	0.0864738	FOXH1, ALDH1A2, AP1B1, NODAL, TGIF1, DDIT3	312	135	17911	2.55142	1	0.707394	81.5824
GOTERM_BP_FAT	GO:0030855~epithelial cell differentiation	17	4.28212	0.0869022	ZFP36, FGFR2, FOXA3, FA2H, NODAL, APOLD1, KLF15, CITED1, ARX, LAMB2, LHX1, KRT16, ID3, PRDM1, TFAP2C, KLF4, DMBT1	312	633	17911	1.54174	1	0.708107	81.7433
GOTERM_BP_FAT	GO:0016310~phosphorylation	45	11.335	0.0871142	FGFR2, IER3, FGFR4, CTDSPL, IMPACT, ABI2, CKB, FAM83D, GPD1L, TPK1, CCL22, CD44, TRIM6, LEFTY2, TNFRSF19, STKLD1, PIK3R6, GK5, ZFP36, DDRGK1, KAT2B, NODAL, SPHK1, MUC20, INCA1, KHDC3, LDLRAD4, IRS1, GUCY2E, CCNB1, DUSP4, ADRB2, EPHA8, RASSF2, MAP3K10, ROR2, DEPTOR, GDF10, CARTPT, DUSP9, CDK20, DUSP8, KLF4, BMP8B, BCAR3	312	2063	17911	1.25221	1	0.707881	81.8224
GOTERM_BP_FAT	GO:0010647~positive regulation of cell communication	34	8.56423	0.0885788	FGFR2, FGFR4, ADCYAP1R1, TRH, TCF7L2, TSPYL5, AGTR2, MEIS3, CCL22, CD44, TSPAN33, TRIM6, HMOX1, LEFTY2, TNFRSF19, PIK3R6, DDRGK1, NODAL, SPHK1, MUC20, LMCD1, INCA1, IRS1, SLC35C2, ADRB2, EPHA8, RASSF2, KCP, MAP3K10, ROR2, GDF10, CARTPT, TRIP6, BMP8B	312	1490	17911	1.30996	1	0.713011	82.3603
GOTERM_BP_FAT	GO:0001824~blastocyst development	5	1.25945	0.0886079	G2E3, PRDM14, NODAL, TFAP2C, DMBT1	312	97	17911	2.95913	1	0.712002	82.3708
GOTERM_BP_FAT	GO:0010453~regulation of cell fate commitment	3	0.755668	0.0898111	FGFR2, PAX7, NKX6-2	312	29	17911	5.93866	1	0.715936	82.8012
GOTERM_BP_FAT	GO:0046596~regulation of viral entry into host cell	3	0.755668	0.0898111	TRIM30A, IFITM1, IFITM3	312	29	17911	5.93866	1	0.715936	82.8012
GOTERM_BP_FAT	GO:0035282~segmentation	5	1.25945	0.0911848	IFITM1, MEOX1, LHX1, OTX2, ROR2	312	98	17911	2.92893	1	0.720498	83.2803
GOTERM_BP_FAT	GO:0042327~positive regulation of phosphorylation	23	5.79345	0.0912515	FGFR2, FGFR4, DDRGK1, NODAL, SPHK1, MUC20, IRS1, CCNB1, CCL22, ADRB2, CD44, EPHA8, TRIM6, RASSF2, LEFTY2, MAP3K10, GDF10, TNFRSF19, ROR2, CARTPT, PIK3R6, BMP8B, BCAR3	312	934	17911	1.41366	1	0.719656	83.3032
GOTERM_BP_FAT	GO:0071345~cellular response to cytokine stimulus	15	3.77834	0.0917309	ZFP36, GBP7, IFITM3, SPHK1, PADI2, DPYSL3, RORA, CCL22, IFIT1, PDE1B, CD44, TRIM6, GM4841, GBP3, GBP2	312	542	17911	1.58876	1	0.720504	83.4672
GOTERM_BP_FAT	GO:0061458~reproductive system development	14	3.52645	0.0917872	FGFR2, EPAS1, NODAL, XIST, MSH4, GJB3, TCF7L2, CITED1, CD44, LHX1, ROR2, TFAP2C, PRDM1, PHLDA2	312	495	17911	1.62363	1	0.719625	83.4864
GOTERM_BP_FAT	GO:0016311~dephosphorylation	11	2.77078	0.0922599	DUSP4, ILKAP, PPP1R14D, AGTR2, PTPN3, PTPN18, PTPRG, NSMF, VCAN, DUSP9, DUSP8	312	356	17911	1.77381	1	0.720442	83.6464
GOTERM_BP_FAT	GO:0048638~regulation of developmental growth	11	2.77078	0.0922599	ARX, FGFR2, CCNB1, ADRB2, SHTN1, ATP8A2, SOX15, TCF7L2, MYO5B, PHLDA2, H19	312	356	17911	1.77381	1	0.720442	83.6464
GOTERM_BP_FAT	GO:0040008~regulation of growth	18	4.53401	0.0924996	FGFR2, CGRRF1, SHTN1, SPHK1, TSPYL5, TCF7L2, H19, ARX, CCNB1, ADRB2, CD44, HRASLS, FBLN5, ATP8A2, SOX15, APBB1, PHLDA2, MYO5B	312	688	17911	1.50193	1	0.720312	83.727
GOTERM_BP_FAT	GO:0031214~biomineral tissue development	6	1.51134	0.0928467	FGFR2, ADRB2, ISG15, PTH1R, BCOR, TCF7L2	312	138	17911	2.49596	1	0.720615	83.843
GOTERM_BP_FAT	GO:0060688~regulation of morphogenesis of a branching structure	4	1.00756	0.0929754	FGFR2, AGTR2, LHX1, ETV5	312	62	17911	3.70368	1	0.720039	83.8859
GOTERM_BP_FAT	GO:0071383~cellular response to steroid hormone stimulus	8	2.01511	0.0936025	ZFP36, FOXH1, AGTR2, DDRGK1, NODAL, PADI2, RORA, TRIM63	312	222	17911	2.06872	1	0.721464	84.093
GOTERM_BP_FAT	GO:0023056~positive regulation of signaling	34	8.56423	0.0942942	FGFR2, FGFR4, ADCYAP1R1, TRH, TCF7L2, TSPYL5, AGTR2, MEIS3, CCL22, CD44, TSPAN33, TRIM6, HMOX1, LEFTY2, TNFRSF19, PIK3R6, DDRGK1, NODAL, SPHK1, MUC20, LMCD1, INCA1, IRS1, SLC35C2, ADRB2, EPHA8, RASSF2, KCP, MAP3K10, ROR2, GDF10, CARTPT, TRIP6, BMP8B	312	1497	17911	1.30383	1	0.72313	84.3186
GOTERM_BP_FAT	GO:0031056~regulation of histone modification	6	1.51134	0.0950233	CCNB1, KAT2B, PAX7, BCOR, EHMT2, DPPA2	312	139	17911	2.478	1	0.724926	84.553
GOTERM_BP_FAT	GO:0040036~regulation of fibroblast growth factor receptor signaling pathway	3	0.755668	0.0951629	FGFR2, PRDM14, TCF7L2	312	30	17911	5.74071	1	0.724397	84.5976
GOTERM_BP_FAT	GO:0042832~defense response to protozoan	3	0.755668	0.0951629	GBP7, GBP3, GBP2	312	30	17911	5.74071	1	0.724397	84.5976
GOTERM_BP_FAT	GO:0048666~neuron development	26	6.54912	0.0958566	FGFR2, SHTN1, GABRB2, IMPACT, ABI2, ALCAM, ARX, ATCAY, LAMB2, CD44, LHX1, B3GNT2, MYO5B, KAT2B, PTPRG, OTX2, STMN4, SPHK1, DPYSL3, EPHA8, ATP8A2, GFRA1, NSMF, PRDM1, APBB1, KLF4	312	1092	17911	1.36683	1	0.726035	84.8169
GOTERM_BP_FAT	GO:0045778~positive regulation of ossification	5	1.25945	0.096445	ADRB2, ISG15, IFITM1, LMNA, GDF10	312	100	17911	2.87035	1	0.727248	85.0007
GOTERM_BP_FAT	GO:0048145~regulation of fibroblast proliferation	5	1.25945	0.096445	CCNB1, AGTR2, SPHK1, MED25, TGIF1	312	100	17911	2.87035	1	0.727248	85.0007
GOTERM_BP_FAT	GO:0032870~cellular response to hormone stimulus	15	3.77834	0.0985139	ZFP36, KAT2B, DDRGK1, NODAL, MZB1, PADI2, RORA, TRIM63, TRH, IRS1, FOXH1, AGTR2, EPHA8, NSMF, NPFFR1	312	549	17911	1.5685	1	0.734082	85.6303
GOTERM_BP_FAT	GO:0051271~negative regulation of cellular component movement	9	2.267	0.0985169	IFITM1, KRT16, PTPRG, NODAL, PADI2, DPYSL3, ANGPT2, LDLRAD4, KLF4	312	269	17911	1.92068	1	0.733037	85.6312
GOTERM_BP_FAT	GO:0001934~positive regulation of protein phosphorylation	22	5.54156	0.0986963	FGFR2, FGFR4, DDRGK1, NODAL, SPHK1, MUC20, CCNB1, CCL22, ADRB2, CD44, EPHA8, TRIM6, RASSF2, LEFTY2, MAP3K10, GDF10, TNFRSF19, CARTPT, ROR2, PIK3R6, BMP8B, BCAR3	312	893	17911	1.41428	1	0.732659	85.6846
GOTERM_BP_FAT	GO:0048144~fibroblast proliferation	5	1.25945	0.0991275	CCNB1, AGTR2, SPHK1, MED25, TGIF1	312	101	17911	2.84193	1	0.733228	85.8122
GOTERM_BP_FAT	GO:0007179~transforming growth factor beta receptor signaling pathway	6	1.51134	0.0994541	VASN, FOXH1, NODAL, LDLRAD4, CITED1, BMP8B	312	141	17911	2.44285	1	0.733403	85.9081
GOTERM_BP_FAT	GO:0039692~single stranded viral RNA replication via double stranded DNA intermediate	2	0.503778	0.099776	ZFP809, TOP2A	312	6	17911	19.1357	1	0.733559	86.002
GOTERM_BP_FAT	GO:0086016~AV node cell action potential	2	0.503778	0.099776	SCN5A, SCN10A	312	6	17911	19.1357	1	0.733559	86.002
GOTERM_BP_FAT	GO:0086027~AV node cell to bundle of His cell signaling	2	0.503778	0.099776	SCN5A, SCN10A	312	6	17911	19.1357	1	0.733559	86.002
GOTERM_BP_FAT	GO:0019058~viral life cycle	8	2.01511	0.099809	ZFP36, ZFP809, TRIM30A, ISG15, IFITM1, IFITM3, TRIM6, TOP2A	312	226	17911	2.03211	1	0.732641	86.0116
GOTERM_BP_FAT	GO:0001658~branching involved in ureteric bud morphogenesis	4	1.00756	0.0999406	AGTR2, CD44, LHX1, CITED1	312	64	17911	3.58794	1	0.732092	86.0498
